# Supplementary material for: Transcriptome Analysis of the Mud Crab (Scylla paramamosain) by 454 Deep Sequencing: Assembly, Annotation, and Marker Discovery
Source: PLoS One. 2014 Jul 23;9(7):e102668. doi: 10.1371/journal.pone.0102668 (PMC4108364; doi:10.1371/journal.pone.0102668)
Supplement: File S2 — Unigene annotation, GO and KEGG information. (XLSX) [file pone.0102668.s002.xlsx]

## Sheet: pangxie_nr_uniprot_unique_swiss
Contig_ID	Contig_length	NT_Accession_number	NT_E_value	NT_Hit_length	NT_identity_contig	NT_identity_hit	NR_Accession_number	NR_E_value	NR_Hit_length	NR_identity_contig_percentage	NR_identity_hit_percentage	NR_Tax_id	NR_Gene_id	Symbol	Description	Uniprot_Contig_length	Uniprot_Accession_number	Uniprot_E_value	Uniprot_Hit_length	Uniprot_identity_contig_percentage	Uniprot_identity_hit_percentage	swissprot	Glimmer	BP	MF	CC	BP_2n	BP_3n	MF_2n	MF_3n	CC_2n	CC_3n	KEGG_Pathway
GYTRLBM01BWHFN	NA	NA	NA	NA	NA	NA	AAP37280.1	3e-36	254	0.51	0.35	9606	58	ACTA1	actin, alpha 1, skeletal muscle	521	Q7Z7J6	3e-36	254	0.51	0.35	Non-swissprot	41_345_+_41_345	NA	GO:0005524(ATP binding);GO:0000166(nucleotide binding)	GO:0005856(cytoskeleton);GO:0005737(cytoplasm)	NA	NA	GO:0005488(binding)	GO:0000166(nucleotide binding)	GO:0044464(cell part);GO:0005623(cell);GO:0043226(organelle)	GO:0044424(intracellular part);GO:0005622(intracellular);GO:0043228(non-membrane-bounded organelle);GO:0043229(intracellular organelle);GO:0044464(cell part)	NA
GX7HCKQ02GB7TT	443	EF100891.1	1e-146	650	2.02	0.46	BAG65347.1	2e-27	351	0.38	0.16	9606	60	ACTB	actin, beta	443	B4E335	2e-27	351	0.38	0.16	Non-swissprot	140_340_+_140_340	NA	GO:0000166(nucleotide binding);GO:0005524(ATP binding)	GO:0005856(cytoskeleton);GO:0005737(cytoplasm)	NA	NA	GO:0005488(binding)	GO:0000166(nucleotide binding)	GO:0044464(cell part);GO:0005623(cell);GO:0043226(organelle)	GO:0044424(intracellular part);GO:0005622(intracellular);GO:0043228(non-membrane-bounded organelle);GO:0043229(intracellular organelle);GO:0044464(cell part)	NA
GZ7USVM04JRUT4	494	EF100891.1	1e-157	650	1.74	0.44	BAG62762.1	2e-78	333	0.9	0.45	9606	71	ACTG1	actin, gamma 1	494	B4DVQ0	1e-78	333	0.9	0.45	Non-swissprot	101_389_-_101_389	NA	GO:0005524(ATP binding);GO:0000166(nucleotide binding)	GO:0005737(cytoplasm);GO:0005856(cytoskeleton)	NA	NA	GO:0005488(binding)	GO:0000166(nucleotide binding)	GO:0044464(cell part);GO:0005623(cell);GO:0043226(organelle)	GO:0044424(intracellular part);GO:0005622(intracellular);GO:0043228(non-membrane-bounded organelle);GO:0043229(intracellular organelle);GO:0044464(cell part)	NA
GX7HCKQ02JK11J	501	FJ774666.1	1e-122	629	1.37	0.36	BAG58790.1	2e-46	156	0.64	0.69	9606	375	ARF1	ADP-ribosylation factor 1	501	B4DJC8	1e-46	156	0.64	0.69	Non-swissprot	80_322_+_80_322	GO:0007264(small GTPase mediated signal transduction)	GO:0005525(GTP binding);GO:0000166(nucleotide binding)	GO:0005622(intracellular)	GO:0023052(signaling);GO:0009987(cellular process);GO:0050789(regulation of biological process);GO:0050896(response to stimulus);GO:0065007(biological regulation)	GO:0007165(signal transduction);GO:0050794(regulation of cellular process);GO:0051716(cellular response to stimulus);GO:0050789(regulation of biological process)	GO:0005488(binding)	GO:0000166(nucleotide binding)	GO:0044464(cell part);GO:0005623(cell)	GO:0005622(intracellular);GO:0044464(cell part)	NA
GYTRLBM01AFOWK	306	CU651678.9	6e-07	106267	0.43	0	EAW92817.1	8e-09	650	0.31	0.05	9606	1665	DHX15	DEAH (Asp-Glu-Ala-His) box polypeptide 15	306	A4V6M5	2e-08	289	0.3	0.11	Non-swissprot	NA	NA	GO:0004386(helicase activity)	NA	NA	NA	GO:0003824(catalytic activity)	GO:0016787(hydrolase activity)	NA	NA	NA
GX7HCKQ02G6T3L	501	HQ729930.1	1e-06	126	0.3	0.4	EAW74024.1	2e-27	389	0.46	0.2	9606	1937	EEF1G	eukaryotic translation elongation factor 1 gamma	501	Q197G1	3e-27	451	0.37	0.14	Non-swissprot	238_294_-_238_294	GO:0006414(translational elongation);GO:0006412(translation)	GO:0003746(translation elongation factor activity)	GO:0005853(eukaryotic translation elongation factor 1 complex)	GO:0008152(metabolic process);GO:0009987(cellular process)	GO:0043170(macromolecule metabolic process);GO:0009058(biosynthetic process);GO:0044237(cellular metabolic process);GO:0044238(primary metabolic process)	GO:0005488(binding)	GO:0003676(nucleic acid binding)	GO:0032991(macromolecular complex);GO:0044464(cell part);GO:0005623(cell)	GO:0043234(protein complex);GO:0044424(intracellular part);GO:0005622(intracellular);GO:0044464(cell part)	NA
GX7HCKQ02IW7B2	461	AY305506.1	4e-92	2179	1.52	0.11	BAG60705.1	1e-35	566	0.44	0.12	9606	1938	EEF2	eukaryotic translation elongation factor 2	461	B4DPU3	1e-35	566	0.44	0.12	Non-swissprot	48_419_+_48_419	GO:0006414(translational elongation);GO:0006184(GTP catabolic process)	GO:0003924(GTPase activity);GO:0005525(GTP binding);GO:0003746(translation elongation factor activity);GO:0000166(nucleotide binding)	NA	GO:0008152(metabolic process);GO:0009987(cellular process)	GO:0009058(biosynthetic process);GO:0043170(macromolecule metabolic process);GO:0044237(cellular metabolic process);GO:0044238(primary metabolic process);GO:0006807(nitrogen compound metabolic process);GO:0009056(catabolic process);GO:0044281(small molecule metabolic process)	GO:0005488(binding);GO:0003824(catalytic activity)	GO:0000166(nucleotide binding);GO:0003676(nucleic acid binding);GO:0016787(hydrolase activity)	NA	NA	NA
pangxie_rep_c2890	NA	NA	NA	NA	NA	NA	BAH12664.1	4e-80	410	0.52	0.36	9606	5641	LGMN	legumain	847	Q86TV3	3e-80	376	0.52	0.39	Non-swissprot	159_479_-_159_479|561_794_-_561_794	GO:0006508(proteolysis)	GO:0004197(cysteine-type endopeptidase activity)	NA	GO:0008152(metabolic process)	GO:0043170(macromolecule metabolic process);GO:0044238(primary metabolic process)	GO:0003824(catalytic activity)	GO:0016787(hydrolase activity)	NA	NA	ko04142(Lysosome);ko04612(Antigen processing and presentation)
GYTRLBM01B820K	510	FJ997634.1	2e-42	1271	1.31	0.18	NP_001029025.1	2e-50	354	0.64	0.31	9606	6122	RPL3	ribosomal protein L3	510	B3KS36	4e-49	354	0.64	0.31	Non-swissprot	104_388_+_104_388	GO:0006412(translation)	GO:0003735(structural constituent of ribosome)	GO:0030529(ribonucleoprotein complex);GO:0005840(ribosome);GO:0005622(intracellular)	GO:0008152(metabolic process);GO:0009987(cellular process)	GO:0043170(macromolecule metabolic process);GO:0009058(biosynthetic process);GO:0044237(cellular metabolic process);GO:0044238(primary metabolic process)	GO:0005198(structural molecule activity)	GO:0003735(structural constituent of ribosome)	GO:0032991(macromolecular complex);GO:0044464(cell part);GO:0005623(cell);GO:0043226(organelle)	GO:0030529(ribonucleoprotein complex);GO:0005622(intracellular);GO:0044424(intracellular part);GO:0044464(cell part);GO:0043228(non-membrane-bounded organelle);GO:0043229(intracellular organelle)	ko03010(Ribosome)
GZ7USVM04JD8T2	437	FJ774762.1	4e-98	200	1.36	0.99	AAF82383.1	6e-43	158	0.48	0.44	9606	6188	RPS3	ribosomal protein S3	NA	NA	NA	NA	NA	NA	Non-swissprot	311_370_-_311_370	NA	NA	NA	NA	NA	NA	NA	NA	NA	NA
GX7HCKQ02H6FJ0	473	XM_003217183.1	7e-17	2145	0.5	0.04	Q92503.2	4e-34	715	0.53	0.12	9606	6397	SEC14L1	SEC14-like 1 (S. cerevisiae)	473	E1BWX8	4e-34	681	0.48	0.11	Non-swissprot	127_313_+_127_313	GO:0006810(transport)	NA	GO:0016021(integral to membrane)	GO:0051234(establishment of localization);GO:0051179(localization)	GO:0006810(transport);GO:0051234(establishment of localization)	NA	NA	GO:0044464(cell part);GO:0005623(cell)	GO:0044425(membrane part);GO:0016020(membrane);GO:0044464(cell part)	NA
pangxie_c30008	470	GU588094.1	4e-06	1340	0.31	0.04	BAD96662.1	5e-28	261	0.38	0.23	9606	6697	SPR	sepiapterin reductase (7,8-dihydrobiopterin:NADP+ oxidoreductase)	470	P35270	4e-28	261	0.38	0.23	swissprot	40_285_+_40_285	GO:0008152(metabolic process);GO:0055114(oxidation-reduction process);GO:0006809(nitric oxide biosynthetic process);GO:0006729(tetrahydrobiopterin biosynthetic process)	GO:0005488(binding);GO:0050661(NADP binding);GO:0016491(oxidoreductase activity);GO:0004757(sepiapterin reductase activity);GO:0004033(aldo-keto reductase activity)	GO:0005737(cytoplasm)	GO:0008152(metabolic process);GO:0009987(cellular process)	GO:0055114(oxidation-reduction process);GO:0006807(nitrogen compound metabolic process);GO:0009058(biosynthetic process);GO:0044237(cellular metabolic process)	GO:0005488(binding);GO:0003824(catalytic activity)	GO:0016491(oxidoreductase activity);GO:0000166(nucleotide binding);GO:0048037(cofactor binding)	GO:0044464(cell part);GO:0005623(cell)	GO:0044424(intracellular part);GO:0005622(intracellular);GO:0044464(cell part)	ko00790(Folate biosynthesis)
pangxie_c16557	590	FM955618.1	2e-11	1595	0.2	0.03	EAX06674.1	3e-29	354	0.38	0.21	9606	7268	TTC4	tetratricopeptide repeat domain 4	590	Q5TA95	3e-29	398	0.38	0.19	Non-swissprot	451_566_+_451_566	NA	GO:0005488(binding)	NA	NA	NA	GO:0005488(binding)	NA	NA	NA	NA
pangxie_rep_c50752	461	AM087933.1	3e-93	684	2.34	0.52	EAX04506.1	5e-47	152	0.51	0.52	9606	7314	UBB	ubiquitin B	461	Q334J0	6e-45	112	0.46	0.62	Non-swissprot	257_375_+_257_375	NA	NA	NA	NA	NA	NA	NA	NA	NA	NA
pangxie_rep_c913	774	AM087933.1	1e-173	684	2.07	0.78	BAB71316.1	1e-103	388	0.67	0.45	9606	7316	UBC	ubiquitin C	774	Q96MH4	1e-103	388	0.67	0.45	Non-swissprot	116_580_-_116_580	NA	NA	NA	NA	NA	NA	NA	NA	NA	ko03320(PPAR signaling pathway)
pangxie_rep_c23254	615	BC092447.1	1e-09	694	0.18	0.05	ABF74568.1	3e-30	610	0.36	0.12	9606	8556	CDC14A	CDC14 cell division cycle 14 homolog A (S. cerevisiae)	615	Q59EF4	3e-30	530	0.36	0.14	Non-swissprot	107_589_+_107_589	GO:0006470(protein dephosphorylation);GO:0035335(peptidyl-tyrosine dephosphorylation);GO:0016311(dephosphorylation)	GO:0016787(hydrolase activity);GO:0008138(protein tyrosine/serine/threonine phosphatase activity);GO:0004725(protein tyrosine phosphatase activity);GO:0016791(phosphatase activity)	NA	GO:0008152(metabolic process);GO:0009987(cellular process)	GO:0043170(macromolecule metabolic process);GO:0044237(cellular metabolic process);GO:0044238(primary metabolic process)	GO:0003824(catalytic activity)	GO:0016787(hydrolase activity)	NA	NA	ko04110(Cell cycle);ko04111(Cell cycle - yeast);ko04113(Meiosis - yeast)
GZ7USVM04JO94C	483	BT047824.1	1e-09	876	0.25	0.05	NP_751945.2	3e-21	543	0.3	0.09	9606	8890	EIF2B4	eukaryotic translation initiation factor 2B, subunit 4 delta, 67kDa	NA	NA	NA	NA	NA	NA	Non-swissprot	148_378_+_148_378	NA	NA	NA	NA	NA	NA	NA	NA	NA	ko03013(RNA transport)
pangxie_rep_c11832	792	L76943.1	1e-142	1405	1.13	0.21	CAM27035.1	3e-62	153	0.45	0.78	10090	11465	Actg1	actin, gamma, cytoplasmic 1	792	B1ATY1	3e-62	153	0.45	0.78	Non-swissprot	237_703_-_237_703	GO:0045214(sarcomere organization)	GO:0005524(ATP binding);GO:0005200(structural constituent of cytoskeleton)	GO:0030016(myofibril);GO:0015629(actin cytoskeleton);GO:0043034(costamere);GO:0031941(filamentous actin)	GO:0009987(cellular process);GO:0032502(developmental process);GO:0071840(cellular component organization or biogenesis)	GO:0030029(actin filament-based process);GO:0048646(anatomical structure formation involved in morphogenesis);GO:0009653(anatomical structure morphogenesis);GO:0016043(cellular component organization);GO:0048869(cellular developmental process);GO:0044085(cellular component biogenesis);GO:0048856(anatomical structure development);GO:0071841(cellular component organization or biogenesis at cellular…	GO:0005198(structural molecule activity);GO:0005488(binding)	GO:0005200(structural constituent of cytoskeleton);GO:0000166(nucleotide binding)	GO:0032991(macromolecular complex);GO:0044422(organelle part);GO:0043226(organelle);GO:0044464(cell part);GO:0005623(cell)	GO:0043234(protein complex);GO:0044449(contractile fiber part);GO:0044422(organelle part);GO:0044446(intracellular organelle part);GO:0043228(non-membrane-bounded organelle);GO:0043229(intracellular organelle);GO:0044424(intracellular part);GO:0005622(intracellular);GO:0044464(cell part)	NA
GX7HCKQ02F0W29	466	HM217824.1	1e-46	293	0.67	0.35	BAD32167.1	3e-25	436	0.38	0.14	10090	11773	Ap2m1	adaptor protein complex AP-2, mu1	466	Q6A0C9	2e-25	436	0.38	0.14	Non-swissprot	107_232_+_107_232	GO:0016192(vesicle-mediated transport);GO:0006886(intracellular protein transport);GO:0006810(transport)	NA	GO:0030132(clathrin coat of coated pit);GO:0030131(clathrin adaptor complex)	GO:0009987(cellular process);GO:0051234(establishment of localization);GO:0051179(localization)	GO:0016192(vesicle-mediated transport);GO:0006810(transport);GO:0051234(establishment of localization);GO:0045184(establishment of protein localization);GO:0051649(establishment of localization in cell);GO:0033036(macromolecule localization);GO:0051641(cellular localization)	NA	NA	GO:0032991(macromolecular complex);GO:0044464(cell part);GO:0005623(cell)	GO:0012505(endomembrane system);GO:0043234(protein complex);GO:0044425(membrane part);GO:0016020(membrane);GO:0044424(intracellular part);GO:0044464(cell part);GO:0071944(cell periphery);GO:0005622(intracellular)	ko04144(Endocytosis);ko04721(Synaptic vesicle cycle);ko04961(Endocrine and other factor-regulated calcium reabsorption);ko05016(Huntington's disease)
pangxie_rep_c42758	636	FJ774779.1	4e-31	281	0.34	0.26	BAD32145.1	4e-49	555	0.36	0.14	10090	12469	Cct8	chaperonin containing Tcp1, subunit 8 (theta)	636	Q6A0F1	4e-49	555	0.36	0.14	Non-swissprot	142_488_+_142_488	GO:0044267(cellular protein metabolic process);GO:0006457(protein folding)	GO:0051082(unfolded protein binding);GO:0000166(nucleotide binding);GO:0005524(ATP binding)	GO:0016235(aggresome);GO:0005829(cytosol);GO:0005737(cytoplasm);GO:0045111(intermediate filament cytoskeleton)	GO:0008152(metabolic process);GO:0009987(cellular process)	GO:0043170(macromolecule metabolic process);GO:0044237(cellular metabolic process);GO:0044238(primary metabolic process)	GO:0005488(binding)	GO:0000166(nucleotide binding);GO:0005515(protein binding)	GO:0044464(cell part);GO:0005623(cell);GO:0043226(organelle)	GO:0044424(intracellular part);GO:0005622(intracellular);GO:0044464(cell part);GO:0043228(non-membrane-bounded organelle);GO:0043229(intracellular organelle)	NA
pangxie_rep_c16589	1051	BT048652.1	6e-13	1075	0.12	0.04	EDL00797.1	2e-57	333	0.37	0.39	10090	12572	Cdk7	cyclin-dependent kinase 7	1051	D6RAD4	9e-59	309	0.38	0.43	Non-swissprot	60_428_+_60_428	GO:0006468(protein phosphorylation)	GO:0016772(transferase activity, transferring phosphorus-containing groups);GO:0005524(ATP binding);GO:0000166(nucleotide binding);GO:0004672(protein kinase activity)	NA	GO:0008152(metabolic process);GO:0009987(cellular process)	GO:0043170(macromolecule metabolic process);GO:0044237(cellular metabolic process);GO:0044238(primary metabolic process)	GO:0005488(binding);GO:0003824(catalytic activity)	GO:0000166(nucleotide binding);GO:0016740(transferase activity)	NA	NA	ko03022(Basal transcription factors);ko03420(Nucleotide excision repair);ko04110(Cell cycle)
GYTRLBM01BPSOA	NA	NA	NA	NA	NA	NA	AAH94062.1	3e-18	504	0.32	0.11	10090	13112	Cyp3a11	cytochrome P450, family 3, subfamily a, polypeptide 11	503	Q52L54	3e-18	504	0.32	0.11	Non-swissprot	NA	GO:0055114(oxidation-reduction process)	GO:0005506(iron ion binding);GO:0004497(monooxygenase activity);GO:0009055(electron carrier activity);GO:0046872(metal ion binding);GO:0016705(oxidoreductase activity, acting on paired donors, with incorporation or reduction of molecular oxygen);GO:0020037(heme binding);GO:0016491(oxidoreductase activity);GO:0016712(oxidoreductase activity, acting on paired donors, with incorporation or reduction…	NA	GO:0008152(metabolic process)	GO:0055114(oxidation-reduction process)	GO:0009055(electron carrier activity);GO:0003824(catalytic activity);GO:0005488(binding)	GO:0016491(oxidoreductase activity);GO:0046906(tetrapyrrole binding);GO:0043167(ion binding)	NA	NA	ko00140(Steroid hormone biosynthesis);ko00591(Linoleic acid metabolism);ko00627(Aminobenzoate degradation);ko00830(Retinol metabolism);ko00980(Metabolism of xenobiotics by cytochrome P450);ko00982(Drug metabolism - cytochrome P450);ko00983(Drug metabolism - other enzymes)
pangxie_rep_c33414	686	FJ774697.1	1e-169	649	1.35	0.47	AAH96042.1	2e-39	136	0.36	0.6	10090	14433	Gapdh	glyceraldehyde-3-phosphate dehydrogenase	686	Q4VBD1	2e-39	136	0.36	0.6	Non-swissprot	87_494_+_87_494	GO:0055114(oxidation-reduction process)	GO:0016620(oxidoreductase activity, acting on the aldehyde or oxo group of donors, NAD or NADP as acceptor);GO:0005488(binding)	NA	GO:0008152(metabolic process)	GO:0055114(oxidation-reduction process)	GO:0005488(binding);GO:0003824(catalytic activity)	GO:0016491(oxidoreductase activity)	NA	NA	NA
GX7HCKQ02IYTEE	248	BT047626.1	3e-11	1034	0.51	0.04	P21765.2	3e-06	221	0.33	0.12	10090	14780	Gpx5	glutathione peroxidase 5	248	P21765	3e-06	221	0.33	0.12	swissprot	NA	GO:0006979(response to oxidative stress);GO:0055114(oxidation-reduction process)	GO:0004601(peroxidase activity);GO:0004602(glutathione peroxidase activity);GO:0016491(oxidoreductase activity)	GO:0005576(extracellular region)	GO:0008152(metabolic process);GO:0050896(response to stimulus)	GO:0055114(oxidation-reduction process);GO:0006950(response to stress);GO:0042221(response to chemical stimulus)	GO:0003824(catalytic activity);GO:0016209(antioxidant activity)	GO:0004601(peroxidase activity);GO:0016491(oxidoreductase activity)	GO:0005576(extracellular region)	NA	NA
GYTRLBM01BNM61	474	XM_003451062.1	2e-07	2435	0.59	0.04	EDL09934.1	3e-51	733	0.6	0.13	10090	15488	Hsd17b4	hydroxysteroid (17-beta) dehydrogenase 4	474	Q3UHW2	3e-51	735	0.6	0.13	Non-swissprot	NA	GO:0055114(oxidation-reduction process);GO:0008152(metabolic process)	GO:0032934(sterol binding);GO:0005488(binding);GO:0016491(oxidoreductase activity)	NA	GO:0008152(metabolic process)	GO:0055114(oxidation-reduction process)	GO:0005488(binding);GO:0003824(catalytic activity)	GO:0016491(oxidoreductase activity);GO:0008289(lipid binding)	NA	NA	ko00120(Primary bile acid biosynthesis);ko04146(Peroxisome)
pangxie_rep_c26394	508	HM217879.1	1e-109	408	1.2	0.5	EDL19349.1	4e-33	165	0.33	0.34	10090	17448	Mdh2	malate dehydrogenase 2, NAD (mitochondrial)	508	D2DSS1	1e-30	158	0.43	0.46	Non-swissprot	63_371_+_63_371	GO:0006108(malate metabolic process);GO:0055114(oxidation-reduction process)	GO:0005488(binding);GO:0016491(oxidoreductase activity);GO:0030060(L-malate dehydrogenase activity)	NA	GO:0008152(metabolic process);GO:0009987(cellular process)	GO:0055114(oxidation-reduction process);GO:0044237(cellular metabolic process);GO:0044281(small molecule metabolic process)	GO:0005488(binding);GO:0003824(catalytic activity)	GO:0016491(oxidoreductase activity)	NA	NA	ko00020(Citrate cycle (TCA cycle));ko00620(Pyruvate metabolism);ko00630(Glyoxylate and dicarboxylate metabolism);ko00710(Carbon fixation in photosynthetic organisms)
GYTRLBM01BJUAE	145	EU099537.1	3e-13	919	0.87	0.05	BAE31798.1	7e-06	470	0.54	0.06	10090	20916	Sucla2	succinate-Coenzyme A ligase, ADP-forming, beta subunit	145	Q3U6C7	6e-06	470	0.54	0.06	Non-swissprot	NA	GO:0008152(metabolic process)	GO:0005524(ATP binding);GO:0016874(ligase activity);GO:0003824(catalytic activity);GO:0046872(metal ion binding)	NA	GO:0008152(metabolic process)	NA	GO:0003824(catalytic activity);GO:0005488(binding)	GO:0016874(ligase activity);GO:0043167(ion binding);GO:0000166(nucleotide binding)	NA	NA	NA
pangxie_rep_c67115	447	AM087933.1	4e-80	684	2.34	0.51	EDL19560.1	4e-51	614	0.46	0.11	10090	22190	Ubc	ubiquitin C	447	Q9SNZ1	5e-49	381	0.44	0.17	Non-swissprot	60_235_+_60_235	NA	NA	NA	NA	NA	NA	NA	NA	NA	NA
pangxie_c37663	NA	NA	NA	NA	NA	NA	AAH16231.1	5e-53	398	0.33	0.18	10090	23894	Gtf2h2	general transcription factor II H, polypeptide 2	627	Q91YN8	4e-53	398	0.33	0.18	Non-swissprot	215_351_-_215_351	GO:0006281(DNA repair);GO:0006355(regulation of transcription, DNA-dependent)	GO:0008270(zinc ion binding)	GO:0005634(nucleus);GO:0005622(intracellular)	GO:0008152(metabolic process);GO:0009987(cellular process);GO:0050789(regulation of biological process);GO:0050896(response to stimulus);GO:0065007(biological regulation)	GO:0006950(response to stress);GO:0019222(regulation of metabolic process);GO:0043170(macromolecule metabolic process);GO:0044237(cellular metabolic process);GO:0051716(cellular response to stimulus);GO:0006807(nitrogen compound metabolic process);GO:0009058(biosynthetic process);GO:0044238(primary metabolic process);GO:0050789(regulation of biological process);GO:0050794(regulation of cellular p…	GO:0005488(binding)	GO:0043167(ion binding)	GO:0044464(cell part);GO:0005623(cell);GO:0043226(organelle)	GO:0005622(intracellular);GO:0044464(cell part);GO:0043227(membrane-bounded organelle);GO:0043229(intracellular organelle);GO:0044424(intracellular part)	ko03022(Basal transcription factors);ko03420(Nucleotide excision repair)
pangxie_c4091	906	BT057130.1	5e-10	1396	0.13	0.03	NP_803175.1	8e-60	218	0.38	0.53	10116	24424	Gstm2	glutathione S-transferase mu 2	906	B6DYQ2	7e-60	218	0.38	0.53	Non-swissprot	181_677_-_181_677	GO:0008152(metabolic process)	GO:0004364(glutathione transferase activity);GO:0016740(transferase activity)	NA	GO:0008152(metabolic process)	NA	GO:0003824(catalytic activity)	GO:0016740(transferase activity)	NA	NA	ko00480(Glutathione metabolism);ko00980(Metabolism of xenobiotics by cytochrome P450);ko00982(Drug metabolism - cytochrome P450)
GX7HCKQ02IVWXC	486	HM157286.1	3e-93	1386	1.28	0.15	EDL88757.1	2e-48	192	0.64	0.54	10116	24799	Eef1a2	eukaryotic translation elongation factor 1 alpha 2	486	B5X6L3	9e-47	181	0.61	0.55	Non-swissprot	109_310_+_109_310	GO:0006184(GTP catabolic process);GO:0006414(translational elongation)	GO:0000166(nucleotide binding);GO:0005525(GTP binding);GO:0003924(GTPase activity);GO:0003746(translation elongation factor activity)	NA	GO:0008152(metabolic process);GO:0009987(cellular process)	GO:0009058(biosynthetic process);GO:0043170(macromolecule metabolic process);GO:0044237(cellular metabolic process);GO:0044238(primary metabolic process);GO:0006807(nitrogen compound metabolic process);GO:0009056(catabolic process);GO:0044281(small molecule metabolic process)	GO:0005488(binding);GO:0003824(catalytic activity)	GO:0000166(nucleotide binding);GO:0003676(nucleic acid binding);GO:0016787(hydrolase activity)	NA	NA	NA
GZ7USVM04JK6UG	496	FQ219510.1	0	1104	2.78	0.42	P34900.2	3e-58	201	0.72	0.59	10116	25615	Sdc2	syndecan 2	496	Q6IRK3	3e-58	211	0.72	0.56	Non-swissprot	167_274_+_167_274	GO:0001666(response to hypoxia);GO:0031000(response to caffeine);GO:0048813(dendrite morphogenesis);GO:0042060(wound healing)	GO:0008092(cytoskeletal protein binding);GO:0005515(protein binding);GO:0030165(PDZ domain binding)	GO:0043025(neuronal cell body);GO:0016020(membrane);GO:0045202(synapse);GO:0016021(integral to membrane)	GO:0050896(response to stimulus);GO:0032502(developmental process);GO:0009987(cellular process);GO:0071840(cellular component organization or biogenesis);GO:0032501(multicellular organismal process)	GO:0006950(response to stress);GO:0042221(response to chemical stimulus);GO:0048856(anatomical structure development);GO:0048869(cellular developmental process);GO:0009653(anatomical structure morphogenesis);GO:0016043(cellular component organization);GO:0071841(cellular component organization or biogenesis at cellular level);GO:0007275(multicellular organismal development)	GO:0005488(binding)	GO:0005515(protein binding)	GO:0045202(synapse);GO:0044464(cell part);GO:0005623(cell)	GO:0016020(membrane);GO:0044297(cell body);GO:0044464(cell part);GO:0044425(membrane part)	NA
GX7HCKQ02FSNH6	360	NM_001046937.1	7e-10	1127	0.83	0.09	BAB15635.1	1e-37	225	0.39	0.21	9606	25843	PHOCN	phocein, Mob-like protein	360	E3TEC7	2e-37	225	0.4	0.21	Non-swissprot	NA	GO:0016310(phosphorylation)	GO:0016301(kinase activity)	NA	GO:0008152(metabolic process);GO:0009987(cellular process)	GO:0044237(cellular metabolic process)	GO:0003824(catalytic activity)	GO:0016740(transferase activity)	NA	NA	NA
pangxie_c9781	792	BT079902.1	2e-09	554	0.14	0.07	NP_056235.4	2e-53	597	0.36	0.16	9606	25879	DCAF13	DDB1 and CUL4 associated factor 13	792	A6NNZ9	1e-53	597	0.36	0.16	Non-swissprot	261_688_-_261_688	NA	NA	NA	NA	NA	NA	NA	NA	NA	NA
GX7HCKQ02FPWVR	453	NM_001194296.1	3e-16	6507	0.58	0.01	BAH12569.1	7e-51	1178	0.48	0.06	9606	26999	CYFIP2	cytoplasmic FMR1 interacting protein 2	453	B7Z4I3	6e-51	1178	0.48	0.06	Non-swissprot	202_285_+_202_285	NA	NA	NA	NA	NA	NA	NA	NA	NA	ko04810(Regulation of actin cytoskeleton)
pangxie_rep_c16321	NA	NA	NA	NA	NA	NA	EDL00888.1	7e-46	852	0.47	0.12	10090	27015	Polk	polymerase (DNA directed), kappa	647	Q5Q9H7	6e-46	793	0.47	0.13	Non-swissprot	102_518_-_102_518	GO:0006281(DNA repair)	GO:0003684(damaged DNA binding);GO:0003887(DNA-directed DNA polymerase activity);GO:0003677(DNA binding)	GO:0005634(nucleus)	GO:0008152(metabolic process);GO:0009987(cellular process);GO:0050896(response to stimulus)	GO:0006950(response to stress);GO:0043170(macromolecule metabolic process);GO:0044237(cellular metabolic process);GO:0051716(cellular response to stimulus);GO:0044238(primary metabolic process);GO:0006807(nitrogen compound metabolic process)	GO:0005488(binding);GO:0003824(catalytic activity)	GO:0003676(nucleic acid binding);GO:0016740(transferase activity)	GO:0043226(organelle);GO:0044464(cell part);GO:0005623(cell)	GO:0043227(membrane-bounded organelle);GO:0043229(intracellular organelle);GO:0044424(intracellular part);GO:0005622(intracellular);GO:0044464(cell part)	ko03460(Fanconi anemia pathway)
pangxie_rep_c3004	1026	XM_003208390.1	3e-11	1169	0.15	0.04	NP_613067.1	4e-71	266	0.42	0.55	10090	28295	D10Jhu81e	DNA segment, Chr 10, Johns Hopkins University 81 expressed	1026	Q9D172	4e-71	266	0.42	0.55	swissprot	130_891_-_130_891	NA	NA	GO:0005739(mitochondrion)	NA	NA	NA	NA	GO:0043226(organelle);GO:0044464(cell part);GO:0005623(cell)	GO:0043227(membrane-bounded organelle);GO:0043229(intracellular organelle);GO:0044424(intracellular part);GO:0005622(intracellular);GO:0044464(cell part)	NA
GZ7USVM04JEKL3	NA	NA	NA	NA	NA	NA	AAM43506.1	2e-30	153	0.36	0.32	9606	29095	ORMDL2	ORM1-like 2 (S. cerevisiae)	NA	NA	NA	NA	NA	NA	Non-swissprot	NA	NA	NA	NA	NA	NA	NA	NA	NA	NA	NA
pangxie_rep_c52735	688	XM_001863192.1	2e-76	694	1.02	0.34	NP_569852.1	3e-52	108	0.4	0.84	7227	31014	Roc1a	CG16982 gene product from transcript CG16982-RB	688	B4R7G5	2e-52	108	0.4	0.84	Non-swissprot	106_218_+_106_218|278_613_-_278_613	NA	GO:0008270(zinc ion binding);GO:0046872(metal ion binding)	NA	NA	NA	GO:0005488(binding)	GO:0043167(ion binding)	NA	NA	ko03420(Nucleotide excision repair);ko04110(Cell cycle);ko04111(Cell cycle - yeast);ko04114(Oocyte meiosis);ko04120(Ubiquitin mediated proteolysis);ko04141(Protein processing in endoplasmic reticulum);ko04310(Wnt signaling pathway);ko04350(TGF-beta signaling pathway);ko04710(Circadian rhythm - mammal);ko05200(Pathways in cancer);ko05211(Renal cell carcinoma)
GYTRLBM01AU887	473	HM217821.1	5e-24	476	0.39	0.13	NP_001162743.1	2e-21	389	0.35	0.14	7227	32314	up	upheld	473	Q2F5V0	2e-21	384	0.35	0.14	Non-swissprot	30_328_+_30_328	NA	NA	NA	NA	NA	NA	NA	NA	NA	NA
pangxie_rep_c13475	665	AK281192.1	4e-25	1547	0.35	0.05	NP_001162992.1	6e-38	1949	0.37	0.04	7227	35007	Mhc	Myosin heavy chain	665	E1JHJ5	5e-38	1949	0.37	0.04	Non-swissprot	93_518_+_93_518	GO:0006200(ATP catabolic process)	GO:0000166(nucleotide binding);GO:0016787(hydrolase activity);GO:0003774(motor activity);GO:0005524(ATP binding);GO:0003779(actin binding);GO:0016887(ATPase activity)	GO:0016459(myosin complex);GO:0032982(myosin filament)	GO:0008152(metabolic process);GO:0009987(cellular process)	GO:0006807(nitrogen compound metabolic process);GO:0009056(catabolic process);GO:0044237(cellular metabolic process);GO:0044281(small molecule metabolic process);GO:0044238(primary metabolic process)	GO:0003824(catalytic activity);GO:0005488(binding)	GO:0000166(nucleotide binding);GO:0016787(hydrolase activity);GO:0005515(protein binding)	GO:0032991(macromolecular complex);GO:0044422(organelle part);GO:0043226(organelle);GO:0044464(cell part);GO:0005623(cell)	GO:0043234(protein complex);GO:0044446(intracellular organelle part);GO:0043229(intracellular organelle);GO:0044422(organelle part);GO:0044424(intracellular part);GO:0005622(intracellular);GO:0043228(non-membrane-bounded organelle);GO:0044464(cell part)	NA
GX7HCKQ02HUARB	437	XM_001984349.1	1e-15	1569	0.59	0.05	NP_647832.1	3e-26	561	0.46	0.12	7227	38446	CG12006	CG12006 gene product from transcript CG12006-RA	437	Q9VZM5	3e-26	561	0.46	0.12	swissprot	324_344_-_324_344	GO:0006506(GPI anchor biosynthetic process)	GO:0016757(transferase activity, transferring glycosyl groups);GO:0016740(transferase activity);GO:0000030(mannosyltransferase activity)	GO:0016021(integral to membrane);GO:0031227(intrinsic to endoplasmic reticulum membrane);GO:0005783(endoplasmic reticulum);GO:0016020(membrane);GO:0005789(endoplasmic reticulum membrane)	GO:0008152(metabolic process);GO:0009987(cellular process)	GO:0043170(macromolecule metabolic process);GO:0009058(biosynthetic process);GO:0019637(organophosphate metabolic process);GO:0044237(cellular metabolic process);GO:0044238(primary metabolic process)	GO:0003824(catalytic activity)	GO:0016740(transferase activity)	GO:0044464(cell part);GO:0005623(cell);GO:0044422(organelle part);GO:0043226(organelle)	GO:0016020(membrane);GO:0031090(organelle membrane);GO:0044425(membrane part);GO:0044464(cell part);GO:0012505(endomembrane system);GO:0043227(membrane-bounded organelle);GO:0043229(intracellular organelle);GO:0044422(organelle part);GO:0044424(intracellular part);GO:0044446(intracellular organelle part);GO:0005622(intracellular)	ko00563(Glycosylphosphatidylinositol(GPI)-anchor biosynthesis)
pangxie_c11536	524	HQ436509.1	0	520	2.44	0.82	NP_731941.1	9e-73	147	0.35	0.42	7227	41785	eff	effete	524	Q7PRY1	8e-73	147	0.35	0.42	Non-swissprot	45_188_+_45_188	NA	GO:0016874(ligase activity);GO:0000166(nucleotide binding);GO:0005524(ATP binding);GO:0016881(acid-amino acid ligase activity)	NA	NA	NA	GO:0003824(catalytic activity);GO:0005488(binding)	GO:0016874(ligase activity);GO:0000166(nucleotide binding)	NA	NA	NA
pangxie_rep_c15873	558	XM_002608386.1	5e-30	1564	0.91	0.11	NP_651280.1	5e-32	67	0.35	0.99	7227	42942	Rpb10	CG13628 gene product from transcript CG13628-RA	558	Q29BZ5	5e-32	67	0.35	0.99	Non-swissprot	59_354_+_59_354	GO:0006351(transcription, DNA-dependent);GO:0006355(regulation of transcription, DNA-dependent)	GO:0008270(zinc ion binding);GO:0003677(DNA binding);GO:0003899(DNA-directed RNA polymerase activity)	NA	GO:0008152(metabolic process);GO:0009987(cellular process);GO:0050789(regulation of biological process);GO:0065007(biological regulation)	GO:0009058(biosynthetic process);GO:0019222(regulation of metabolic process);GO:0043170(macromolecule metabolic process);GO:0044237(cellular metabolic process);GO:0006807(nitrogen compound metabolic process);GO:0044238(primary metabolic process);GO:0050789(regulation of biological process);GO:0050794(regulation of cellular process)	GO:0005488(binding);GO:0003824(catalytic activity)	GO:0003676(nucleic acid binding);GO:0016740(transferase activity);GO:0043167(ion binding)	NA	NA	ko00230(Purine metabolism);ko00240(Pyrimidine metabolism);ko03020(RNA polymerase);ko04623(Cytosolic DNA-sensing pathway);ko05016(Huntington's disease)
GX7HCKQ02IE8GE	519	FJ774907.1	1e-144	475	1.51	0.55	NP_001163258.1	2e-30	1752	0.36	0.04	7227	43997	jbug	jitterbug	519	Q9W205	2e-30	2955	0.36	0.02	Non-swissprot	NA	GO:0009612(response to mechanical stimulus);GO:0048104(establishment of body hair or bristle planar orientation)	GO:0003779(actin binding)	NA	GO:0050896(response to stimulus);GO:0032502(developmental process)	GO:0009605(response to external stimulus);GO:0009628(response to abiotic stimulus);GO:0009653(anatomical structure morphogenesis);GO:0048856(anatomical structure development)	GO:0005488(binding)	GO:0005515(protein binding)	NA	NA	ko04010(MAPK signaling pathway);ko04510(Focal adhesion);ko05132(Salmonella infection)
pangxie_c5182	NA	NA	NA	NA	NA	NA	Q8C1A5.1	1e-72	687	0.35	0.13	10090	50492	Thop1	thimet oligopeptidase 1	741	Q8C1A5	1e-72	687	0.35	0.13	swissprot	234_389_-_234_389|451_672_-_451_672	GO:0007243(intracellular protein kinase cascade);GO:0006508(proteolysis);GO:0006518(peptide metabolic process)	GO:0016787(hydrolase activity);GO:0004222(metalloendopeptidase activity);GO:0046872(metal ion binding);GO:0008233(peptidase activity);GO:0042277(peptide binding);GO:0008237(metallopeptidase activity)	GO:0005625(soluble fraction);GO:0005737(cytoplasm)	GO:0008152(metabolic process);GO:0009987(cellular process);GO:0023052(signaling);GO:0050789(regulation of biological process);GO:0050896(response to stimulus);GO:0065007(biological regulation)	GO:0044237(cellular metabolic process);GO:0007165(signal transduction);GO:0043170(macromolecule metabolic process);GO:0044238(primary metabolic process);GO:0050794(regulation of cellular process);GO:0051716(cellular response to stimulus);GO:0050789(regulation of biological process)	GO:0003824(catalytic activity);GO:0005488(binding)	GO:0016787(hydrolase activity);GO:0042277(peptide binding);GO:0043167(ion binding)	GO:0044464(cell part);GO:0005623(cell)	GO:0000267(cell fraction);GO:0044424(intracellular part);GO:0005622(intracellular);GO:0044464(cell part)	NA
GX7HCKQ02JDD4O	468	BC072693.1	0	795	3	0.59	NP_059038.1	7e-66	194	0.84	0.68	10116	50683	Sftpc	surfactant protein C	468	P11685	6e-66	194	0.84	0.68	swissprot	32_451_-_32_451	GO:0032496(response to lipopolysaccharide);GO:0055093(response to hyperoxia);GO:0033189(response to vitamin A);GO:0051384(response to glucocorticoid stimulus);GO:0009725(response to hormone stimulus);GO:0070741(response to interleukin-6);GO:0050828(regulation of liquid surface tension);GO:0009749(response to glucose stimulus);GO:0071260(cellular response to mechanical stimulus);GO:0070848(respons…	GO:0042803(protein homodimerization activity)	GO:0005737(cytoplasm);GO:0005771(multivesicular body);GO:0005615(extracellular space);GO:0005576(extracellular region);GO:0042599(lamellar body)	GO:0032501(multicellular organismal process);GO:0048511(rhythmic process);GO:0050896(response to stimulus);GO:0009987(cellular process);GO:0065007(biological regulation);GO:0051704(multi-organism process);GO:0071840(cellular component organization or biogenesis)	GO:0007623(circadian rhythm);GO:0007585(respiratory gaseous exchange);GO:0006950(response to stress);GO:0009719(response to endogenous stimulus);GO:0042221(response to chemical stimulus);GO:0009605(response to external stimulus);GO:0009607(response to biotic stimulus);GO:0009628(response to abiotic stimulus);GO:0051716(cellular response to stimulus);GO:0065008(regulation of biological quality);GO…	GO:0005488(binding)	GO:0005515(protein binding)	GO:0005576(extracellular region);GO:0044421(extracellular region part);GO:0044464(cell part);GO:0005623(cell);GO:0043226(organelle)	GO:0005615(extracellular space);GO:0044421(extracellular region part);GO:0044424(intracellular part);GO:0005622(intracellular);GO:0044464(cell part);GO:0031982(vesicle);GO:0043227(membrane-bounded organelle);GO:0043229(intracellular organelle)	NA
GZ7USVM04IHDWH	NA	NA	NA	NA	NA	NA	CAH73846.1	2e-12	167	0.32	0.31	9606	51097	SCCPDH	saccharopine dehydrogenase (putative)	NA	NA	NA	NA	NA	NA	Non-swissprot	63_169_-_63_169	NA	NA	NA	NA	NA	NA	NA	NA	NA	NA
GZ7USVM04IXRK6	227	CU223145.1	3e-11	872	0.52	0.04	NP_001229852.1	2e-07	516	0.34	0.05	9606	51386	EIF3L	eukaryotic translation initiation factor 3, subunit L	227	Q4S3P2	1e-07	587	0.34	0.04	Non-swissprot	NA	NA	GO:0005488(binding)	NA	NA	NA	GO:0005488(binding)	NA	NA	NA	NA
pangxie_c6347	678	FM955618.1	2e-11	1595	0.18	0.03	EDL29988.1	3e-41	927	0.39	0.09	10090	51796	Srrm1	serine/arginine repetitive matrix 1	678	E1BYZ7	4e-41	428	0.38	0.2	Non-swissprot	523_651_+_523_651	GO:0006397(mRNA processing)	NA	NA	GO:0008152(metabolic process);GO:0009987(cellular process)	GO:0043170(macromolecule metabolic process);GO:0044237(cellular metabolic process);GO:0044238(primary metabolic process);GO:0006807(nitrogen compound metabolic process)	NA	NA	NA	NA	ko03013(RNA transport);ko03015(mRNA surveillance pathway)
pangxie_c14965	NA	NA	NA	NA	NA	NA	BAG51654.1	4e-15	396	0.32	0.13	9606	54919	HEATR2	HEAT repeat containing 2	469	C9J0D8	4e-15	843	0.32	0.06	Non-swissprot	130_360_-_130_360	NA	NA	NA	NA	NA	NA	NA	NA	NA	NA
GZ7USVM04IW1XQ	330	CU394253.9	4e-08	98637	0.34	0	AAH02477.1	2e-36	919	0.63	0.08	9606	55526	DHTKD1	dehydrogenase E1 and transketolase domain containing 1	330	D2HRL9	2e-36	868	0.63	0.08	Non-swissprot	156_314_-_156_314	GO:0008152(metabolic process);GO:0055114(oxidation-reduction process);GO:0006096(glycolysis)	GO:0016624(oxidoreductase activity, acting on the aldehyde or oxo group of donors, disulfide as acceptor);GO:0030976(thiamine pyrophosphate binding);GO:0004591(oxoglutarate dehydrogenase (succinyl-transferring) activity)	NA	GO:0008152(metabolic process);GO:0009987(cellular process)	GO:0055114(oxidation-reduction process);GO:0044237(cellular metabolic process);GO:0009056(catabolic process);GO:0044281(small molecule metabolic process);GO:0044238(primary metabolic process)	GO:0005488(binding);GO:0003824(catalytic activity)	GO:0019842(vitamin binding);GO:0016491(oxidoreductase activity);GO:0048037(cofactor binding)	NA	NA	NA
GX7HCKQ02IJZ8U	493	BT057130.1	3e-10	1396	0.23	0.03	NP_571692.1	5e-35	1017	0.52	0.08	7955	58141	gart	phosphoribosylglycinamide formyltransferase	493	Q9I9E6	4e-35	1017	0.52	0.08	Non-swissprot	27_455_-_27_455	GO:0006189('de novo' IMP biosynthetic process);GO:0043010(camera-type eye development);GO:0043473(pigmentation);GO:0009790(embryo development);GO:0032259(methylation);GO:0009058(biosynthetic process);GO:0009113(purine base biosynthetic process)	GO:0046872(metal ion binding);GO:0003824(catalytic activity);GO:0004637(phosphoribosylamine-glycine ligase activity);GO:0016740(transferase activity);GO:0016742(hydroxymethyl-, formyl- and related transferase activity);GO:0005524(ATP binding);GO:0004641(phosphoribosylformylglycinamidine cyclo-ligase activity);GO:0008168(methyltransferase activity);GO:0016874(ligase activity);GO:0004644(phosphorib…	GO:0005737(cytoplasm)	GO:0043473(pigmentation);GO:0008152(metabolic process);GO:0032502(developmental process);GO:0032501(multicellular organismal process);GO:0009987(cellular process)	GO:0009790(embryo development);GO:0009058(biosynthetic process);GO:0007275(multicellular organismal development);GO:0042440(pigment metabolic process);GO:0044237(cellular metabolic process);GO:0044281(small molecule metabolic process);GO:0006807(nitrogen compound metabolic process);GO:0048856(anatomical structure development);GO:0044238(primary metabolic process)	GO:0003824(catalytic activity);GO:0005488(binding)	GO:0016740(transferase activity);GO:0016874(ligase activity);GO:0043167(ion binding);GO:0000166(nucleotide binding)	GO:0044464(cell part);GO:0005623(cell)	GO:0044424(intracellular part);GO:0005622(intracellular);GO:0044464(cell part)	ko00230(Purine metabolism)
GZ7USVM04H0FUR	345	NM_053318.1	0	1484	3	0.23	P20059.3	7e-61	460	0.83	0.21	10116	58917	Hpx	hemopexin	345	P20059	6e-61	460	0.83	0.21	swissprot	NA	GO:0020027(hemoglobin metabolic process);GO:0006810(transport);GO:0002639(positive regulation of immunoglobulin production);GO:0042511(positive regulation of tyrosine phosphorylation of Stat1 protein);GO:0002925(positive regulation of humoral immune response mediated by circulating immunoglobulin);GO:0042168(heme metabolic process);GO:0060335(positive regulation of interferon-gamma-mediated signa…	GO:0046872(metal ion binding)	GO:0005576(extracellular region)	GO:0051234(establishment of localization);GO:0008152(metabolic process);GO:0051179(localization);GO:0002376(immune system process);GO:0048518(positive regulation of biological process);GO:0050789(regulation of biological process);GO:0050896(response to stimulus);GO:0009987(cellular process);GO:0023052(signaling);GO:0065007(biological regulation)	GO:0006810(transport);GO:0042440(pigment metabolic process);GO:0043170(macromolecule metabolic process);GO:0051234(establishment of localization);GO:0002440(production of molecular mediator of immune response);GO:0019222(regulation of metabolic process);GO:0044238(primary metabolic process);GO:0048584(positive regulation of response to stimulus);GO:0002252(immune effector process);GO:0002684(posi…	GO:0005488(binding)	GO:0043167(ion binding)	GO:0005576(extracellular region)	NA	NA
GX7HCKQ02HZ9Z8	NA	NA	NA	NA	NA	NA	EDL27490.1	7e-31	1420	0.33	0.04	10090	59015	Nup160	nucleoporin 160	468	A2AH38	6e-31	1402	0.33	0.04	Non-swissprot	307_438_+_307_438	GO:0006406(mRNA export from nucleus)	GO:0005487(nucleocytoplasmic transporter activity)	GO:0005643(nuclear pore);GO:0031080(Nup107-160 complex);GO:0005635(nuclear envelope);GO:0000776(kinetochore)	GO:0051234(establishment of localization);GO:0051179(localization);GO:0009987(cellular process)	GO:0051236(establishment of RNA localization);GO:0051234(establishment of localization);GO:0006810(transport);GO:0033036(macromolecule localization);GO:0051649(establishment of localization in cell);GO:0051641(cellular localization)	GO:0005215(transporter activity)	GO:0005487(nucleocytoplasmic transporter activity)	GO:0032991(macromolecular complex);GO:0044464(cell part);GO:0005623(cell);GO:0043226(organelle);GO:0044422(organelle part)	GO:0012505(endomembrane system);GO:0043234(protein complex);GO:0044425(membrane part);GO:0016020(membrane);GO:0031975(envelope);GO:0043227(membrane-bounded organelle);GO:0043228(non-membrane-bounded organelle);GO:0043229(intracellular organelle);GO:0044446(intracellular organelle part);GO:0044464(cell part);GO:0044422(organelle part);GO:0044424(intracellular part);GO:0005622(intracellular)	ko03013(RNA transport)
GX7HCKQ02IF2LK	501	XM_002092606.1	2e-11	2844	0.47	0.03	NP_075247.1	7e-64	887	0.69	0.13	10116	65052	Pik3c3	phosphoinositide-3-kinase, class 3	501	D3ZAL5	6e-64	848	0.69	0.14	Non-swissprot	197_293_-_197_293	GO:0016310(phosphorylation);GO:0048015(phosphatidylinositol-mediated signaling);GO:0046854(phosphatidylinositol phosphorylation)	GO:0016772(transferase activity, transferring phosphorus-containing groups);GO:0016301(kinase activity);GO:0016303(1-phosphatidylinositol-3-kinase activity);GO:0016740(transferase activity);GO:0005488(binding);GO:0016773(phosphotransferase activity, alcohol group as acceptor);GO:0004428(inositol or phosphatidylinositol kinase activity)	GO:0005942(phosphatidylinositol 3-kinase complex)	GO:0008152(metabolic process);GO:0009987(cellular process);GO:0023052(signaling);GO:0050789(regulation of biological process);GO:0050896(response to stimulus);GO:0065007(biological regulation)	GO:0044237(cellular metabolic process);GO:0007165(signal transduction);GO:0019637(organophosphate metabolic process);GO:0044238(primary metabolic process);GO:0050794(regulation of cellular process);GO:0051716(cellular response to stimulus);GO:0050789(regulation of biological process)	GO:0005488(binding);GO:0003824(catalytic activity)	GO:0016740(transferase activity)	GO:0032991(macromolecular complex);GO:0044464(cell part);GO:0005623(cell)	GO:0043234(protein complex);GO:0044424(intracellular part);GO:0005622(intracellular);GO:0044464(cell part)	ko00562(Inositol phosphate metabolism);ko04070(Phosphatidylinositol signaling system);ko04140(Regulation of autophagy);ko04145(Phagosome);ko05152(Tuberculosis)
pangxie_rep_c20299	NA	NA	NA	NA	NA	NA	BAB23102.1	4e-26	159	0.4	0.38	10090	65102	Nif3l1	Ngg1 interacting factor 3-like 1 (S. pombe)	452	Q9D146	4e-26	159	0.4	0.38	Non-swissprot	159_277_+_159_277	GO:0045893(positive regulation of transcription, DNA-dependent)	GO:0008134(transcription factor binding)	GO:0005737(cytoplasm)	GO:0008152(metabolic process);GO:0048518(positive regulation of biological process);GO:0009987(cellular process);GO:0050789(regulation of biological process);GO:0065007(biological regulation)	GO:0009893(positive regulation of metabolic process);GO:0043170(macromolecule metabolic process);GO:0006807(nitrogen compound metabolic process);GO:0009058(biosynthetic process);GO:0019222(regulation of metabolic process);GO:0044237(cellular metabolic process);GO:0044238(primary metabolic process);GO:0048518(positive regulation of biological process);GO:0048522(positive regulation of cellular pro…	GO:0005488(binding)	GO:0005515(protein binding)	GO:0044464(cell part);GO:0005623(cell)	GO:0044424(intracellular part);GO:0005622(intracellular);GO:0044464(cell part)	NA
GX7HCKQ02HHV9V	460	BT048873.1	6e-11	821	0.27	0.05	NP_079836.1	3e-10	201	0.31	0.24	10090	66431	1810049H13Rik	RIKEN cDNA 1810049H13 gene	460	B2RVP3	3e-10	201	0.31	0.24	Non-swissprot	123_293_+_123_293	NA	NA	GO:0005739(mitochondrion)	NA	NA	NA	NA	GO:0043226(organelle);GO:0044464(cell part);GO:0005623(cell)	GO:0043227(membrane-bounded organelle);GO:0043229(intracellular organelle);GO:0044424(intracellular part);GO:0005622(intracellular);GO:0044464(cell part)	NA
pangxie_rep_c39093	257	FR796415.1	1e-10	702208	0.72	0	AAH11192.1	2e-13	140	0.3	0.19	10090	68052	Rps13	ribosomal protein S13	257	Q921R2	2e-13	140	0.3	0.19	Non-swissprot	NA	GO:0006412(translation)	GO:0003735(structural constituent of ribosome)	GO:0005622(intracellular);GO:0005840(ribosome)	GO:0008152(metabolic process);GO:0009987(cellular process)	GO:0043170(macromolecule metabolic process);GO:0009058(biosynthetic process);GO:0044237(cellular metabolic process);GO:0044238(primary metabolic process)	GO:0005198(structural molecule activity)	GO:0003735(structural constituent of ribosome)	GO:0044464(cell part);GO:0005623(cell);GO:0032991(macromolecular complex);GO:0043226(organelle)	GO:0005622(intracellular);GO:0030529(ribonucleoprotein complex);GO:0044464(cell part);GO:0043228(non-membrane-bounded organelle);GO:0043229(intracellular organelle);GO:0044424(intracellular part)	NA
pangxie_rep_c66105	NA	NA	NA	NA	NA	NA	EDL30765.1	1e-24	217	0.38	0.25	10090	74098	0610037L13Rik	RIKEN cDNA 0610037L13 gene	430	B7ZC72	2e-24	153	0.36	0.33	Non-swissprot	95_348_+_95_348	NA	NA	NA	NA	NA	NA	NA	NA	NA	NA
GX7HCKQ02JZNLV	NA	NA	NA	NA	NA	NA	NP_444319.3	3e-18	865	0.4	0.06	10090	74838	Naa15	N(alpha)-acetyltransferase 15, NatA auxiliary subunit	375	Q8K2S4	3e-18	336	0.4	0.15	Non-swissprot	138_263_+_138_263	GO:0045893(positive regulation of transcription, DNA-dependent);GO:0006474(N-terminal protein amino acid acetylation)	GO:0016407(acetyltransferase activity);GO:0043022(ribosome binding)	GO:0005667(transcription factor complex);GO:0005737(cytoplasm);GO:0005634(nucleus)	GO:0008152(metabolic process);GO:0048518(positive regulation of biological process);GO:0009987(cellular process);GO:0050789(regulation of biological process);GO:0065007(biological regulation)	GO:0009893(positive regulation of metabolic process);GO:0043170(macromolecule metabolic process);GO:0006807(nitrogen compound metabolic process);GO:0009058(biosynthetic process);GO:0019222(regulation of metabolic process);GO:0044237(cellular metabolic process);GO:0044238(primary metabolic process);GO:0048518(positive regulation of biological process);GO:0048522(positive regulation of cellular pro…	GO:0005488(binding);GO:0003824(catalytic activity)	GO:0043021(ribonucleoprotein binding);GO:0016740(transferase activity)	GO:0032991(macromolecular complex);GO:0044464(cell part);GO:0005623(cell);GO:0043226(organelle);GO:0044422(organelle part);GO:0031974(membrane-enclosed lumen)	GO:0043234(protein complex);GO:0044424(intracellular part);GO:0005622(intracellular);GO:0043227(membrane-bounded organelle);GO:0043229(intracellular organelle);GO:0044464(cell part);GO:0044446(intracellular organelle part);GO:0044422(organelle part);GO:0043233(organelle lumen)	NA
GZ7USVM04H1DZP	468	XM_001793870.1	4e-15	1230	0.31	0.04	NP_112408.1	2e-34	370	0.3	0.13	10116	81824	Arpc1a	actin related protein 2/3 complex, subunit 1A	468	Q99PD4	1e-34	370	0.3	0.13	swissprot	160_414_+_160_414	GO:0030833(regulation of actin filament polymerization)	GO:0003779(actin binding)	GO:0005737(cytoplasm);GO:0005856(cytoskeleton)	GO:0009987(cellular process);GO:0050789(regulation of biological process);GO:0065007(biological regulation);GO:0071840(cellular component organization or biogenesis)	GO:0050794(regulation of cellular process);GO:0044087(regulation of cellular component biogenesis);GO:0050789(regulation of biological process);GO:0051128(regulation of cellular component organization);GO:0016043(cellular component organization);GO:0044085(cellular component biogenesis);GO:0030029(actin filament-based process);GO:0065008(regulation of biological quality);GO:0071841(cellular compo…	GO:0005488(binding)	GO:0005515(protein binding)	GO:0044464(cell part);GO:0005623(cell);GO:0043226(organelle)	GO:0044424(intracellular part);GO:0005622(intracellular);GO:0043228(non-membrane-bounded organelle);GO:0043229(intracellular organelle);GO:0044464(cell part)	NA
pangxie_rep_c34608	475	NM_001244935.1	3e-13	1237	0.5	0.06	EDM12033.1	6e-28	320	0.45	0.22	10116	83688	Taldo1	transaldolase 1	475	Q1HPK3	2e-27	332	0.4	0.19	Non-swissprot	132_442_-_132_442	GO:0008152(metabolic process);GO:0006098(pentose-phosphate shunt);GO:0005975(carbohydrate metabolic process)	GO:0003824(catalytic activity);GO:0016740(transferase activity);GO:0004801(sedoheptulose-7-phosphate:D-glyceraldehyde-3-phosphate glyceronetransferase activity)	GO:0005737(cytoplasm)	GO:0008152(metabolic process);GO:0009987(cellular process)	GO:0044238(primary metabolic process);GO:0055114(oxidation-reduction process);GO:0009056(catabolic process);GO:0044237(cellular metabolic process);GO:0044281(small molecule metabolic process);GO:0006807(nitrogen compound metabolic process)	GO:0003824(catalytic activity)	GO:0016740(transferase activity)	GO:0044464(cell part);GO:0005623(cell)	GO:0044424(intracellular part);GO:0005622(intracellular);GO:0044464(cell part)	ko00030(Pentose phosphate pathway)
pangxie_c5845	983	BT057130.1	1e-10	1396	0.12	0.03	NP_954574.1	3e-61	296	0.38	0.42	9606	84193	SETD3	SET domain containing 3	983	A0PJU3	2e-61	296	0.38	0.42	Non-swissprot	72_882_+_72_882	NA	NA	NA	NA	NA	NA	NA	NA	NA	NA
GX7HCKQ02HCCAO	NA	NA	NA	NA	NA	NA	AAH54885.2	3e-10	350	0.31	0.15	9606	84250	ANKRD32	ankyrin repeat domain 32	486	A6QR20	8e-10	1055	0.31	0.05	swissprot	186_357_+_186_357	NA	NA	GO:0005622(intracellular)	NA	NA	NA	NA	GO:0044464(cell part);GO:0005623(cell)	GO:0005622(intracellular);GO:0044464(cell part)	NA
GX7HCKQ02GY7ZW	254	AM087933.1	3e-39	684	1.63	0.2	AAA72503.1	6e-18	116	0.5	0.36	10090	107729	Ubg	ubiquitin, beta-galactosidase related	254	Q76B25	1e-17	3020	0.48	0.01	Non-swissprot	NA	GO:0044419(interspecies interaction between organisms);GO:0006508(proteolysis);GO:0019079(viral genome replication)	GO:0003676(nucleic acid binding);GO:0008233(peptidase activity);GO:0008026(ATP-dependent helicase activity);GO:0004386(helicase activity);GO:0000166(nucleotide binding);GO:0004197(cysteine-type endopeptidase activity);GO:0070008(serine-type exopeptidase activity);GO:0016817(hydrolase activity, acting on acid anhydrides);GO:0005524(ATP binding);GO:0003968(RNA-directed RNA polymerase activity);GO:0…	GO:0016020(membrane);GO:0033644(host cell membrane);GO:0016021(integral to membrane)	GO:0051704(multi-organism process);GO:0016032(viral reproduction);GO:0022414(reproductive process);GO:0000003(reproduction);GO:0008152(metabolic process)	GO:0044419(interspecies interaction between organisms);GO:0022415(viral reproductive process);GO:0022414(reproductive process);GO:0043170(macromolecule metabolic process);GO:0044238(primary metabolic process)	GO:0003824(catalytic activity);GO:0005488(binding)	GO:0003676(nucleic acid binding);GO:0000166(nucleotide binding);GO:0016787(hydrolase activity);GO:0016740(transferase activity)	GO:0044464(cell part);GO:0005623(cell);GO:0044421(extracellular region part);GO:0005576(extracellular region)	GO:0016020(membrane);GO:0044464(cell part);GO:0044217(other organism part);GO:0044425(membrane part);GO:0044421(extracellular region part);GO:0043245(extraorganismal space)	NA
pangxie_rep_c1274	727	XM_003443442.1	4e-13	1322	0.61	0.11	NP_571924.2	5e-72	376	0.54	0.35	7955	116517	adh5	alcohol dehydrogenase 5	727	Q90XD4	4e-72	376	0.54	0.35	Non-swissprot	61_564_+_61_564	GO:0055114(oxidation-reduction process);GO:0006069(ethanol oxidation)	GO:0005488(binding);GO:0008270(zinc ion binding);GO:0051903(S-(hydroxymethyl)glutathione dehydrogenase activity);GO:0046872(metal ion binding);GO:0016491(oxidoreductase activity)	NA	GO:0008152(metabolic process)	GO:0055114(oxidation-reduction process);GO:0044281(small molecule metabolic process)	GO:0005488(binding);GO:0003824(catalytic activity)	GO:0016491(oxidoreductase activity);GO:0043167(ion binding)	NA	NA	ko00010(Glycolysis / Gluconeogenesis);ko00071(Fatty acid metabolism);ko00350(Tyrosine metabolism);ko00625(Chloroalkane and chloroalkene degradation);ko00626(Naphthalene degradation);ko00680(Methane metabolism);ko00830(Retinol metabolism);ko00980(Metabolism of xenobiotics by cytochrome P450);ko00982(Drug metabolism - cytochrome P450)
GX7HCKQ02HH8OB	209	NM_053849.1	1e-113	2398	3	0.09	EDL88288.1	3e-31	643	0.99	0.11	10116	116598	Pdia4	protein disulfide isomerase family A, member 4	209	P38659	8e-31	643	0.98	0.11	swissprot	57_120_-_57_120	GO:0006662(glycerol ether metabolic process);GO:0045454(cell redox homeostasis)	GO:0003756(protein disulfide isomerase activity);GO:0015035(protein disulfide oxidoreductase activity);GO:0005515(protein binding);GO:0009055(electron carrier activity);GO:0016853(isomerase activity)	GO:0005788(endoplasmic reticulum lumen);GO:0042470(melanosome);GO:0005783(endoplasmic reticulum)	GO:0009987(cellular process);GO:0050789(regulation of biological process);GO:0008152(metabolic process);GO:0065007(biological regulation)	GO:0019725(cellular homeostasis);GO:0050794(regulation of cellular process);GO:0044281(small molecule metabolic process);GO:0050789(regulation of biological process);GO:0065008(regulation of biological quality)	GO:0009055(electron carrier activity);GO:0003824(catalytic activity);GO:0005488(binding)	GO:0005515(protein binding);GO:0016853(isomerase activity);GO:0016491(oxidoreductase activity)	GO:0031974(membrane-enclosed lumen);GO:0043226(organelle);GO:0044422(organelle part);GO:0044464(cell part);GO:0005623(cell)	GO:0043227(membrane-bounded organelle);GO:0043229(intracellular organelle);GO:0043233(organelle lumen);GO:0044424(intracellular part);GO:0044446(intracellular organelle part);GO:0005622(intracellular);GO:0044422(organelle part);GO:0044464(cell part);GO:0031982(vesicle)	ko04141(Protein processing in endoplasmic reticulum);ko05110(Vibrio cholerae infection)
pangxie_rep_c33788	378	BT090345.1	3e-06	513	0.3	0.07	NP_491575.1	2e-16	368	0.33	0.11	6239	172183	dhs-2	DeHydrogenases, Short chain	378	Q86NJ7	2e-16	343	0.33	0.12	Non-swissprot	112_309_+_112_309	GO:0055114(oxidation-reduction process);GO:0008152(metabolic process)	GO:0016491(oxidoreductase activity);GO:0005488(binding)	NA	GO:0008152(metabolic process)	GO:0055114(oxidation-reduction process)	GO:0005488(binding);GO:0003824(catalytic activity)	GO:0016491(oxidoreductase activity)	NA	NA	NA
GZ7USVM04JIABF	274	XM_002016003.1	1e-57	1659	2.03	0.11	NP_001021526.1	9e-24	538	0.38	0.07	6239	173134	H28O16.1	hypothetical protein	274	Q9XXK1	8e-24	538	0.38	0.07	swissprot	168_254_-_168_254	GO:0040010(positive regulation of growth rate);GO:0046034(ATP metabolic process);GO:0006754(ATP biosynthetic process);GO:0006811(ion transport);GO:0009790(embryo development);GO:0040007(growth);GO:0015986(ATP synthesis coupled proton transport);GO:0000003(reproduction);GO:0015991(ATP hydrolysis coupled proton transport);GO:0008340(determination of adult lifespan);GO:0015992(proton transport);GO:0…	GO:0046933(hydrogen ion transporting ATP synthase activity, rotational mechanism);GO:0016820(hydrolase activity, acting on acid anhydrides, catalyzing transmembrane movement of substances);GO:0046961(proton-transporting ATPase activity, rotational mechanism);GO:0000166(nucleotide binding);GO:0005524(ATP binding)	GO:0033178(proton-transporting two-sector ATPase complex, catalytic domain);GO:0016020(membrane);GO:0016469(proton-transporting two-sector ATPase complex);GO:0005743(mitochondrial inner membrane);GO:0005739(mitochondrion);GO:0045261(proton-transporting ATP synthase complex, catalytic core F(1))	GO:0040007(growth);GO:0000003(reproduction);GO:0032501(multicellular organismal process);GO:0032502(developmental process);GO:0051234(establishment of localization);GO:0048518(positive regulation of biological process);GO:0051179(localization);GO:0050789(regulation of biological process);GO:0009987(cellular process);GO:0065007(biological regulation);GO:0008152(metabolic process)	GO:0009790(embryo development);GO:0008340(determination of adult lifespan);GO:0006810(transport);GO:0007275(multicellular organismal development);GO:0045927(positive regulation of growth);GO:0051234(establishment of localization);GO:0007568(aging);GO:0009791(post-embryonic development);GO:0040008(regulation of growth);GO:0048518(positive regulation of biological process);GO:0050789(regulation of …	GO:0005488(binding);GO:0005215(transporter activity);GO:0003824(catalytic activity)	GO:0000166(nucleotide binding);GO:0022857(transmembrane transporter activity);GO:0016787(hydrolase activity);GO:0022892(substrate-specific transporter activity)	GO:0044464(cell part);GO:0005623(cell);GO:0032991(macromolecular complex);GO:0043226(organelle);GO:0044422(organelle part)	GO:0016020(membrane);GO:0043234(protein complex);GO:0044424(intracellular part);GO:0044425(membrane part);GO:0044464(cell part);GO:0005622(intracellular);GO:0031090(organelle membrane);GO:0043227(membrane-bounded organelle);GO:0043229(intracellular organelle);GO:0031975(envelope);GO:0044422(organelle part);GO:0044446(intracellular organelle part)	NA
GX7HCKQ02FYID4	NA	NA	NA	NA	NA	NA	NP_496398.2	8e-37	3719	0.35	0.01	6239	174709	T06D8.1	hypothetical protein	470	Q22248	7e-37	3676	0.35	0.01	Non-swissprot	351_433_+_351_433	NA	NA	NA	NA	NA	NA	NA	NA	NA	NA
GX7HCKQ02HMVLS	497	XM_002634130.1	2e-45	339	1.47	0.72	NP_500629.1	3e-51	111	0.59	0.88	6239	177243	cyc-2.1	CYtochrome C	497	B6D1W8	4e-51	112	0.59	0.88	Non-swissprot	NA	GO:0006810(transport);GO:0022900(electron transport chain)	GO:0005506(iron ion binding);GO:0009055(electron carrier activity);GO:0046872(metal ion binding);GO:0020037(heme binding)	GO:0005739(mitochondrion);GO:0070469(respiratory chain)	GO:0051234(establishment of localization);GO:0008152(metabolic process);GO:0051179(localization);GO:0009987(cellular process)	GO:0006810(transport);GO:0051234(establishment of localization);GO:0055114(oxidation-reduction process);GO:0044237(cellular metabolic process)	GO:0009055(electron carrier activity);GO:0005488(binding)	GO:0046906(tetrapyrrole binding);GO:0043167(ion binding)	GO:0044464(cell part);GO:0005623(cell);GO:0043226(organelle)	GO:0044425(membrane part);GO:0016020(membrane);GO:0043227(membrane-bounded organelle);GO:0043229(intracellular organelle);GO:0044424(intracellular part);GO:0044464(cell part);GO:0005622(intracellular)	ko04115(p53 signaling pathway);ko04210(Apoptosis);ko05010(Alzheimer's disease);ko05012(Parkinson's disease);ko05014(Amyotrophic lateral sclerosis (ALS));ko05016(Huntington's disease);ko05134(Legionellosis);ko05145(Toxoplasmosis);ko05152(Tuberculosis);ko05164(Influenza A);ko05168(Herpes simplex infection);ko05200(Pathways in cancer);ko05210(Colorectal cancer);ko05222(Small cell lung cancer);ko0541…
pangxie_c35829	NA	NA	NA	NA	NA	NA	NP_497811.1	4e-25	127	0.42	0.49	6239	184005	his-69	HIStone	444	Q27489	3e-25	127	0.42	0.49	swissprot	NA	GO:0040010(positive regulation of growth rate);GO:0006334(nucleosome assembly);GO:0009792(embryo development ending in birth or egg hatching);GO:0000003(reproduction)	GO:0003677(DNA binding)	GO:0005634(nucleus);GO:0000786(nucleosome);GO:0005694(chromosome)	GO:0000003(reproduction);GO:0032502(developmental process);GO:0040007(growth);GO:0048518(positive regulation of biological process);GO:0032501(multicellular organismal process);GO:0050789(regulation of biological process);GO:0009987(cellular process);GO:0065007(biological regulation);GO:0071840(cellular component organization or biogenesis)	GO:0009790(embryo development);GO:0045927(positive regulation of growth);GO:0007275(multicellular organismal development);GO:0040008(regulation of growth);GO:0048518(positive regulation of biological process);GO:0050789(regulation of biological process);GO:0071103(DNA conformation change);GO:0016043(cellular component organization);GO:0044085(cellular component biogenesis);GO:0071841(cellular com…	GO:0005488(binding)	GO:0003676(nucleic acid binding)	GO:0032991(macromolecular complex);GO:0043226(organelle);GO:0044422(organelle part);GO:0044464(cell part);GO:0005623(cell)	GO:0032993(protein-DNA complex);GO:0043227(membrane-bounded organelle);GO:0043228(non-membrane-bounded organelle);GO:0043229(intracellular organelle);GO:0044446(intracellular organelle part);GO:0044422(organelle part);GO:0044424(intracellular part);GO:0005622(intracellular);GO:0044464(cell part)	NA
GZ7USVM04H269P	438	BT049183.1	4e-09	1043	0.27	0.04	XP_916999.4	9e-32	218	0.3	0.2	10090	216185	Gm4799	predicted gene 4799	NA	NA	NA	NA	NA	NA	Non-swissprot	61_240_+_61_240	NA	NA	NA	NA	NA	NA	NA	NA	NA	ko03022(Basal transcription factors);ko05168(Herpes simplex infection)
GZ7USVM04JITI2	449	GQ903729.1	1e-125	555	1.56	0.42	BAC40360.1	1e-35	153	0.52	0.51	10090	218963	Gm1821	ubiquitin pseudogene	NA	NA	NA	NA	NA	NA	Non-swissprot	251_355_-_251_355	NA	NA	NA	NA	NA	NA	NA	NA	NA	ko03010(Ribosome)
pangxie_c6071	607	BT056419.1	9e-14	983	0.22	0.04	NP_666209.1	5e-32	393	0.31	0.16	10090	226043	Cbwd1	COBW domain containing 1	607	Q8VEH6	5e-32	393	0.31	0.16	swissprot	98_251_+_98_251	NA	GO:0000166(nucleotide binding);GO:0005524(ATP binding)	NA	NA	NA	GO:0005488(binding)	GO:0000166(nucleotide binding)	NA	NA	NA
pangxie_c7763	616	XM_002189278.1	8e-11	2801	0.26	0.02	BAC27065.1	4e-50	836	0.48	0.12	10090	238123	Cog5	component of oligomeric golgi complex 5	616	Q8C0L8	4e-50	829	0.48	0.12	swissprot	NA	GO:0015031(protein transport);GO:0006810(transport)	NA	GO:0005829(cytosol);GO:0005737(cytoplasm);GO:0000139(Golgi membrane);GO:0016020(membrane);GO:0005794(Golgi apparatus)	GO:0051234(establishment of localization);GO:0051179(localization)	GO:0006810(transport);GO:0045184(establishment of protein localization);GO:0051234(establishment of localization);GO:0033036(macromolecule localization)	NA	NA	GO:0044464(cell part);GO:0005623(cell);GO:0044422(organelle part);GO:0043226(organelle)	GO:0016020(membrane);GO:0012505(endomembrane system);GO:0031090(organelle membrane);GO:0044424(intracellular part);GO:0044464(cell part);GO:0005622(intracellular);GO:0043227(membrane-bounded organelle);GO:0043229(intracellular organelle);GO:0044422(organelle part);GO:0044446(intracellular organelle part)	NA
GX7HCKQ02GC2DA	512	FJ774793.1	1e-117	1149	1.28	0.19	BAD90390.1	4e-18	1089	0.3	0.05	10090	268857	Nlrc3	NLR family, CARD domain containing 3	NA	NA	NA	NA	NA	NA	Non-swissprot	241_356_+_241_356	NA	NA	NA	NA	NA	NA	NA	NA	NA	NA
pangxie_c33462	NA	NA	NA	NA	NA	NA	XP_001080556.2	3e-24	306	0.34	0.18	10116	288717	Srrd	SRR1 domain containing	500	E1BFS3	4e-23	333	0.33	0.17	Non-swissprot	NA	NA	NA	NA	NA	NA	NA	NA	NA	NA	NA
pangxie_rep_c1903	1593	AB095018.1	2e-10	2078	0.07	0.02	NP_001017449.1	2e-92	281	0.32	0.6	10116	295394	Dph5	DPH5 homolog (S. cerevisiae)	1593	Q569A7	1e-92	281	0.32	0.6	Non-swissprot	517_1446_-_517_1446	GO:0032259(methylation);GO:0017183(peptidyl-diphthamide biosynthetic process from peptidyl-histidine);GO:0008152(metabolic process)	GO:0008168(methyltransferase activity);GO:0004164(diphthine synthase activity)	NA	GO:0008152(metabolic process);GO:0009987(cellular process)	GO:0009058(biosynthetic process);GO:0044237(cellular metabolic process);GO:0044281(small molecule metabolic process);GO:0043170(macromolecule metabolic process);GO:0044238(primary metabolic process)	GO:0003824(catalytic activity)	GO:0016740(transferase activity)	NA	NA	NA
pangxie_c45909	857	FQ210517.1	3e-20	4186	0.26	0.02	NP_001120927.1	4e-92	321	0.55	0.49	10116	300036	Tsta3	tissue specific transplantation antigen P35B	857	C3ZUX2	5e-92	313	0.53	0.48	Non-swissprot	61_690_+_61_690	GO:0044237(cellular metabolic process)	GO:0050662(coenzyme binding);GO:0003824(catalytic activity);GO:0005488(binding)	NA	GO:0008152(metabolic process);GO:0009987(cellular process)	GO:0044237(cellular metabolic process)	GO:0003824(catalytic activity);GO:0005488(binding)	GO:0048037(cofactor binding)	NA	NA	ko00051(Fructose and mannose metabolism);ko00520(Amino sugar and nucleotide sugar metabolism)
pangxie_rep_c5030	667	FJ774855.1	1e-96	225	0.84	0.83	XP_213106.1	1e-25	194	0.34	0.39	10116	300278	RGD1566136	similar to 40S ribosomal protein S9	667	D3ZV50	9e-26	194	0.34	0.39	Non-swissprot	53_562_-_53_303_439_562	GO:0006414(translational elongation);GO:0006412(translation);GO:0006417(regulation of translation);GO:0008284(positive regulation of cell proliferation)	GO:0003735(structural constituent of ribosome);GO:0003723(RNA binding);GO:0019843(rRNA binding);GO:0045182(translation regulator activity)	GO:0015935(small ribosomal subunit);GO:0005737(cytoplasm);GO:0005829(cytosol);GO:0030529(ribonucleoprotein complex);GO:0005622(intracellular);GO:0005730(nucleolus);GO:0022627(cytosolic small ribosomal subunit)	GO:0008283(cell proliferation);GO:0009987(cellular process);GO:0048518(positive regulation of biological process);GO:0008152(metabolic process);GO:0050789(regulation of biological process);GO:0065007(biological regulation)	GO:0008284(positive regulation of cell proliferation);GO:0042127(regulation of cell proliferation);GO:0048522(positive regulation of cellular process);GO:0043170(macromolecule metabolic process);GO:0048518(positive regulation of biological process);GO:0050794(regulation of cellular process);GO:0009058(biosynthetic process);GO:0019222(regulation of metabolic process);GO:0044237(cellular metabolic …	GO:0045182(translation regulator activity);GO:0005198(structural molecule activity);GO:0005488(binding)	GO:0003735(structural constituent of ribosome);GO:0003676(nucleic acid binding)	GO:0032991(macromolecular complex);GO:0044464(cell part);GO:0005623(cell);GO:0044422(organelle part);GO:0043226(organelle);GO:0031974(membrane-enclosed lumen)	GO:0030529(ribonucleoprotein complex);GO:0005622(intracellular);GO:0044424(intracellular part);GO:0044446(intracellular organelle part);GO:0044464(cell part);GO:0043228(non-membrane-bounded organelle);GO:0043229(intracellular organelle);GO:0044422(organelle part);GO:0043233(organelle lumen);GO:0043227(membrane-bounded organelle)	NA
GZ7USVM04I78HI	442	NM_001006988.2	0	4164	2.74	0.1	NP_001006989.2	8e-68	1125	0.75	0.1	10116	301007	Wdr6	WD repeat domain 6	NA	NA	NA	NA	NA	NA	Non-swissprot	126_400_+_126_400	NA	NA	NA	NA	NA	NA	NA	NA	NA	NA
GX7HCKQ02JBORO	NA	NA	NA	NA	NA	NA	ABX10433.1	6e-15	201	0.31	0.26	10116	303559	Arl4d	ADP-ribosylation factor-like 4D	517	Q9CQB1	5e-15	201	0.31	0.26	Non-swissprot	241_385_+_241_385	GO:0007264(small GTPase mediated signal transduction)	GO:0000166(nucleotide binding);GO:0005525(GTP binding)	GO:0005737(cytoplasm);GO:0005886(plasma membrane);GO:0005622(intracellular);GO:0005634(nucleus)	GO:0023052(signaling);GO:0009987(cellular process);GO:0050789(regulation of biological process);GO:0050896(response to stimulus);GO:0065007(biological regulation)	GO:0007165(signal transduction);GO:0050794(regulation of cellular process);GO:0051716(cellular response to stimulus);GO:0050789(regulation of biological process)	GO:0005488(binding)	GO:0000166(nucleotide binding)	GO:0044464(cell part);GO:0005623(cell);GO:0043226(organelle)	GO:0005622(intracellular);GO:0016020(membrane);GO:0044424(intracellular part);GO:0044464(cell part);GO:0071944(cell periphery);GO:0043227(membrane-bounded organelle);GO:0043229(intracellular organelle)	NA
GYTRLBM01B7F4V	NA	NA	NA	NA	NA	NA	NP_001008353.1	2e-39	194	0.51	0.4	10116	310645	Pmvk	phosphomevalonate kinase	462	Q5RK24	2e-39	194	0.51	0.4	Non-swissprot	23_317_+_23_317	GO:0008299(isoprenoid biosynthetic process);GO:0019287(isopentenyl diphosphate biosynthetic process, mevalonate pathway);GO:0016310(phosphorylation);GO:0006695(cholesterol biosynthetic process)	GO:0004631(phosphomevalonate kinase activity);GO:0016301(kinase activity)	GO:0005737(cytoplasm);GO:0005625(soluble fraction)	GO:0008152(metabolic process);GO:0009987(cellular process)	GO:0009058(biosynthetic process);GO:0044237(cellular metabolic process);GO:0044238(primary metabolic process);GO:0019637(organophosphate metabolic process);GO:0044281(small molecule metabolic process)	GO:0003824(catalytic activity)	GO:0016740(transferase activity)	GO:0044464(cell part);GO:0005623(cell)	GO:0000267(cell fraction);GO:0044424(intracellular part);GO:0005622(intracellular);GO:0044464(cell part)	ko00900(Terpenoid backbone biosynthesis);ko04146(Peroxisome)
GZ7USVM04IPRDI	NA	NA	NA	NA	NA	NA	XP_001070148.2	9e-06	819	0.53	0.03	10116	314639	RGD1304737	similar to KIAA1086 protein	146	Q80TK6	7e-06	445	0.53	0.06	Non-swissprot	NA	GO:0006955(immune response)	GO:0016740(transferase activity);GO:0003723(RNA binding);GO:0008270(zinc ion binding);GO:0005524(ATP binding)	GO:0005622(intracellular)	GO:0002376(immune system process);GO:0050896(response to stimulus)	GO:0006955(immune response)	GO:0003824(catalytic activity);GO:0005488(binding)	GO:0016740(transferase activity);GO:0003676(nucleic acid binding);GO:0000166(nucleotide binding);GO:0043167(ion binding)	GO:0044464(cell part);GO:0005623(cell)	GO:0005622(intracellular);GO:0044464(cell part)	NA
GX7HCKQ02HBVXV	463	BC092447.1	1e-09	694	0.24	0.05	XP_002663441.1	5e-36	1252	0.49	0.06	7955	321065	si:ch211-222g23.4	si:ch211-222g23.4	463	C9JFI1	5e-34	1299	0.45	0.05	Non-swissprot	NA	NA	NA	NA	NA	NA	NA	NA	NA	NA	NA
GX7HCKQ02F62M9	NA	NA	NA	NA	NA	NA	NP_955830.1	8e-30	363	0.4	0.18	7955	321129	rtcd1	RNA terminal phosphate cyclase domain 1	491	Q7ZUX5	7e-30	363	0.4	0.18	Non-swissprot	122_391_-_122_391	GO:0006396(RNA processing)	GO:0003824(catalytic activity);GO:0003963(RNA-3'-phosphate cyclase activity);GO:0016886(ligase activity, forming phosphoric ester bonds)	NA	GO:0008152(metabolic process);GO:0009987(cellular process)	GO:0043170(macromolecule metabolic process);GO:0044237(cellular metabolic process);GO:0044238(primary metabolic process);GO:0006807(nitrogen compound metabolic process)	GO:0003824(catalytic activity)	GO:0009975(cyclase activity);GO:0016874(ligase activity)	NA	NA	NA
pangxie_c14399	1253	XM_002591328.1	1e-17	1248	0.21	0.07	Q6PBY7.2	1e-71	412	0.35	0.35	7955	321203	zgc:73187	zgc:73187	1253	Q6PBY7	1e-71	412	0.35	0.35	swissprot	90_1118_+_90_1118	NA	NA	NA	NA	NA	NA	NA	NA	NA	NA
GX7HCKQ02FQS3R	444	AJ223384.1	8e-35	1346	0.82	0.09	CAK10965.1	2e-67	269	0.61	0.34	7955	321585	psmc6	proteasome (prosome, macropain) 26S subunit, ATPase, 6	444	Q1LUG7	2e-67	269	0.61	0.34	Non-swissprot	NA	NA	GO:0017111(nucleoside-triphosphatase activity);GO:0000166(nucleotide binding);GO:0005524(ATP binding)	GO:0000502(proteasome complex)	NA	NA	GO:0005488(binding);GO:0003824(catalytic activity)	GO:0000166(nucleotide binding);GO:0016787(hydrolase activity)	GO:0032991(macromolecular complex);GO:0044464(cell part);GO:0005623(cell)	GO:0043234(protein complex);GO:0044424(intracellular part);GO:0005622(intracellular);GO:0044464(cell part)	ko03050(Proteasome)
pangxie_rep_c34312	612	BT046226.1	2e-11	543	0.2	0.07	NP_944591.1	3e-28	333	0.31	0.19	7955	325724	etfa	electron-transfer-flavoprotein, alpha polypeptide	612	Q7ZUS9	2e-28	333	0.31	0.19	Non-swissprot	135_491_-_135_491	NA	GO:0050660(flavin adenine dinucleotide binding);GO:0009055(electron carrier activity)	NA	NA	NA	GO:0009055(electron carrier activity);GO:0005488(binding)	GO:0048037(cofactor binding)	NA	NA	NA
GZ7USVM04H8XRY	350	BC092447.1	3e-09	694	0.31	0.05	NP_999881.1	1e-17	833	0.39	0.05	7955	335865	hspa4a	heat shock protein 4a	NA	NA	NA	NA	NA	NA	Non-swissprot	NA	NA	NA	NA	NA	NA	NA	NA	NA	NA	ko04141(Protein processing in endoplasmic reticulum)
GZ7USVM04IO4AS	505	XM_001999037.1	4e-40	1206	0.88	0.12	NP_998272.1	5e-51	375	0.56	0.25	7955	337090	rpl4	ribosomal protein L4	505	Q7ZW95	4e-51	375	0.56	0.25	Non-swissprot	93_266_-_93_266|273_377_+_273_377	GO:0006412(translation)	GO:0003735(structural constituent of ribosome)	GO:0005840(ribosome)	GO:0008152(metabolic process);GO:0009987(cellular process)	GO:0043170(macromolecule metabolic process);GO:0009058(biosynthetic process);GO:0044237(cellular metabolic process);GO:0044238(primary metabolic process)	GO:0005198(structural molecule activity)	GO:0003735(structural constituent of ribosome)	GO:0032991(macromolecular complex);GO:0043226(organelle);GO:0044464(cell part);GO:0005623(cell)	GO:0030529(ribonucleoprotein complex);GO:0043228(non-membrane-bounded organelle);GO:0043229(intracellular organelle);GO:0044424(intracellular part);GO:0005622(intracellular);GO:0044464(cell part)	ko03010(Ribosome)
GZ7USVM04IRWY1	197	EF100891.1	7e-58	650	2.15	0.22	NP_001017992.1	2e-08	376	0.5	0.09	9606	345651	ACTBL2	actin, beta-like 2	NA	NA	NA	NA	NA	NA	Non-swissprot	NA	NA	NA	NA	NA	NA	NA	NA	NA	NA	NA
pangxie_c33077	246	BT056863.1	5e-13	898	0.51	0.05	EDL89599.1	1e-12	347	0.4	0.1	10116	360764	Zfp655	zinc finger protein 655	246	Q9CZP3	1e-12	541	0.4	0.06	Non-swissprot	NA	GO:0051318(G1 phase);GO:0007346(regulation of mitotic cell cycle)	GO:0008270(zinc ion binding);GO:0003676(nucleic acid binding)	GO:0005634(nucleus);GO:0005622(intracellular);GO:0005730(nucleolus);GO:0005737(cytoplasm)	GO:0009987(cellular process);GO:0050789(regulation of biological process);GO:0065007(biological regulation)	GO:0007049(cell cycle);GO:0022402(cell cycle process);GO:0050794(regulation of cellular process);GO:0050789(regulation of biological process)	GO:0005488(binding)	GO:0003676(nucleic acid binding);GO:0043167(ion binding)	GO:0044464(cell part);GO:0005623(cell);GO:0043226(organelle);GO:0044422(organelle part);GO:0031974(membrane-enclosed lumen)	GO:0005622(intracellular);GO:0044424(intracellular part);GO:0044464(cell part);GO:0043227(membrane-bounded organelle);GO:0043228(non-membrane-bounded organelle);GO:0043229(intracellular organelle);GO:0044446(intracellular organelle part);GO:0043233(organelle lumen);GO:0044422(organelle part)	NA
GZ7USVM04JXKTY	NA	NA	NA	NA	NA	NA	NP_001162615.1	2e-32	399	0.4	0.17	10116	361182	RGD1307041	similar to hypothetical protein FLJ11305	NA	NA	NA	NA	NA	NA	Non-swissprot	167_319_+_167_319	NA	NA	NA	NA	NA	NA	NA	NA	NA	NA
GX7HCKQ02F45HN	NA	NA	NA	NA	NA	NA	NP_001101954.1	4e-17	1214	0.32	0.04	10116	361578	Nomo1	nodal modulator 1	427	D3ZSA9	3e-17	1214	0.32	0.04	Non-swissprot	NA	NA	GO:0030246(carbohydrate binding);GO:0004180(carboxypeptidase activity)	NA	NA	NA	GO:0005488(binding);GO:0003824(catalytic activity)	GO:0030246(carbohydrate binding);GO:0016787(hydrolase activity)	NA	NA	NA
GX7HCKQ02J49VF	361	BT049183.1	1e-11	1043	0.33	0.04	EDL81094.1	2e-29	675	0.51	0.09	10116	362657	Mthfr	methylenetetrahydrofolate reductase (NAD(P)H)	361	D4A7E8	2e-29	695	0.51	0.09	Non-swissprot	NA	GO:0009086(methionine biosynthetic process);GO:0055114(oxidation-reduction process);GO:0006555(methionine metabolic process)	GO:0016491(oxidoreductase activity);GO:0004489(methylenetetrahydrofolate reductase (NADPH) activity)	GO:0005829(cytosol)	GO:0008152(metabolic process);GO:0009987(cellular process)	GO:0055114(oxidation-reduction process);GO:0044237(cellular metabolic process);GO:0044238(primary metabolic process);GO:0009058(biosynthetic process);GO:0006807(nitrogen compound metabolic process);GO:0044281(small molecule metabolic process)	GO:0003824(catalytic activity)	GO:0016491(oxidoreductase activity)	GO:0044464(cell part);GO:0005623(cell)	GO:0044424(intracellular part);GO:0005622(intracellular);GO:0044464(cell part)	ko00670(One carbon pool by folate);ko00680(Methane metabolism);ko00720(Carbon fixation pathways in prokaryotes)
GX7HCKQ02IQIHT	NA	NA	NA	NA	NA	NA	NP_001124038.1	7e-26	525	0.4	0.11	10116	362944	Ppp1r16a	protein phosphatase 1, regulatory (inhibitor) subunit 16A	432	D3ZVR8	6e-26	525	0.4	0.11	Non-swissprot	134_392_-_134_392	NA	NA	GO:0005886(plasma membrane)	NA	NA	NA	NA	GO:0044464(cell part);GO:0005623(cell)	GO:0016020(membrane);GO:0071944(cell periphery);GO:0044464(cell part)	NA
GYTRLBM01CEWLT	483	BC088109.1	0	892	2.99	0.54	XP_345540.3	1e-32	248	0.51	0.33	10116	366380	LOC366380	alpha 2U globulin	483	P02761	5e-32	181	0.42	0.37	swissprot	169_312_+_169_312	GO:0051055(negative regulation of lipid biosynthetic process);GO:0006810(transport);GO:0010888(negative regulation of lipid storage);GO:0042593(glucose homeostasis);GO:0031649(heat generation);GO:0010628(positive regulation of gene expression);GO:0070584(mitochondrion morphogenesis);GO:0045892(negative regulation of transcription, DNA-dependent);GO:0009060(aerobic respiration);GO:0045475(locomoto…	GO:0005009(insulin receptor activity);GO:0005215(transporter activity);GO:0005488(binding);GO:0005550(pheromone binding)	GO:0005829(cytosol);GO:0005634(nucleus);GO:0005737(cytoplasm);GO:0005615(extracellular space);GO:0005576(extracellular region)	GO:0048519(negative regulation of biological process);GO:0051234(establishment of localization);GO:0008152(metabolic process);GO:0048518(positive regulation of biological process);GO:0050789(regulation of biological process);GO:0051179(localization);GO:0032501(multicellular organismal process);GO:0048511(rhythmic process);GO:0050896(response to stimulus);GO:0065007(biological regulation);GO:00099…	GO:0006810(transport);GO:0010888(negative regulation of lipid storage);GO:0009893(positive regulation of metabolic process);GO:0048519(negative regulation of biological process);GO:0051234(establishment of localization);GO:0007610(behavior);GO:0007622(rhythmic behavior);GO:0007623(circadian rhythm);GO:0009058(biosynthetic process);GO:0009892(negative regulation of metabolic process);GO:0019222(re…	GO:0005215(transporter activity);GO:0005488(binding);GO:0060089(molecular transducer activity);GO:0003824(catalytic activity)	GO:0005549(odorant binding);GO:0004871(signal transducer activity);GO:0016740(transferase activity)	GO:0005576(extracellular region);GO:0044421(extracellular region part);GO:0044464(cell part);GO:0005623(cell);GO:0043226(organelle)	GO:0005615(extracellular space);GO:0044421(extracellular region part);GO:0044424(intracellular part);GO:0005622(intracellular);GO:0043227(membrane-bounded organelle);GO:0043229(intracellular organelle);GO:0044464(cell part)	NA
GX7HCKQ02IDAF8	NA	NA	NA	NA	NA	NA	NP_001005301.1	3e-34	404	0.47	0.18	7955	368635	osgepl1	O-sialoglycoprotein endopeptidase-like 1	475	B0V343	4e-34	404	0.47	0.18	Non-swissprot	130_366_-_130_366	GO:0006508(proteolysis)	GO:0004222(metalloendopeptidase activity)	NA	GO:0008152(metabolic process)	GO:0043170(macromolecule metabolic process);GO:0044238(primary metabolic process)	GO:0003824(catalytic activity)	GO:0016787(hydrolase activity)	NA	NA	NA
GYTRLBM01AVN6T	456	BT057179.1	1e-12	589	0.28	0.07	NP_999823.1	6e-42	828	0.6	0.11	7668	373539	KAP115	kinesin II-accessory 115 kDa polypeptide	456	Q26626	5e-42	828	0.6	0.11	swissprot	60_323_+_60_323	GO:0007017(microtubule-based process)	GO:0005488(binding);GO:0019894(kinesin binding)	GO:0005871(kinesin complex);GO:0016939(kinesin II complex)	GO:0009987(cellular process)	GO:0007017(microtubule-based process)	GO:0005488(binding)	GO:0005515(protein binding)	GO:0032991(macromolecular complex);GO:0044422(organelle part);GO:0043226(organelle);GO:0044464(cell part);GO:0005623(cell)	GO:0043234(protein complex);GO:0044446(intracellular organelle part);GO:0043229(intracellular organelle);GO:0044422(organelle part);GO:0044424(intracellular part);GO:0005622(intracellular);GO:0043228(non-membrane-bounded organelle);GO:0044464(cell part)	NA
pangxie_rep_c34669	441	BT048652.1	1e-12	1075	0.29	0.04	XP_424788.2	3e-26	254	0.35	0.2	9031	374122	NDUFS4	NADH dehydrogenase (ubiquinone) Fe-S protein 4, 18kDa (NADH-coenzyme Q reductase)	441	Q8QGH0	3e-26	116	0.35	0.45	Non-swissprot	82_155_+_82_155	GO:0022900(electron transport chain)	GO:0016651(oxidoreductase activity, acting on NADH or NADPH)	GO:0005743(mitochondrial inner membrane)	GO:0008152(metabolic process);GO:0009987(cellular process)	GO:0055114(oxidation-reduction process);GO:0044237(cellular metabolic process)	GO:0003824(catalytic activity)	GO:0016491(oxidoreductase activity)	GO:0044422(organelle part);GO:0044464(cell part);GO:0005623(cell);GO:0043226(organelle)	GO:0031090(organelle membrane);GO:0044424(intracellular part);GO:0005622(intracellular);GO:0016020(membrane);GO:0031975(envelope);GO:0043227(membrane-bounded organelle);GO:0044422(organelle part);GO:0044446(intracellular organelle part);GO:0044464(cell part);GO:0043229(intracellular organelle)	ko00190(Oxidative phosphorylation);ko05010(Alzheimer's disease);ko05012(Parkinson's disease);ko05016(Huntington's disease)
GYTRLBM01AX55B	NA	NA	NA	NA	NA	NA	NP_989616.1	4e-28	333	0.37	0.19	9031	374158	DFFB	DNA fragmentation factor, 40kDa, beta polypeptide (caspase-activated DNase)	507	Q8UVS5	3e-28	333	0.37	0.19	Non-swissprot	NA	GO:0006915(apoptosis);GO:0006309(DNA fragmentation involved in apoptotic nuclear change)	GO:0016787(hydrolase activity)	GO:0005737(cytoplasm);GO:0005634(nucleus);GO:0005622(intracellular)	GO:0009987(cellular process);GO:0016265(death);GO:0008152(metabolic process);GO:0071840(cellular component organization or biogenesis)	GO:0008219(cell death);GO:0044238(primary metabolic process);GO:0006807(nitrogen compound metabolic process);GO:0009056(catabolic process);GO:0016043(cellular component organization);GO:0043170(macromolecule metabolic process);GO:0044237(cellular metabolic process);GO:0071841(cellular component organization or biogenesis at cellular level)	GO:0003824(catalytic activity)	GO:0016787(hydrolase activity)	GO:0044464(cell part);GO:0005623(cell);GO:0043226(organelle)	GO:0005622(intracellular);GO:0044424(intracellular part);GO:0044464(cell part);GO:0043227(membrane-bounded organelle);GO:0043229(intracellular organelle)	ko04210(Apoptosis)
pangxie_rep_c1854	726	BT049815.1	1e-09	803	0.15	0.05	NP_932338.1	3e-44	1263	0.36	0.07	7955	378847	mtr	5-methyltetrahydrofolate-homocysteine methyltransferase	726	Q8JIY6	3e-44	1263	0.36	0.07	Non-swissprot	328_522_-_328_522	GO:0032259(methylation);GO:0042558(pteridine-containing compound metabolic process);GO:0044237(cellular metabolic process);GO:0009086(methionine biosynthetic process)	GO:0008168(methyltransferase activity);GO:0008898(homocysteine S-methyltransferase activity);GO:0016740(transferase activity);GO:0046872(metal ion binding);GO:0008705(methionine synthase activity);GO:0008270(zinc ion binding);GO:0031419(cobalamin binding)	GO:0005622(intracellular)	GO:0008152(metabolic process);GO:0009987(cellular process)	GO:0044237(cellular metabolic process);GO:0006807(nitrogen compound metabolic process);GO:0044281(small molecule metabolic process);GO:0009058(biosynthetic process);GO:0044238(primary metabolic process)	GO:0003824(catalytic activity);GO:0005488(binding)	GO:0016740(transferase activity);GO:0019842(vitamin binding);GO:0046906(tetrapyrrole binding);GO:0043167(ion binding)	GO:0044464(cell part);GO:0005623(cell)	GO:0005622(intracellular);GO:0044464(cell part)	ko00270(Cysteine and methionine metabolism);ko00450(Selenocompound metabolism);ko00670(One carbon pool by folate)
pangxie_c18653	NA	NA	NA	NA	NA	NA	NP_956591.1	1e-25	300	0.31	0.17	7955	378960	mgll	monoglyceride lipase	486	Q7ZWC2	1e-25	300	0.31	0.17	Non-swissprot	93_287_-_93_287	NA	NA	NA	NA	NA	NA	NA	NA	NA	ko00561(Glycerolipid metabolism)
pangxie_rep_c24659	518	XM_002503037.1	2e-08	1510	0.27	0.03	NP_001079494.1	4e-54	739	0.53	0.12	8355	379181	acsbg2	acyl-CoA synthetase bubblegum family member 2	518	Q7ZYC4	3e-54	739	0.53	0.12	swissprot	52_468_+_52_468	GO:0006631(fatty acid metabolic process);GO:0006629(lipid metabolic process);GO:0008152(metabolic process)	GO:0004467(long-chain fatty acid-CoA ligase activity);GO:0016874(ligase activity);GO:0000166(nucleotide binding);GO:0005524(ATP binding);GO:0003824(catalytic activity)	GO:0005737(cytoplasm)	GO:0008152(metabolic process);GO:0009987(cellular process)	GO:0044238(primary metabolic process);GO:0044237(cellular metabolic process);GO:0044281(small molecule metabolic process)	GO:0003824(catalytic activity);GO:0005488(binding)	GO:0016874(ligase activity);GO:0000166(nucleotide binding)	GO:0044464(cell part);GO:0005623(cell)	GO:0044424(intracellular part);GO:0005622(intracellular);GO:0044464(cell part)	ko00071(Fatty acid metabolism);ko03320(PPAR signaling pathway);ko04920(Adipocytokine signaling pathway)
GX7HCKQ02GB5F2	521	FJ774907.1	1e-110	475	1.18	0.43	NP_001079523.1	5e-34	450	0.37	0.14	8355	379210	tuba3c	tubulin, alpha 3c	521	Q7ZTP0	4e-34	450	0.37	0.14	Non-swissprot	208_423_-_208_423	GO:0006184(GTP catabolic process);GO:0007018(microtubule-based movement);GO:0051258(protein polymerization);GO:0007017(microtubule-based process)	GO:0005198(structural molecule activity);GO:0005525(GTP binding);GO:0000166(nucleotide binding);GO:0003924(GTPase activity)	GO:0005874(microtubule);GO:0043234(protein complex);GO:0005856(cytoskeleton);GO:0005737(cytoplasm)	GO:0009987(cellular process);GO:0071840(cellular component organization or biogenesis);GO:0008152(metabolic process)	GO:0007017(microtubule-based process);GO:0044085(cellular component biogenesis);GO:0016043(cellular component organization);GO:0071841(cellular component organization or biogenesis at cellular level);GO:0006807(nitrogen compound metabolic process);GO:0009056(catabolic process);GO:0044237(cellular metabolic process);GO:0044281(small molecule metabolic process);GO:0044238(primary metabolic process)	GO:0005198(structural molecule activity);GO:0005488(binding);GO:0003824(catalytic activity)	GO:0000166(nucleotide binding);GO:0016787(hydrolase activity)	GO:0032991(macromolecular complex);GO:0044464(cell part);GO:0005623(cell);GO:0043226(organelle);GO:0044422(organelle part)	GO:0043234(protein complex);GO:0044424(intracellular part);GO:0005622(intracellular);GO:0043228(non-membrane-bounded organelle);GO:0043229(intracellular organelle);GO:0044446(intracellular organelle part);GO:0044464(cell part);GO:0044422(organelle part)	NA
pangxie_c5964	633	XM_308001.5	3e-47	1533	1.4	0.19	NP_001079983.1	1e-55	364	0.55	0.32	8355	379674	drg2	developmentally regulated GTP binding protein 2	633	Q76FS4	8e-56	364	0.55	0.32	Non-swissprot	156_381_+_156_381	NA	GO:0000166(nucleotide binding);GO:0005525(GTP binding)	GO:0005622(intracellular)	NA	NA	GO:0005488(binding)	GO:0000166(nucleotide binding)	GO:0044464(cell part);GO:0005623(cell)	GO:0005622(intracellular);GO:0044464(cell part)	NA
GX7HCKQ02I8EPF	NA	NA	NA	NA	NA	NA	NP_001080154.1	1e-18	500	0.44	0.14	8355	379846	cdk17	cyclin-dependent kinase 17	461	Q7ZYJ1	1e-18	500	0.44	0.14	Non-swissprot	39_362_+_39_362	GO:0006468(protein phosphorylation)	GO:0005524(ATP binding);GO:0000166(nucleotide binding);GO:0016772(transferase activity, transferring phosphorus-containing groups);GO:0004674(protein serine/threonine kinase activity);GO:0004672(protein kinase activity)	NA	GO:0008152(metabolic process);GO:0009987(cellular process)	GO:0043170(macromolecule metabolic process);GO:0044237(cellular metabolic process);GO:0044238(primary metabolic process)	GO:0005488(binding);GO:0003824(catalytic activity)	GO:0000166(nucleotide binding);GO:0016740(transferase activity)	NA	NA	NA
pangxie_rep_c6253	932	FJ774779.1	3e-57	281	0.4	0.44	NP_001080713.1	2e-73	546	0.39	0.22	8355	380405	cct8	chaperonin containing TCP1, subunit 8 (theta)	932	Q7ZTL5	1e-73	546	0.39	0.22	Non-swissprot	161_754_-_161_754	GO:0044267(cellular protein metabolic process);GO:0006457(protein folding)	GO:0051082(unfolded protein binding);GO:0000166(nucleotide binding);GO:0005524(ATP binding)	GO:0005737(cytoplasm)	GO:0008152(metabolic process);GO:0009987(cellular process)	GO:0043170(macromolecule metabolic process);GO:0044237(cellular metabolic process);GO:0044238(primary metabolic process)	GO:0005488(binding)	GO:0000166(nucleotide binding);GO:0005515(protein binding)	GO:0044464(cell part);GO:0005623(cell)	GO:0044424(intracellular part);GO:0005622(intracellular);GO:0044464(cell part)	NA
pangxie_rep_c1141	796	AK382364.1	6e-31	1220	0.7	0.15	NP_001080787.1	1e-118	335	0.76	0.6	8355	380480	osgep	O-sialoglycoprotein endopeptidase	796	Q7SYR1	1e-118	335	0.76	0.6	swissprot	NA	GO:0008033(tRNA processing);GO:0006508(proteolysis)	GO:0046872(metal ion binding);GO:0004222(metalloendopeptidase activity)	NA	GO:0008152(metabolic process);GO:0009987(cellular process)	GO:0043170(macromolecule metabolic process);GO:0044238(primary metabolic process);GO:0044237(cellular metabolic process);GO:0006807(nitrogen compound metabolic process)	GO:0005488(binding);GO:0003824(catalytic activity)	GO:0043167(ion binding);GO:0016787(hydrolase activity)	NA	NA	NA
GX7HCKQ02F5WM1	NA	NA	NA	NA	NA	NA	EDL33191.1	7e-24	488	0.39	0.13	10090	381203	Slc22a20	solute carrier family 22 (organic anion transporter), member 20	504	Q80UJ1	6e-24	556	0.39	0.12	swissprot	178_321_+_178_321	GO:0006810(transport);GO:0055085(transmembrane transport);GO:0006811(ion transport);GO:0015711(organic anion transport)	GO:0022857(transmembrane transporter activity);GO:0008514(organic anion transmembrane transporter activity)	GO:0016021(integral to membrane);GO:0016020(membrane)	GO:0009987(cellular process);GO:0051234(establishment of localization);GO:0051179(localization)	GO:0006810(transport);GO:0055085(transmembrane transport);GO:0051234(establishment of localization)	GO:0005215(transporter activity)	GO:0022857(transmembrane transporter activity);GO:0022892(substrate-specific transporter activity)	GO:0044464(cell part);GO:0005623(cell)	GO:0016020(membrane);GO:0044464(cell part);GO:0044425(membrane part)	NA
pangxie_rep_c3218	NA	NA	NA	NA	NA	NA	NP_956464.1	3e-46	415	0.39	0.23	7955	393139	actr10	actin-related protein 10 homolog (S. cerevisiae)	727	Q7ZVU0	3e-46	415	0.39	0.23	Non-swissprot	101_619_-_101_619	NA	NA	NA	NA	NA	NA	NA	NA	NA	NA
pangxie_c26397	NA	NA	NA	NA	NA	NA	NP_956586.1	5e-56	490	0.33	0.23	7955	393262	pwp1	PWP1 homolog (S. cerevisiae)	1010	Q7ZWE1	4e-56	490	0.33	0.23	Non-swissprot	718_963_-_718_963	NA	NA	NA	NA	NA	NA	NA	NA	NA	NA
pangxie_rep_c19415	477	BT057223.1	2e-14	1217	0.28	0.04	NP_956646.1	4e-23	359	0.31	0.14	7955	393323	rtn4ip1	reticulon 4 interacting protein 1	477	Q7T3C7	4e-23	387	0.31	0.13	swissprot	67_381_+_67_381	GO:0055114(oxidation-reduction process)	GO:0005488(binding);GO:0016491(oxidoreductase activity);GO:0008270(zinc ion binding)	GO:0005739(mitochondrion)	GO:0008152(metabolic process)	GO:0055114(oxidation-reduction process)	GO:0005488(binding);GO:0003824(catalytic activity)	GO:0016491(oxidoreductase activity);GO:0043167(ion binding)	GO:0043226(organelle);GO:0044464(cell part);GO:0005623(cell)	GO:0043227(membrane-bounded organelle);GO:0043229(intracellular organelle);GO:0044424(intracellular part);GO:0005622(intracellular);GO:0044464(cell part)	NA
pangxie_c8366	1271	XM_001962932.1	1e-14	1260	0.16	0.05	NP_957180.1	1e-131	441	0.53	0.51	7955	393860	gcdh	glutaryl-Coenzyme A dehydrogenase	1271	Q6P3I8	1e-131	441	0.53	0.51	Non-swissprot	123_866_+_123_866	GO:0008152(metabolic process);GO:0055114(oxidation-reduction process)	GO:0050660(flavin adenine dinucleotide binding);GO:0016491(oxidoreductase activity);GO:0016627(oxidoreductase activity, acting on the CH-CH group of donors);GO:0003995(acyl-CoA dehydrogenase activity)	NA	GO:0008152(metabolic process)	GO:0055114(oxidation-reduction process)	GO:0003824(catalytic activity);GO:0005488(binding)	GO:0016491(oxidoreductase activity);GO:0048037(cofactor binding)	NA	NA	ko00071(Fatty acid metabolism);ko00310(Lysine degradation);ko00362(Benzoate degradation);ko00380(Tryptophan metabolism)
pangxie_rep_c7046	686	HM217806.1	4e-62	171	0.64	0.85	Q7ZVF3.2	2e-84	661	0.7	0.24	7955	393884	sdha	succinate dehydrogenase complex, subunit A, flavoprotein (Fp)	686	Q6TNQ9	2e-84	663	0.7	0.24	Non-swissprot	94_359_-_94_359|495_593_+_495_593	GO:0055114(oxidation-reduction process);GO:0006099(tricarboxylic acid cycle);GO:0022900(electron transport chain)	GO:0016627(oxidoreductase activity, acting on the CH-CH group of donors);GO:0016491(oxidoreductase activity);GO:0050660(flavin adenine dinucleotide binding);GO:0009055(electron carrier activity)	NA	GO:0008152(metabolic process);GO:0009987(cellular process)	GO:0055114(oxidation-reduction process);GO:0044237(cellular metabolic process);GO:0009056(catabolic process)	GO:0009055(electron carrier activity);GO:0003824(catalytic activity);GO:0005488(binding)	GO:0016491(oxidoreductase activity);GO:0048037(cofactor binding)	NA	NA	ko00020(Citrate cycle (TCA cycle));ko00190(Oxidative phosphorylation);ko05010(Alzheimer's disease);ko05012(Parkinson's disease);ko05016(Huntington's disease)
pangxie_c7833	802	AK388387.1	3e-20	1680	0.39	0.06	NP_989194.1	7e-77	553	0.53	0.26	8364	394802	cdkal1	CDK5 regulatory subunit associated protein 1-like 1	802	Q6P4Y0	6e-77	553	0.53	0.26	swissprot	58_744_-_58_744	GO:0043412(macromolecule modification);GO:0009451(RNA modification)	GO:0046872(metal ion binding);GO:0016740(transferase activity);GO:0003824(catalytic activity);GO:0051539(4 iron, 4 sulfur cluster binding);GO:0051536(iron-sulfur cluster binding)	GO:0016021(integral to membrane);GO:0016020(membrane)	GO:0008152(metabolic process);GO:0009987(cellular process)	GO:0043170(macromolecule metabolic process);GO:0044237(cellular metabolic process);GO:0044238(primary metabolic process);GO:0006807(nitrogen compound metabolic process)	GO:0003824(catalytic activity);GO:0005488(binding)	GO:0016740(transferase activity);GO:0051540(metal cluster binding);GO:0043167(ion binding)	GO:0044464(cell part);GO:0005623(cell)	GO:0016020(membrane);GO:0044464(cell part);GO:0044425(membrane part)	NA
pangxie_rep_c26718	985	BT049183.1	1e-10	1043	0.12	0.04	NP_989270.1	2e-67	332	0.47	0.46	8364	394883	gyg1	glycogenin 1	985	Q6P328	2e-67	332	0.47	0.46	Non-swissprot	183_893_+_183_893	NA	GO:0016757(transferase activity, transferring glycosyl groups)	NA	NA	NA	GO:0003824(catalytic activity)	GO:0016740(transferase activity)	NA	NA	NA
pangxie_c6178	NA	NA	NA	NA	NA	NA	NP_989316.1	3e-68	341	0.3	0.43	8364	394941	slc25a40	solute carrier family 25, member 40	1433	Q6P316	3e-68	341	0.3	0.43	swissprot	600_1211_-_600_1211	GO:0006810(transport);GO:0055085(transmembrane transport)	GO:0005488(binding)	GO:0005739(mitochondrion);GO:0016020(membrane);GO:0005743(mitochondrial inner membrane);GO:0016021(integral to membrane)	GO:0009987(cellular process);GO:0051234(establishment of localization);GO:0051179(localization)	GO:0006810(transport);GO:0055085(transmembrane transport);GO:0051234(establishment of localization)	GO:0005488(binding)	NA	GO:0044464(cell part);GO:0005623(cell);GO:0043226(organelle);GO:0044422(organelle part)	GO:0016020(membrane);GO:0044464(cell part);GO:0031090(organelle membrane);GO:0043227(membrane-bounded organelle);GO:0043229(intracellular organelle);GO:0044424(intracellular part);GO:0044425(membrane part);GO:0005622(intracellular);GO:0031975(envelope);GO:0044422(organelle part);GO:0044446(intracellular organelle part)	NA
pangxie_c29476	NA	NA	NA	NA	NA	NA	NP_989774.1	6e-49	227	0.56	0.41	9031	395088	ZMYND19	zinc finger, MYND-type containing 19	500	Q802T0	5e-49	227	0.56	0.41	Non-swissprot	281_456_+_281_456	NA	GO:0008270(zinc ion binding);GO:0046872(metal ion binding)	NA	NA	NA	GO:0005488(binding)	GO:0043167(ion binding)	NA	NA	NA
GZ7USVM04J1AWI	NA	NA	NA	NA	NA	NA	XP_421892.2	1e-31	438	0.38	0.11	9031	395112	POFUT2	protein O-fucosyltransferase 2	383	Q00P39	2e-30	435	0.37	0.11	Non-swissprot	NA	NA	GO:0016740(transferase activity);GO:0016757(transferase activity, transferring glycosyl groups)	NA	NA	NA	GO:0003824(catalytic activity)	GO:0016740(transferase activity)	NA	NA	ko00514(Other types of O-glycan biosynthesis)
pangxie_c13942	NA	NA	NA	NA	NA	NA	Q8JFQ4.1	3e-12	277	0.3	0.21	9031	395228	RDM1	RAD52 motif 1	571	Q8JFQ4	3e-12	277	0.3	0.21	swissprot	NA	GO:0006281(DNA repair);GO:0005975(carbohydrate metabolic process);GO:0006310(DNA recombination)	GO:0003677(DNA binding);GO:0000166(nucleotide binding);GO:0003723(RNA binding);GO:0043169(cation binding);GO:0003676(nucleic acid binding);GO:0003824(catalytic activity)	GO:0005737(cytoplasm);GO:0005634(nucleus);GO:0005730(nucleolus)	GO:0008152(metabolic process);GO:0009987(cellular process);GO:0050896(response to stimulus)	GO:0044238(primary metabolic process);GO:0006950(response to stress);GO:0043170(macromolecule metabolic process);GO:0044237(cellular metabolic process);GO:0051716(cellular response to stimulus);GO:0006807(nitrogen compound metabolic process)	GO:0003824(catalytic activity);GO:0005488(binding)	GO:0000166(nucleotide binding);GO:0003676(nucleic acid binding);GO:0043167(ion binding)	GO:0044464(cell part);GO:0005623(cell);GO:0043226(organelle);GO:0044422(organelle part);GO:0031974(membrane-enclosed lumen)	GO:0044424(intracellular part);GO:0005622(intracellular);GO:0043227(membrane-bounded organelle);GO:0043228(non-membrane-bounded organelle);GO:0043229(intracellular organelle);GO:0044446(intracellular organelle part);GO:0044464(cell part);GO:0043233(organelle lumen);GO:0044422(organelle part)	NA
pangxie_rep_c38264	281	BT060132.1	1e-63	1518	1.98	0.12	CAA26488.1	5e-28	157	0.64	0.38	9031	396425	UBC	ubiquitin C	281	B4HTV7	7e-28	915	0.64	0.07	Non-swissprot	55_179_+_55_179	NA	NA	NA	NA	NA	NA	NA	NA	NA	NA
GYTRLBM01BUCN3	509	XM_001602803.2	2e-11	2950	0.47	0.03	XP_003356228.1	5e-20	739	0.32	0.07	9823	397446	ECE1	endothelin converting enzyme 1	NA	NA	NA	NA	NA	NA	Non-swissprot	14_263_+_14_263	NA	NA	NA	NA	NA	NA	NA	NA	NA	NA
pangxie_rep_c1568	1531	FJ774823.1	1e-103	260	0.48	0.94	AAH97676.1	1e-127	510	0.45	0.45	8355	398253	nop56	NOP56 ribonucleoprotein homolog	1531	Q90W60	1e-127	532	0.45	0.43	Non-swissprot	182_1483_-_182_1483	NA	NA	NA	NA	NA	NA	NA	NA	NA	ko03008(Ribosome biogenesis in eukaryotes)
pangxie_rep_c31048	NA	NA	NA	NA	NA	NA	NP_001082737.1	2e-35	689	0.37	0.08	8355	398690	nol10	nucleolar protein 10	475	Q7T0Q5	2e-35	689	0.37	0.08	swissprot	139_363_+_139_363	NA	NA	GO:0005730(nucleolus);GO:0005634(nucleus)	NA	NA	NA	NA	GO:0043226(organelle);GO:0044422(organelle part);GO:0031974(membrane-enclosed lumen);GO:0044464(cell part);GO:0005623(cell)	GO:0043227(membrane-bounded organelle);GO:0043228(non-membrane-bounded organelle);GO:0043229(intracellular organelle);GO:0044446(intracellular organelle part);GO:0043233(organelle lumen);GO:0044422(organelle part);GO:0044424(intracellular part);GO:0005622(intracellular);GO:0044464(cell part)	NA
GX7HCKQ02GDYF6	232	BT125513.1	1e-10	1150	0.53	0.04	NP_001083999.1	7e-10	441	0.43	0.07	8355	399245	psmd12	proteasome (prosome, macropain) 26S subunit, non-ATPase, 12	232	Q7ZTL2	6e-10	468	0.43	0.07	Non-swissprot	NA	NA	NA	NA	NA	NA	NA	NA	NA	NA	NA
GX7HCKQ02FO789	NA	NA	NA	NA	NA	NA	NP_998032.1	3e-20	598	0.3	0.08	7955	405803	rngtt	RNA guanylyltransferase and 5'-phosphatase	446	Q6NY98	2e-20	598	0.3	0.08	swissprot	46_315_+_46_315	GO:0006370(mRNA capping);GO:0008152(metabolic process);GO:0006470(protein dephosphorylation);GO:0035335(peptidyl-tyrosine dephosphorylation);GO:0016311(dephosphorylation);GO:0006397(mRNA processing)	GO:0005525(GTP binding);GO:0004484(mRNA guanylyltransferase activity);GO:0016779(nucleotidyltransferase activity);GO:0003824(catalytic activity);GO:0016740(transferase activity);GO:0008138(protein tyrosine/serine/threonine phosphatase activity);GO:0016787(hydrolase activity);GO:0016791(phosphatase activity);GO:0000166(nucleotide binding);GO:0004651(polynucleotide 5'-phosphatase activity);GO:00047…	GO:0005634(nucleus)	GO:0008152(metabolic process);GO:0009987(cellular process)	GO:0043170(macromolecule metabolic process);GO:0044237(cellular metabolic process);GO:0044238(primary metabolic process);GO:0006807(nitrogen compound metabolic process)	GO:0003824(catalytic activity);GO:0005488(binding)	GO:0016740(transferase activity);GO:0016787(hydrolase activity);GO:0000166(nucleotide binding)	GO:0043226(organelle);GO:0044464(cell part);GO:0005623(cell)	GO:0043227(membrane-bounded organelle);GO:0043229(intracellular organelle);GO:0044424(intracellular part);GO:0005622(intracellular);GO:0044464(cell part)	ko03015(mRNA surveillance pathway)
GYTRLBM01BZEEK	504	BT059221.1	7e-11	2310	0.27	0.02	NP_998070.1	3e-29	488	0.33	0.11	7955	405841	zgc:77086	zgc:77086	504	Q6NXB9	3e-29	488	0.33	0.11	Non-swissprot	155_405_+_155_405	GO:0045454(cell redox homeostasis);GO:0006662(glycerol ether metabolic process)	GO:0016853(isomerase activity);GO:0009055(electron carrier activity);GO:0015035(protein disulfide oxidoreductase activity)	GO:0005783(endoplasmic reticulum)	GO:0009987(cellular process);GO:0050789(regulation of biological process);GO:0008152(metabolic process);GO:0065007(biological regulation)	GO:0019725(cellular homeostasis);GO:0050794(regulation of cellular process);GO:0044281(small molecule metabolic process);GO:0050789(regulation of biological process);GO:0065008(regulation of biological quality)	GO:0009055(electron carrier activity);GO:0003824(catalytic activity)	GO:0016853(isomerase activity);GO:0016491(oxidoreductase activity)	GO:0043226(organelle);GO:0044464(cell part);GO:0005623(cell)	GO:0043227(membrane-bounded organelle);GO:0043229(intracellular organelle);GO:0044424(intracellular part);GO:0005622(intracellular);GO:0044464(cell part)	ko04141(Protein processing in endoplasmic reticulum);ko04612(Antigen processing and presentation)
GX7HCKQ02GFGK5	475	X98852.1	2e-11	2550	0.5	0.03	ABE66387.1	6e-22	613	0.46	0.12	7955	405864	itgb1b.2	integrin, beta 1b.2	475	Q6NWK9	6e-22	619	0.46	0.12	Non-swissprot	189_388_-_189_388	GO:0007155(cell adhesion);GO:0007275(multicellular organismal development);GO:0007229(integrin-mediated signaling pathway);GO:0007160(cell-matrix adhesion)	GO:0004872(receptor activity);GO:0005488(binding)	GO:0016021(integral to membrane);GO:0016020(membrane);GO:0008305(integrin complex)	GO:0009987(cellular process);GO:0022610(biological adhesion);GO:0032501(multicellular organismal process);GO:0032502(developmental process);GO:0023052(signaling);GO:0050789(regulation of biological process);GO:0050896(response to stimulus);GO:0065007(biological regulation)	GO:0007155(cell adhesion);GO:0007275(multicellular organismal development);GO:0007165(signal transduction);GO:0050794(regulation of cellular process);GO:0051716(cellular response to stimulus);GO:0050789(regulation of biological process)	GO:0005488(binding);GO:0060089(molecular transducer activity)	GO:0004871(signal transducer activity)	GO:0044464(cell part);GO:0005623(cell);GO:0032991(macromolecular complex)	GO:0016020(membrane);GO:0044464(cell part);GO:0043234(protein complex);GO:0044425(membrane part);GO:0071944(cell periphery)	ko04145(Phagosome);ko04360(Axon guidance);ko04510(Focal adhesion);ko04512(ECM-receptor interaction);ko04514(Cell adhesion molecules (CAMs));ko04670(Leukocyte transendothelial migration);ko04810(Regulation of actin cytoskeleton);ko05100(Bacterial invasion of epithelial cells);ko05130(Pathogenic Escherichia coli infection);ko05131(Shigellosis);ko05133(Pertussis);ko05140(Leishmaniasis);ko05145(Toxop…
pangxie_c32762	497	HM217873.1	2e-45	314	0.62	0.32	NP_001128406.1	3e-65	611	0.46	0.12	7460	406071	Gat-a	GABA neurotransmitter transporter-1A	497	Q25512	1e-63	597	0.47	0.13	Non-swissprot	150_389_+_150_389	GO:0006810(transport);GO:0006836(neurotransmitter transport)	GO:0015293(symporter activity);GO:0005328(neurotransmitter:sodium symporter activity)	GO:0016021(integral to membrane);GO:0016020(membrane)	GO:0051234(establishment of localization);GO:0051179(localization)	GO:0006810(transport);GO:0051234(establishment of localization)	GO:0005215(transporter activity)	GO:0022857(transmembrane transporter activity);GO:0022892(substrate-specific transporter activity)	GO:0044464(cell part);GO:0005623(cell)	GO:0016020(membrane);GO:0044464(cell part);GO:0044425(membrane part)	ko04727(GABAergic synapse)
pangxie_c12760	1145	XM_001176738.1	6e-10	2282	0.23	0.04	NP_998242.1	1e-125	775	0.57	0.28	7955	406350	uhrf1	ubiquitin-like, containing PHD and RING finger domains, 1	1145	Q6PEI0	1e-125	775	0.57	0.28	Non-swissprot	358_724_-_358_724|884_1055_+_884_1055	GO:0002088(lens development in camera-type eye);GO:0010216(maintenance of DNA methylation);GO:0031100(organ regeneration)	GO:0008270(zinc ion binding);GO:0016881(acid-amino acid ligase activity);GO:0042393(histone binding);GO:0046872(metal ion binding)	NA	GO:0032502(developmental process);GO:0008152(metabolic process);GO:0009987(cellular process);GO:0032501(multicellular organismal process);GO:0050789(regulation of biological process);GO:0065007(biological regulation)	GO:0048856(anatomical structure development);GO:0009653(anatomical structure morphogenesis);GO:0043170(macromolecule metabolic process);GO:0044237(cellular metabolic process);GO:0007275(multicellular organismal development);GO:0044238(primary metabolic process);GO:0006807(nitrogen compound metabolic process);GO:0019222(regulation of metabolic process);GO:0044281(small molecule metabolic process);…	GO:0005488(binding);GO:0003824(catalytic activity)	GO:0005515(protein binding);GO:0016874(ligase activity);GO:0043167(ion binding)	NA	NA	NA
pangxie_rep_c60711	NA	NA	NA	NA	NA	NA	CAP09379.1	2e-45	334	0.52	0.28	7955	406433	dhdhl	dihydrodiol dehydrogenase (dimeric), like	533	A8E7G0	1e-45	334	0.52	0.28	Non-swissprot	74_379_+_74_379	GO:0055114(oxidation-reduction process)	GO:0016491(oxidoreductase activity);GO:0005488(binding)	NA	GO:0008152(metabolic process)	GO:0055114(oxidation-reduction process)	GO:0005488(binding);GO:0003824(catalytic activity)	GO:0016491(oxidoreductase activity)	NA	NA	NA
GX7HCKQ02GD9LE	444	BT081221.1	1e-08	697	0.24	0.05	NP_998607.1	3e-22	896	0.36	0.06	7955	406751	srrm1	serine/arginine repetitive matrix 1	444	Q6PEG8	3e-22	896	0.36	0.06	Non-swissprot	85_149_-_85_149	GO:0006397(mRNA processing)	NA	NA	GO:0008152(metabolic process);GO:0009987(cellular process)	GO:0043170(macromolecule metabolic process);GO:0044237(cellular metabolic process);GO:0044238(primary metabolic process);GO:0006807(nitrogen compound metabolic process)	NA	NA	NA	NA	ko03013(RNA transport);ko03015(mRNA surveillance pathway)
GX7HCKQ02F0DY8	478	BT046226.1	6e-11	543	0.24	0.07	NP_998858.1	1e-23	445	0.32	0.11	8364	407967	dcaf13	DDB1 and CUL4 associated factor 13	478	Q6NVS5	1e-23	445	0.32	0.11	swissprot	NA	GO:0042254(ribosome biogenesis);GO:0006364(rRNA processing)	NA	GO:0005634(nucleus);GO:0005730(nucleolus);GO:0030529(ribonucleoprotein complex);GO:0080008(CUL4 RING ubiquitin ligase complex)	GO:0009987(cellular process);GO:0071840(cellular component organization or biogenesis);GO:0008152(metabolic process)	GO:0044085(cellular component biogenesis);GO:0071841(cellular component organization or biogenesis at cellular level);GO:0043170(macromolecule metabolic process);GO:0044237(cellular metabolic process);GO:0044238(primary metabolic process);GO:0006807(nitrogen compound metabolic process)	NA	NA	GO:0032991(macromolecular complex);GO:0044464(cell part);GO:0005623(cell);GO:0043226(organelle);GO:0044422(organelle part);GO:0031974(membrane-enclosed lumen)	GO:0030529(ribonucleoprotein complex);GO:0044424(intracellular part);GO:0005622(intracellular);GO:0043227(membrane-bounded organelle);GO:0043228(non-membrane-bounded organelle);GO:0043229(intracellular organelle);GO:0044446(intracellular organelle part);GO:0044464(cell part);GO:0043233(organelle lumen);GO:0043234(protein complex);GO:0044422(organelle part)	NA
GX7HCKQ02I7R6T	440	NM_001128259.1	6e-11	2043	0.68	0.05	XP_003249594.1	5e-54	589	0.69	0.17	7460	408305	LOC408305	uridine-cytidine kinase-like 1-like	440	E2AT07	7e-52	555	0.67	0.18	Non-swissprot	NA	GO:0006222(UMP biosynthetic process);GO:0008152(metabolic process);GO:0016310(phosphorylation)	GO:0016773(phosphotransferase activity, alcohol group as acceptor);GO:0004849(uridine kinase activity);GO:0016301(kinase activity);GO:0000166(nucleotide binding);GO:0005524(ATP binding);GO:0016740(transferase activity)	NA	GO:0008152(metabolic process);GO:0009987(cellular process)	GO:0044237(cellular metabolic process);GO:0006807(nitrogen compound metabolic process);GO:0044281(small molecule metabolic process);GO:0009058(biosynthetic process);GO:0044238(primary metabolic process)	GO:0003824(catalytic activity);GO:0005488(binding)	GO:0000166(nucleotide binding);GO:0016740(transferase activity)	NA	NA	NA
GZ7USVM04I18LB	NA	NA	NA	NA	NA	NA	XP_391944.4	7e-32	2647	0.59	0.03	7460	408396	LOC408396	talin-1-like	419	E2AHI2	6e-32	3031	0.59	0.03	Non-swissprot	107_367_+_107_367	GO:0007016(cytoskeletal anchoring at plasma membrane);GO:0007155(cell adhesion)	GO:0003779(actin binding);GO:0005200(structural constituent of cytoskeleton);GO:0005488(binding);GO:0005158(insulin receptor binding);GO:0005198(structural molecule activity)	GO:0015629(actin cytoskeleton);GO:0001726(ruffle);GO:0005856(cytoskeleton);GO:0005925(focal adhesion)	GO:0009987(cellular process);GO:0022610(biological adhesion);GO:0051179(localization);GO:0065007(biological regulation);GO:0071840(cellular component organization or biogenesis)	GO:0007155(cell adhesion);GO:0051651(maintenance of location in cell);GO:0051235(maintenance of location);GO:0051641(cellular localization);GO:0016043(cellular component organization);GO:0033036(macromolecule localization);GO:0065008(regulation of biological quality);GO:0071841(cellular component organization or biogenesis at cellular level)	GO:0005488(binding);GO:0005198(structural molecule activity)	GO:0005200(structural constituent of cytoskeleton);GO:0005515(protein binding)	GO:0044464(cell part);GO:0005623(cell);GO:0043226(organelle)	GO:0031252(cell leading edge);GO:0042995(cell projection);GO:0043228(non-membrane-bounded organelle);GO:0043229(intracellular organelle);GO:0044464(cell part);GO:0044424(intracellular part);GO:0005622(intracellular);GO:0044425(membrane part);GO:0016020(membrane);GO:0071944(cell periphery)	NA
pangxie_rep_c3472	1351	FJ767939.1	7e-41	542	0.32	0.27	XP_392071.2	1e-146	429	0.56	0.59	7460	408526	RpL4	ribosomal protein L4	1351	B7PSE0	1e-144	417	0.56	0.6	Non-swissprot	132_1223_+_132_1223	GO:0006412(translation)	GO:0003735(structural constituent of ribosome)	GO:0005840(ribosome)	GO:0008152(metabolic process);GO:0009987(cellular process)	GO:0043170(macromolecule metabolic process);GO:0009058(biosynthetic process);GO:0044237(cellular metabolic process);GO:0044238(primary metabolic process)	GO:0005198(structural molecule activity)	GO:0003735(structural constituent of ribosome)	GO:0032991(macromolecular complex);GO:0043226(organelle);GO:0044464(cell part);GO:0005623(cell)	GO:0030529(ribonucleoprotein complex);GO:0043228(non-membrane-bounded organelle);GO:0043229(intracellular organelle);GO:0044424(intracellular part);GO:0005622(intracellular);GO:0044464(cell part)	ko03010(Ribosome)
pangxie_rep_c16622	NA	NA	NA	NA	NA	NA	XP_392097.4	1e-55	1929	0.43	0.07	7460	408552	LOC408552	collagen alpha-1(IV) chain-like	889	P27393	7e-52	1763	0.43	0.07	swissprot	211_795_+_211_795	NA	GO:0005201(extracellular matrix structural constituent);GO:0005488(binding)	GO:0005604(basement membrane);GO:0005576(extracellular region);GO:0005581(collagen);GO:0005578(proteinaceous extracellular matrix)	NA	NA	GO:0005488(binding);GO:0005198(structural molecule activity)	GO:0005201(extracellular matrix structural constituent)	GO:0005576(extracellular region);GO:0044421(extracellular region part)	GO:0031012(extracellular matrix);GO:0044420(extracellular matrix part);GO:0044421(extracellular region part)	NA
pangxie_rep_c28831	493	XM_003487179.1	9e-10	2232	0.57	0.04	XP_392164.3	1e-51	394	0.6	0.25	7460	408623	endoA	endophilin A	493	E2AYU5	3e-51	432	0.6	0.23	Non-swissprot	119_418_-_119_418	NA	NA	GO:0005737(cytoplasm)	NA	NA	NA	NA	GO:0044464(cell part);GO:0005623(cell)	GO:0044424(intracellular part);GO:0005622(intracellular);GO:0044464(cell part)	ko04144(Endocytosis)
pangxie_c18454	476	XR_043048.1	2e-17	15453	0.77	0.01	XP_392217.4	1e-39	5082	0.33	0.01	7460	408680	RyR	ryanodine receptor	476	E2AGR1	1e-39	3132	0.34	0.02	Non-swissprot	26_376_-_26_376	GO:0006811(ion transport);GO:0070588(calcium ion transmembrane transport);GO:0006874(cellular calcium ion homeostasis);GO:0055085(transmembrane transport);GO:0006810(transport)	GO:0004872(receptor activity);GO:0005219(ryanodine-sensitive calcium-release channel activity);GO:0005216(ion channel activity);GO:0005509(calcium ion binding);GO:0005262(calcium channel activity)	GO:0016020(membrane);GO:0016021(integral to membrane)	GO:0009987(cellular process);GO:0051234(establishment of localization);GO:0051179(localization);GO:0065007(biological regulation)	GO:0055085(transmembrane transport);GO:0006810(transport);GO:0051234(establishment of localization);GO:0019725(cellular homeostasis);GO:0065008(regulation of biological quality)	GO:0060089(molecular transducer activity);GO:0005215(transporter activity);GO:0005488(binding)	GO:0004871(signal transducer activity);GO:0022857(transmembrane transporter activity);GO:0022892(substrate-specific transporter activity);GO:0043167(ion binding)	GO:0044464(cell part);GO:0005623(cell)	GO:0016020(membrane);GO:0044464(cell part);GO:0044425(membrane part)	NA
GYTRLBM01CEJVE	498	NM_001126541.1	4e-12	1269	0.52	0.07	XP_392238.1	3e-58	293	0.66	0.37	7460	408702	LOC408702	SAGA-associated factor 29 homolog	498	E0VAG4	8e-56	289	0.62	0.36	Non-swissprot	170_409_+_170_409	NA	NA	NA	NA	NA	NA	NA	NA	NA	NA
pangxie_rep_c5996	1373	AK376247.1	5e-08	2770	0.14	0.02	XP_623199.2	1e-162	867	0.62	0.33	7460	408706	Hsc70cb	heat shock protein 70Cb ortholog	1373	E2ADV1	1e-159	865	0.61	0.32	Non-swissprot	166_1053_+_166_1053	GO:0006950(response to stress)	GO:0005524(ATP binding);GO:0000166(nucleotide binding)	NA	GO:0050896(response to stimulus)	GO:0006950(response to stress)	GO:0005488(binding)	GO:0000166(nucleotide binding)	NA	NA	ko04141(Protein processing in endoplasmic reticulum)
pangxie_rep_c6920	NA	NA	NA	NA	NA	NA	XP_392299.3	4e-98	416	0.46	0.41	7460	408766	LOC408766	phosphatidylcholine:ceramide cholinephosphotransferase 1-like	1116	E2AM13	5e-96	400	0.46	0.43	Non-swissprot	163_1000_-_163_1000	NA	GO:0016740(transferase activity)	NA	NA	NA	GO:0003824(catalytic activity)	GO:0016740(transferase activity)	NA	NA	ko00600(Sphingolipid metabolism)
pangxie_c17154	NA	NA	NA	NA	NA	NA	XP_392356.4	4e-35	1005	0.44	0.07	7460	408824	IGFn3-14	immunoglobulin-like and fibronectin type III domain containing 14	493	E2ACM9	2e-31	972	0.43	0.07	Non-swissprot	200_244_-_200_244	NA	NA	GO:0016020(membrane)	NA	NA	NA	NA	GO:0044464(cell part);GO:0005623(cell)	GO:0016020(membrane);GO:0044464(cell part)	NA
GX7HCKQ02J2L3N	475	FJ636466.1	5e-21	2180	1.07	0.08	XP_392367.3	1e-45	713	0.54	0.12	7460	408836	LOC408836	unc-112-related protein-like	475	E2BUI6	6e-45	665	0.54	0.13	Non-swissprot	120_316_+_120_316	NA	GO:0005488(binding)	NA	NA	NA	GO:0005488(binding)	NA	NA	NA	NA
pangxie_c20215	1251	XM_003401837.1	1e-16	3697	0.34	0.04	XP_392496.4	1e-130	694	0.57	0.34	7460	408967	aralar1	calcium-binding mitochondrial carrier protein Aralar1	1251	E0VR32	1e-130	630	0.58	0.38	Non-swissprot	322_443_-_322_443|456_1175_-_456_1175	GO:0006810(transport);GO:0055085(transmembrane transport)	GO:0005509(calcium ion binding);GO:0005488(binding)	GO:0016021(integral to membrane);GO:0016020(membrane);GO:0005743(mitochondrial inner membrane)	GO:0009987(cellular process);GO:0051234(establishment of localization);GO:0051179(localization)	GO:0006810(transport);GO:0055085(transmembrane transport);GO:0051234(establishment of localization)	GO:0005488(binding)	GO:0043167(ion binding)	GO:0044464(cell part);GO:0005623(cell);GO:0044422(organelle part);GO:0043226(organelle)	GO:0016020(membrane);GO:0044464(cell part);GO:0031090(organelle membrane);GO:0044424(intracellular part);GO:0044425(membrane part);GO:0005622(intracellular);GO:0031975(envelope);GO:0043227(membrane-bounded organelle);GO:0044422(organelle part);GO:0044446(intracellular organelle part);GO:0043229(intracellular organelle)	NA
GX7HCKQ02F3V6C	301	BT057130.1	2e-10	1396	0.38	0.03	XP_392519.2	2e-18	2152	0.42	0.02	7460	408987	SORL1	sortilin-related receptor, L(DLR class) A repeats-containing	301	B4L1X8	4e-17	4684	0.42	0.01	Non-swissprot	56_178_+_56_178	GO:0007155(cell adhesion)	NA	GO:0031012(extracellular matrix)	GO:0009987(cellular process);GO:0022610(biological adhesion)	GO:0007155(cell adhesion)	NA	NA	GO:0044421(extracellular region part);GO:0005576(extracellular region)	GO:0031012(extracellular matrix);GO:0044421(extracellular region part)	ko04310(Wnt signaling pathway)
pangxie_rep_c18394	NA	NA	NA	NA	NA	NA	XP_392567.3	5e-81	1816	0.57	0.08	7460	409039	LOC409039	breast carcinoma-amplified sequence 3 homolog	798	E2BXX0	9e-79	1987	0.56	0.07	Non-swissprot	437_641_+_437_641	NA	NA	NA	NA	NA	NA	NA	NA	NA	NA
GX7HCKQ02F38JD	NA	NA	NA	NA	NA	NA	XP_392609.3	2e-27	436	0.35	0.13	7460	409085	LOC409085	guanine nucleotide exchange factor for Rab-3A-like	477	D2A3H1	1e-26	429	0.35	0.13	Non-swissprot	193_337_-_193_337	NA	NA	NA	NA	NA	NA	NA	NA	NA	NA
pangxie_rep_c5185	564	AB095018.1	7e-11	2078	0.21	0.02	XP_392611.4	8e-20	668	0.32	0.09	7460	409086	LOC409086	hypothetical protein LOC409086	564	E2A1N3	2e-19	658	0.31	0.09	Non-swissprot	84_470_+_84_470	NA	NA	NA	NA	NA	NA	NA	NA	NA	NA
GX7HCKQ02JSRYT	278	BT057179.1	9e-09	589	0.41	0.06	XP_392625.4	7e-16	2795	0.45	0.02	7460	409099	hyd	E3 ubiquitin-protein ligase hyd	278	E2BNB5	3e-15	2836	0.45	0.01	Non-swissprot	NA	GO:0006464(protein modification process);GO:0016567(protein ubiquitination)	GO:0004842(ubiquitin-protein ligase activity);GO:0016881(acid-amino acid ligase activity);GO:0016874(ligase activity);GO:0003723(RNA binding);GO:0008270(zinc ion binding)	GO:0005622(intracellular)	GO:0008152(metabolic process);GO:0009987(cellular process)	GO:0043170(macromolecule metabolic process);GO:0044237(cellular metabolic process);GO:0044238(primary metabolic process)	GO:0003824(catalytic activity);GO:0005488(binding)	GO:0016874(ligase activity);GO:0003676(nucleic acid binding);GO:0043167(ion binding)	GO:0044464(cell part);GO:0005623(cell)	GO:0005622(intracellular);GO:0044464(cell part)	ko04120(Ubiquitin mediated proteolysis)
GZ7USVM04IK3D8	183	BT049815.1	1e-09	803	0.59	0.04	XP_392660.2	1e-11	557	0.54	0.06	7460	409134	LOC409134	t-complex protein 1 subunit alpha-like	NA	NA	NA	NA	NA	NA	Non-swissprot	NA	NA	NA	NA	NA	NA	NA	NA	NA	NA	NA
GYTRLBM01BJ6YQ	NA	NA	NA	NA	NA	NA	XP_392728.4	8e-25	339	0.35	0.16	7460	409204	SPH37	serine protease homolog 37	471	E2BKK0	7e-23	1109	0.31	0.04	Non-swissprot	NA	GO:0006508(proteolysis)	GO:0004252(serine-type endopeptidase activity);GO:0003824(catalytic activity)	NA	GO:0008152(metabolic process)	GO:0043170(macromolecule metabolic process);GO:0044238(primary metabolic process)	GO:0003824(catalytic activity)	GO:0016787(hydrolase activity)	NA	NA	NA
GYTRLBM01BHBZQ	458	FJ774721.1	1e-133	571	1.62	0.43	XP_392780.2	2e-42	326	0.5	0.24	7460	409258	Trip1	eukaryotic translation initiation factor 3 subunit I	458	D3TRV5	4e-42	325	0.51	0.24	Non-swissprot	101_210_+_101_210	GO:0006413(translational initiation)	GO:0003743(translation initiation factor activity)	NA	GO:0009987(cellular process);GO:0008152(metabolic process)	GO:0006413(translational initiation);GO:0043170(macromolecule metabolic process);GO:0009058(biosynthetic process);GO:0044237(cellular metabolic process);GO:0044238(primary metabolic process)	GO:0005488(binding)	GO:0003676(nucleic acid binding)	NA	NA	ko03013(RNA transport)
GX7HCKQ02F7HBQ	442	BT027335.1	8e-38	2571	0.98	0.06	XP_392786.2	1e-51	705	0.34	0.07	7460	409265	LOC409265	dolichyl-diphosphooligosaccharide--protein glycosyltransferase subunit STT3A-like	442	E2A0N1	2e-51	705	0.34	0.07	Non-swissprot	120_298_+_120_298	GO:0006486(protein glycosylation)	GO:0016740(transferase activity);GO:0004576(oligosaccharyl transferase activity)	GO:0016020(membrane)	GO:0008152(metabolic process);GO:0009987(cellular process)	GO:0044237(cellular metabolic process);GO:0043170(macromolecule metabolic process);GO:0044238(primary metabolic process);GO:0009058(biosynthetic process)	GO:0003824(catalytic activity)	GO:0016740(transferase activity)	GO:0044464(cell part);GO:0005623(cell)	GO:0016020(membrane);GO:0044464(cell part)	NA
GYTRLBM01ARQSK	215	CU350898.1	4e-10	917	0.52	0.04	XP_392988.2	3e-13	274	0.5	0.13	7460	409479	RpL6	ribosomal protein L6	215	A8U9P0	6e-13	151	0.49	0.23	Non-swissprot	NA	GO:0006412(translation)	GO:0003735(structural constituent of ribosome)	GO:0005622(intracellular);GO:0005840(ribosome)	GO:0008152(metabolic process);GO:0009987(cellular process)	GO:0043170(macromolecule metabolic process);GO:0009058(biosynthetic process);GO:0044237(cellular metabolic process);GO:0044238(primary metabolic process)	GO:0005198(structural molecule activity)	GO:0003735(structural constituent of ribosome)	GO:0044464(cell part);GO:0005623(cell);GO:0032991(macromolecular complex);GO:0043226(organelle)	GO:0005622(intracellular);GO:0030529(ribonucleoprotein complex);GO:0044464(cell part);GO:0043228(non-membrane-bounded organelle);GO:0043229(intracellular organelle);GO:0044424(intracellular part)	NA
GX7HCKQ02I24DI	NA	NA	NA	NA	NA	NA	XP_397573.3	2e-27	437	0.36	0.13	7460	409569	LOC409569	hypothetical LOC409569	485	E1ZW35	7e-27	427	0.32	0.12	Non-swissprot	NA	NA	NA	NA	NA	NA	NA	NA	NA	NA	NA
pangxie_rep_c21530	572	FJ774840.1	2e-70	202	0.76	0.72	XP_623272.1	2e-31	146	0.35	0.45	7460	409599	RpL35A	ribosomal protein L35A	572	C3ZFA2	3e-31	110	0.34	0.58	Non-swissprot	274_417_+_274_417	GO:0006412(translation)	GO:0003735(structural constituent of ribosome)	GO:0005622(intracellular);GO:0005840(ribosome)	GO:0008152(metabolic process);GO:0009987(cellular process)	GO:0043170(macromolecule metabolic process);GO:0009058(biosynthetic process);GO:0044237(cellular metabolic process);GO:0044238(primary metabolic process)	GO:0005198(structural molecule activity)	GO:0003735(structural constituent of ribosome)	GO:0044464(cell part);GO:0005623(cell);GO:0032991(macromolecular complex);GO:0043226(organelle)	GO:0005622(intracellular);GO:0030529(ribonucleoprotein complex);GO:0044464(cell part);GO:0043228(non-membrane-bounded organelle);GO:0043229(intracellular organelle);GO:0044424(intracellular part)	ko03010(Ribosome)
GYTRLBM01B8KSY	518	FM879141.1	3e-10	1600	0.22	0.02	XP_393126.3	3e-20	611	0.3	0.08	7460	409624	LOC409624	acetate-CoA ligase 1	518	Q6GQF6	8e-19	680	0.3	0.08	Non-swissprot	NA	GO:0008152(metabolic process)	GO:0003987(acetate-CoA ligase activity);GO:0003824(catalytic activity);GO:0016208(AMP binding)	NA	GO:0008152(metabolic process)	NA	GO:0003824(catalytic activity);GO:0005488(binding)	GO:0016874(ligase activity);GO:0000166(nucleotide binding)	NA	NA	ko00010(Glycolysis / Gluconeogenesis);ko00620(Pyruvate metabolism);ko00640(Propanoate metabolism);ko00680(Methane metabolism);ko00720(Carbon fixation pathways in prokaryotes)
pangxie_c17284	815	XM_002923408.1	4e-07	3875	0.14	0.01	XP_393153.4	1e-68	966	0.32	0.09	7460	409655	LOC409655	hypothetical protein LOC409655	815	A3EXY4	1e-47	324	0.31	0.26	Non-swissprot	248_609_-_248_609	NA	NA	NA	NA	NA	NA	NA	NA	NA	NA
pangxie_c32446	557	NM_001024870.1	2e-20	1920	0.61	0.06	XP_393169.1	1e-39	578	0.47	0.15	7460	409671	LOC409671	beta-catenin-like protein 1-like	557	E0VAB0	2e-39	534	0.45	0.16	Non-swissprot	126_413_+_126_413	NA	GO:0005488(binding)	NA	NA	NA	GO:0005488(binding)	NA	NA	NA	ko03040(Spliceosome)
GX7HCKQ02FUBC8	493	XM_003436414.1	7e-11	2524	0.47	0.03	XP_393202.3	4e-71	619	0.66	0.18	7460	409704	hrg	hiiragi	493	E2A8E1	7e-71	603	0.66	0.18	Non-swissprot	NA	GO:0006351(transcription, DNA-dependent);GO:0043631(RNA polyadenylation);GO:0031123(RNA 3'-end processing)	GO:0003723(RNA binding);GO:0004652(polynucleotide adenylyltransferase activity);GO:0016779(nucleotidyltransferase activity)	GO:0005634(nucleus)	GO:0008152(metabolic process);GO:0009987(cellular process)	GO:0009058(biosynthetic process);GO:0043170(macromolecule metabolic process);GO:0044237(cellular metabolic process);GO:0044238(primary metabolic process);GO:0006807(nitrogen compound metabolic process)	GO:0005488(binding);GO:0003824(catalytic activity)	GO:0003676(nucleic acid binding);GO:0016740(transferase activity)	GO:0043226(organelle);GO:0044464(cell part);GO:0005623(cell)	GO:0043227(membrane-bounded organelle);GO:0043229(intracellular organelle);GO:0044424(intracellular part);GO:0005622(intracellular);GO:0044464(cell part)	ko03015(mRNA surveillance pathway)
pangxie_rep_c33755	685	AY232598.1	2e-35	1795	0.71	0.09	XP_393334.4	4e-70	2171	0.58	0.06	7460	409843	Mhc1	myosin heavy chain 1	685	E1ZW00	7e-70	1141	0.58	0.12	Non-swissprot	19_642_+_19_642	NA	GO:0003774(motor activity)	GO:0032982(myosin filament);GO:0016459(myosin complex)	NA	NA	GO:0003824(catalytic activity)	GO:0016787(hydrolase activity)	GO:0032991(macromolecular complex);GO:0044422(organelle part);GO:0043226(organelle);GO:0044464(cell part);GO:0005623(cell)	GO:0043234(protein complex);GO:0044446(intracellular organelle part);GO:0043229(intracellular organelle);GO:0044422(organelle part);GO:0044424(intracellular part);GO:0005622(intracellular);GO:0043228(non-membrane-bounded organelle);GO:0044464(cell part)	NA
pangxie_rep_c2537	NA	NA	NA	NA	NA	NA	XP_393347.3	4e-84	234	0.48	0.54	7460	409857	LOC409857	ribosomal RNA small subunit methyltransferase NEP1-like	802	E2BSS1	1e-81	235	0.47	0.54	Non-swissprot	97_510_-_97_510|518_688_-_518_688	GO:0032259(methylation)	GO:0008168(methyltransferase activity)	NA	GO:0008152(metabolic process);GO:0009987(cellular process)	GO:0044237(cellular metabolic process);GO:0044281(small molecule metabolic process)	GO:0003824(catalytic activity)	GO:0016740(transferase activity)	NA	NA	ko03008(Ribosome biogenesis in eukaryotes)
pangxie_rep_c3189	1166	NM_203889.1	2e-06	6119	0.1	0.01	XP_393523.4	3e-67	1501	0.32	0.08	7460	410038	LOC410038	fibril-forming collagen alpha chain-like	1166	E2B6C2	3e-67	2587	0.32	0.05	Non-swissprot	354_926_-_354_926	GO:0051276(chromosome organization)	GO:0005201(extracellular matrix structural constituent);GO:0005524(ATP binding)	GO:0005694(chromosome);GO:0005581(collagen)	GO:0009987(cellular process);GO:0071840(cellular component organization or biogenesis)	GO:0016043(cellular component organization);GO:0071841(cellular component organization or biogenesis at cellular level)	GO:0005198(structural molecule activity);GO:0005488(binding)	GO:0005201(extracellular matrix structural constituent);GO:0000166(nucleotide binding)	GO:0044421(extracellular region part);GO:0005576(extracellular region);GO:0043226(organelle);GO:0044464(cell part);GO:0005623(cell)	GO:0044420(extracellular matrix part);GO:0031012(extracellular matrix);GO:0043228(non-membrane-bounded organelle);GO:0043229(intracellular organelle);GO:0044421(extracellular region part);GO:0044424(intracellular part);GO:0005622(intracellular);GO:0044464(cell part)	NA
GYTRLBM01BTMNG	504	EF110528.1	1e-148	801	1.85	0.39	XP_623487.2	8e-54	335	0.38	0.19	7460	410075	LOC410075	actin, clone 205-like	504	B4E315	2e-49	333	0.36	0.18	Non-swissprot	127_206_+_127_206	NA	GO:0000166(nucleotide binding);GO:0005524(ATP binding)	GO:0005856(cytoskeleton);GO:0005737(cytoplasm)	NA	NA	GO:0005488(binding)	GO:0000166(nucleotide binding)	GO:0044464(cell part);GO:0005623(cell);GO:0043226(organelle)	GO:0044424(intracellular part);GO:0005622(intracellular);GO:0043228(non-membrane-bounded organelle);GO:0043229(intracellular organelle);GO:0044464(cell part)	NA
GX7HCKQ02IJPTD	NA	NA	NA	NA	NA	NA	XP_393589.3	5e-19	990	0.43	0.08	7460	410101	milt	trafficking kinesin-binding protein milt	546	E0V9Z5	3e-18	858	0.41	0.09	Non-swissprot	213_434_+_213_434	NA	NA	NA	NA	NA	NA	NA	NA	NA	NA
pangxie_rep_c50435	1103	DQ886816.1	8e-31	753	0.38	0.18	XP_393614.1	5e-84	261	0.42	0.59	7460	410131	RpL7	ribosomal protein L7	1103	E2C8R0	7e-84	250	0.42	0.62	Non-swissprot	61_1080_+_61_1080	GO:0006412(translation)	GO:0003735(structural constituent of ribosome)	GO:0005840(ribosome);GO:0005622(intracellular);GO:0015934(large ribosomal subunit);GO:0030529(ribonucleoprotein complex)	GO:0008152(metabolic process);GO:0009987(cellular process)	GO:0043170(macromolecule metabolic process);GO:0009058(biosynthetic process);GO:0044237(cellular metabolic process);GO:0044238(primary metabolic process)	GO:0005198(structural molecule activity)	GO:0003735(structural constituent of ribosome)	GO:0032991(macromolecular complex);GO:0044464(cell part);GO:0005623(cell);GO:0044422(organelle part);GO:0043226(organelle)	GO:0005622(intracellular);GO:0030529(ribonucleoprotein complex);GO:0044424(intracellular part);GO:0044446(intracellular organelle part);GO:0044464(cell part);GO:0043228(non-membrane-bounded organelle);GO:0043229(intracellular organelle);GO:0044422(organelle part)	ko03010(Ribosome)
GX7HCKQ02IZRI3	397	XM_001604272.2	9e-13	4860	1.01	0.03	XP_393694.4	6e-63	546	0.51	0.12	7460	410211	Lmpt	limpet	397	Q9VVB5	1e-61	559	0.49	0.12	Non-swissprot	NA	NA	GO:0046872(metal ion binding);GO:0008270(zinc ion binding)	NA	NA	NA	GO:0005488(binding)	GO:0043167(ion binding)	NA	NA	ko04310(Wnt signaling pathway)
GZ7USVM04IL3P8	NA	NA	NA	NA	NA	NA	XP_393878.3	4e-26	626	0.35	0.1	7460	410398	Imp	IGF-II mRNA-binding protein	NA	NA	NA	NA	NA	NA	Non-swissprot	227_493_-_227_493	NA	NA	NA	NA	NA	NA	NA	NA	NA	NA
pangxie_c38032	615	XM_003417914.1	9e-17	396	0.62	0.32	XP_394004.2	3e-61	147	0.41	0.58	7460	410525	PrBP	prenyl-binding protein	615	E2ALH0	1e-60	147	0.4	0.56	Non-swissprot	117_401_+_117_401	GO:0007601(visual perception)	GO:0004114(3',5'-cyclic-nucleotide phosphodiesterase activity)	NA	GO:0032501(multicellular organismal process)	GO:0003008(system process)	GO:0003824(catalytic activity)	GO:0016787(hydrolase activity)	NA	NA	ko00230(Purine metabolism)
GX7HCKQ02GAET6	509	XM_001944829.2	2e-23	4850	0.55	0.02	XP_394109.3	9e-48	591	0.56	0.16	7460	410632	Gprk2	G protein-coupled receptor kinase 2	509	E0VBQ6	1e-44	600	0.57	0.16	Non-swissprot	NA	GO:0006468(protein phosphorylation);GO:0016310(phosphorylation);GO:0007165(signal transduction)	GO:0016772(transferase activity, transferring phosphorus-containing groups);GO:0004674(protein serine/threonine kinase activity);GO:0000166(nucleotide binding);GO:0016301(kinase activity);GO:0004672(protein kinase activity);GO:0004703(G-protein coupled receptor kinase activity);GO:0004871(signal transducer activity);GO:0016740(transferase activity);GO:0005524(ATP binding)	NA	GO:0023052(signaling);GO:0009987(cellular process);GO:0050789(regulation of biological process);GO:0050896(response to stimulus);GO:0065007(biological regulation);GO:0008152(metabolic process)	GO:0007165(signal transduction);GO:0050794(regulation of cellular process);GO:0051716(cellular response to stimulus);GO:0050789(regulation of biological process);GO:0043170(macromolecule metabolic process);GO:0044237(cellular metabolic process);GO:0044238(primary metabolic process)	GO:0003824(catalytic activity);GO:0005488(binding);GO:0060089(molecular transducer activity)	GO:0000166(nucleotide binding);GO:0004871(signal transducer activity);GO:0016740(transferase activity)	NA	NA	ko04062(Chemokine signaling pathway);ko04144(Endocytosis)
pangxie_c26284	668	CU350898.1	1e-09	917	0.17	0.04	XP_394141.2	2e-67	622	0.52	0.19	7460	410664	csul	protein arginine N-methyltransferase 5	668	D4A0E8	2e-65	637	0.5	0.18	Non-swissprot	235_583_+_235_583	GO:0032259(methylation);GO:0000387(spliceosomal snRNP assembly);GO:0019918(peptidyl-arginine methylation, to symmetrical-dimethyl arginine);GO:0018216(peptidyl-arginine methylation);GO:0000122(negative regulation of transcription from RNA polymerase II promoter);GO:0035246(peptidyl-arginine N-methylation)	GO:0008168(methyltransferase activity);GO:0003682(chromatin binding);GO:0035243(protein-arginine omega-N symmetric methyltransferase activity);GO:0016740(transferase activity);GO:0043021(ribonucleoprotein binding)	GO:0043234(protein complex);GO:0005737(cytoplasm);GO:0005634(nucleus)	GO:0008152(metabolic process);GO:0009987(cellular process);GO:0048519(negative regulation of biological process);GO:0071840(cellular component organization or biogenesis);GO:0050789(regulation of biological process);GO:0065007(biological regulation)	GO:0044237(cellular metabolic process);GO:0044281(small molecule metabolic process);GO:0009892(negative regulation of metabolic process);GO:0016043(cellular component organization);GO:0043170(macromolecule metabolic process);GO:0044085(cellular component biogenesis);GO:0071841(cellular component organization or biogenesis at cellular level);GO:0006807(nitrogen compound metabolic process);GO:00090…	GO:0003824(catalytic activity);GO:0005488(binding)	GO:0003682(chromatin binding);GO:0016740(transferase activity);GO:0043021(ribonucleoprotein binding)	GO:0032991(macromolecular complex);GO:0044464(cell part);GO:0005623(cell);GO:0043226(organelle)	GO:0043234(protein complex);GO:0044424(intracellular part);GO:0005622(intracellular);GO:0043227(membrane-bounded organelle);GO:0043229(intracellular organelle);GO:0044464(cell part)	ko03013(RNA transport);ko04111(Cell cycle - yeast)
GYTRLBM01AZFWV	NA	NA	NA	NA	NA	NA	XP_394330.4	2e-08	333	0.44	0.08	7460	410854	LOC410854	seipin-like	176	E2C419	5e-08	340	0.44	0.08	Non-swissprot	NA	NA	NA	NA	NA	NA	NA	NA	NA	NA	NA
pangxie_c20380	799	AK377449.1	4e-10	1628	0.28	0.05	XP_394331.2	3e-90	465	0.57	0.33	7460	410855	LOC410855	retinoblastoma-binding protein 5-like	799	E2BCB0	2e-89	465	0.57	0.33	Non-swissprot	104_605_-_104_605	NA	NA	NA	NA	NA	NA	NA	NA	NA	NA
pangxie_c18389	715	XM_002161640.1	2e-09	842	0.24	0.07	XP_394445.4	4e-53	236	0.42	0.43	7460	410969	LOC410969	ras-related protein Rab-9A-like	715	E2BFD5	6e-52	223	0.42	0.45	Non-swissprot	514_642_+_514_642	GO:0015031(protein transport);GO:0007264(small GTPase mediated signal transduction)	GO:0000166(nucleotide binding);GO:0005525(GTP binding)	NA	GO:0051234(establishment of localization);GO:0023052(signaling);GO:0051179(localization);GO:0009987(cellular process);GO:0050789(regulation of biological process);GO:0050896(response to stimulus);GO:0065007(biological regulation)	GO:0006810(transport);GO:0045184(establishment of protein localization);GO:0007165(signal transduction);GO:0051234(establishment of localization);GO:0033036(macromolecule localization);GO:0050794(regulation of cellular process);GO:0051716(cellular response to stimulus);GO:0050789(regulation of biological process)	GO:0005488(binding)	GO:0000166(nucleotide binding)	NA	NA	ko05162(Measles)
pangxie_c5086	1133	XM_003448570.1	1e-69	1518	0.69	0.17	XP_394519.4	1e-151	1284	0.7	0.21	7460	411046	LOC411046	hypothetical protein LOC411046	1133	E0W2P1	1e-150	497	0.69	0.53	Non-swissprot	77_955_+_77_955	NA	GO:0016787(hydrolase activity);GO:0004721(phosphoprotein phosphatase activity)	NA	NA	NA	GO:0003824(catalytic activity)	GO:0016787(hydrolase activity)	NA	NA	ko04010(MAPK signaling pathway);ko04020(Calcium signaling pathway);ko04114(Oocyte meiosis);ko04210(Apoptosis);ko04310(Wnt signaling pathway);ko04360(Axon guidance);ko04370(VEGF signaling pathway);ko04380(Osteoclast differentiation);ko04650(Natural killer cell mediated cytotoxicity);ko04660(T cell receptor signaling pathway);ko04662(B cell receptor signaling pathway);ko04720(Long-term potentiation…
GYTRLBM01AXCI2	NA	NA	NA	NA	NA	NA	XP_394638.3	8e-33	496	0.42	0.14	7460	411164	LOC411164	DNA-directed RNA polymerase III subunit RPC3-like	499	E2ANZ2	1e-27	500	0.37	0.12	Non-swissprot	NA	GO:0006351(transcription, DNA-dependent)	GO:0003677(DNA binding);GO:0003899(DNA-directed RNA polymerase activity)	NA	GO:0008152(metabolic process);GO:0009987(cellular process)	GO:0009058(biosynthetic process);GO:0043170(macromolecule metabolic process);GO:0044237(cellular metabolic process);GO:0044238(primary metabolic process);GO:0006807(nitrogen compound metabolic process)	GO:0005488(binding);GO:0003824(catalytic activity)	GO:0003676(nucleic acid binding);GO:0016740(transferase activity)	NA	NA	ko00230(Purine metabolism);ko00240(Pyrimidine metabolism);ko03020(RNA polymerase);ko04623(Cytosolic DNA-sensing pathway)
GZ7USVM04JGT55	252	AB095018.1	3e-11	2078	0.46	0.02	XP_394655.3	1e-14	717	0.52	0.06	7460	411181	NT-7	neurotransmitter transporter 7	NA	NA	NA	NA	NA	NA	Non-swissprot	NA	NA	NA	NA	NA	NA	NA	NA	NA	NA	NA
pangxie_rep_c2234	1088	XM_001851489.1	1e-19	1086	0.28	0.09	DAA05516.1	3e-42	395	0.31	0.29	7460	411184	TpnT	troponin T, skeletal muscle	1088	Q3B714	3e-42	395	0.31	0.29	Non-swissprot	157_761_+_157_761	NA	NA	NA	NA	NA	NA	NA	NA	NA	NA
GX7HCKQ02FYG2F	368	BT046226.1	1e-11	543	0.33	0.07	XP_394753.2	9e-53	367	0.77	0.26	7460	411280	LOC411280	GTP-binding protein 128up	368	E1ZWX8	1e-52	367	0.77	0.26	Non-swissprot	NA	NA	GO:0005525(GTP binding);GO:0000166(nucleotide binding)	GO:0005622(intracellular)	NA	NA	GO:0005488(binding)	GO:0000166(nucleotide binding)	GO:0044464(cell part);GO:0005623(cell)	GO:0005622(intracellular);GO:0044464(cell part)	NA
pangxie_c31201	NA	NA	NA	NA	NA	NA	XP_394881.4	4e-26	531	0.4	0.12	7460	411407	LOC411407	leucine-rich repeat-containing protein 47-like	489	D2A5G5	1e-23	504	0.39	0.12	Non-swissprot	NA	NA	GO:0004826(phenylalanine-tRNA ligase activity);GO:0003723(RNA binding)	NA	NA	NA	GO:0005488(binding);GO:0003824(catalytic activity)	GO:0003676(nucleic acid binding);GO:0016874(ligase activity)	NA	NA	NA
pangxie_rep_c48780	458	BT049815.1	1e-08	803	0.27	0.05	XP_394891.4	5e-29	941	0.43	0.07	7460	411417	LOC411417	3-oxoacyl-reductase 1	458	B3LWF9	8e-29	256	0.39	0.23	Non-swissprot	65_134_+_65_134	GO:0055114(oxidation-reduction process);GO:0008152(metabolic process)	GO:0016491(oxidoreductase activity);GO:0005488(binding)	NA	GO:0008152(metabolic process)	GO:0055114(oxidation-reduction process)	GO:0005488(binding);GO:0003824(catalytic activity)	GO:0016491(oxidoreductase activity)	NA	NA	NA
pangxie_c48484	NA	NA	NA	NA	NA	NA	XP_394938.3	2e-51	929	0.33	0.11	7460	411463	LOC411463	hypothetical protein LOC411463	902	E2B9H2	2e-50	1138	0.32	0.08	Non-swissprot	167_239_-_167_239|269_664_+_269_664	GO:0032012(regulation of ARF protein signal transduction)	GO:0005086(ARF guanyl-nucleotide exchange factor activity)	GO:0005622(intracellular)	GO:0009987(cellular process);GO:0023052(signaling);GO:0050789(regulation of biological process);GO:0050896(response to stimulus);GO:0065007(biological regulation)	GO:0007165(signal transduction);GO:0023051(regulation of signaling);GO:0048583(regulation of response to stimulus);GO:0050794(regulation of cellular process);GO:0050789(regulation of biological process);GO:0051716(cellular response to stimulus)	GO:0030234(enzyme regulator activity)	GO:0060589(nucleoside-triphosphatase regulator activity)	GO:0044464(cell part);GO:0005623(cell)	GO:0005622(intracellular);GO:0044464(cell part)	ko04144(Endocytosis)
GYTRLBM01AEWD2	306	BT049208.1	1e-08	950	0.41	0.04	XP_394993.2	9e-13	267	0.31	0.12	7460	411520	LOC411520	proteasome subunit beta type-4-like	306	E3TF87	2e-12	215	0.32	0.15	Non-swissprot	NA	GO:0051603(proteolysis involved in cellular protein catabolic process)	GO:0004298(threonine-type endopeptidase activity);GO:0004175(endopeptidase activity);GO:0016787(hydrolase activity);GO:0008233(peptidase activity)	GO:0005737(cytoplasm);GO:0000502(proteasome complex);GO:0005634(nucleus);GO:0005839(proteasome core complex)	GO:0008152(metabolic process);GO:0009987(cellular process)	GO:0043170(macromolecule metabolic process);GO:0044238(primary metabolic process);GO:0009056(catabolic process);GO:0044237(cellular metabolic process)	GO:0003824(catalytic activity)	GO:0016787(hydrolase activity)	GO:0032991(macromolecular complex);GO:0044464(cell part);GO:0005623(cell);GO:0043226(organelle)	GO:0043234(protein complex);GO:0044424(intracellular part);GO:0005622(intracellular);GO:0043227(membrane-bounded organelle);GO:0043229(intracellular organelle);GO:0044464(cell part)	ko03050(Proteasome)
GZ7USVM04IG41N	NA	NA	NA	NA	NA	NA	XP_395074.4	6e-65	638	0.7	0.18	7460	411604	LOC411604	WD repeat-containing protein 20-like	NA	NA	NA	NA	NA	NA	Non-swissprot	132_190_+_132_190	NA	NA	NA	NA	NA	NA	NA	NA	NA	NA
GX7HCKQ02IRFQF	516	XM_002613205.1	2e-08	2676	0.67	0.04	XP_395099.4	6e-26	945	0.38	0.07	7460	411630	JIL-1	chromosomal serine/threonine-protein kinase JIL-1	516	Q5F3L1	3e-25	789	0.38	0.08	swissprot	141_410_-_141_410	GO:0070498(interleukin-1-mediated signaling pathway);GO:0006355(regulation of transcription, DNA-dependent);GO:0006468(protein phosphorylation);GO:0035066(positive regulation of histone acetylation);GO:0016310(phosphorylation);GO:0002755(MyD88-dependent toll-like receptor signaling pathway);GO:0006950(response to stress);GO:0009605(response to external stimulus);GO:0042221(response to chemical st…	GO:0016740(transferase activity);GO:0004672(protein kinase activity);GO:0000166(nucleotide binding);GO:0005524(ATP binding);GO:0016772(transferase activity, transferring phosphorus-containing groups);GO:0004674(protein serine/threonine kinase activity);GO:0000287(magnesium ion binding);GO:0016301(kinase activity);GO:0046872(metal ion binding)	GO:0005654(nucleoplasm);GO:0005634(nucleus)	GO:0050896(response to stimulus);GO:0023052(signaling);GO:0008152(metabolic process);GO:0009987(cellular process);GO:0048518(positive regulation of biological process);GO:0050789(regulation of biological process);GO:0065007(biological regulation);GO:0071840(cellular component organization or biogenesis);GO:0002376(immune system process)	GO:0006950(response to stress);GO:0009605(response to external stimulus);GO:0042221(response to chemical stimulus);GO:0007165(signal transduction);GO:0019222(regulation of metabolic process);GO:0043170(macromolecule metabolic process);GO:0044237(cellular metabolic process);GO:0048522(positive regulation of cellular process);GO:0050794(regulation of cellular process);GO:0051130(positive regulation…	GO:0003824(catalytic activity);GO:0005488(binding)	GO:0016740(transferase activity);GO:0000166(nucleotide binding);GO:0043167(ion binding)	GO:0043226(organelle);GO:0044422(organelle part);GO:0031974(membrane-enclosed lumen);GO:0044464(cell part);GO:0005623(cell)	GO:0043227(membrane-bounded organelle);GO:0043229(intracellular organelle);GO:0044446(intracellular organelle part);GO:0043233(organelle lumen);GO:0044422(organelle part);GO:0044424(intracellular part);GO:0005622(intracellular);GO:0044464(cell part)	NA
GYTRLBM01AK4I8	NA	NA	NA	NA	NA	NA	XP_395129.4	5e-39	949	0.48	0.07	7460	411661	LOC411661	solute carrier family 12 member 9-like	426	E2AV35	5e-39	946	0.48	0.07	Non-swissprot	NA	GO:0055085(transmembrane transport);GO:0006810(transport)	NA	GO:0016020(membrane)	GO:0009987(cellular process);GO:0051234(establishment of localization);GO:0051179(localization)	GO:0055085(transmembrane transport);GO:0006810(transport);GO:0051234(establishment of localization)	NA	NA	GO:0044464(cell part);GO:0005623(cell)	GO:0016020(membrane);GO:0044464(cell part)	NA
GX7HCKQ02GW521	475	BT049971.1	6e-11	948	0.25	0.04	XP_395577.4	4e-46	1233	0.57	0.07	7460	412111	LOC412111	vigilin-like	475	Q28YS3	2e-45	1308	0.57	0.07	Non-swissprot	90_293_+_90_293	NA	GO:0003723(RNA binding)	NA	NA	NA	GO:0005488(binding)	GO:0003676(nucleic acid binding)	NA	NA	NA
GX7HCKQ02HUUEX	475	XM_002906884.1	6e-11	1077	0.34	0.05	XP_395655.4	6e-38	419	0.43	0.16	7460	412192	LOC412192	JmjC domain-containing protein 4 homolog	475	E2BFE5	2e-34	422	0.4	0.15	Non-swissprot	231_279_-_231_279	NA	NA	NA	NA	NA	NA	NA	NA	NA	NA
pangxie_c47334	796	FM879141.1	2e-09	1600	0.14	0.02	XP_003250253.1	3e-54	251	0.4	0.43	7460	412247	LOC412247	putative ribosomal RNA methyltransferase CG11447-like	796	D6WYW4	3e-51	228	0.39	0.45	Non-swissprot	130_756_-_130_756	GO:0032259(methylation);GO:0001510(RNA methylation)	GO:0003676(nucleic acid binding);GO:0008168(methyltransferase activity)	NA	GO:0008152(metabolic process);GO:0009987(cellular process)	GO:0044237(cellular metabolic process);GO:0044281(small molecule metabolic process);GO:0043170(macromolecule metabolic process);GO:0044238(primary metabolic process);GO:0006807(nitrogen compound metabolic process)	GO:0005488(binding);GO:0003824(catalytic activity)	GO:0003676(nucleic acid binding);GO:0016740(transferase activity)	NA	NA	NA
GYTRLBM01BG57V	488	XM_001992379.1	1e-12	2178	0.39	0.03	XP_395822.4	5e-37	255	0.44	0.28	7460	412361	LOC412361	PCTP-like protein-like	488	E2B5P7	6e-37	275	0.44	0.26	Non-swissprot	216_346_+_216_346	NA	NA	NA	NA	NA	NA	NA	NA	NA	NA
GYTRLBM01CBUCL	NA	NA	NA	NA	NA	NA	XP_396233.3	3e-21	801	0.32	0.06	7460	412780	LOC412780	transmembrane protein 8A-like	NA	NA	NA	NA	NA	NA	Non-swissprot	30_190_+_30_190	NA	NA	NA	NA	NA	NA	NA	NA	NA	NA
GYTRLBM01BMX12	NA	NA	NA	NA	NA	NA	XP_396270.4	2e-39	1080	0.47	0.07	7460	412817	LOC412817	importin-4-like	481	E1ZWP4	1e-35	1026	0.44	0.07	Non-swissprot	173_381_+_173_381	GO:0006886(intracellular protein transport)	GO:0005488(binding);GO:0008565(protein transporter activity)	GO:0005622(intracellular)	GO:0051234(establishment of localization);GO:0009987(cellular process);GO:0051179(localization)	GO:0006810(transport);GO:0045184(establishment of protein localization);GO:0051649(establishment of localization in cell);GO:0033036(macromolecule localization);GO:0051234(establishment of localization);GO:0051641(cellular localization)	GO:0005488(binding);GO:0005215(transporter activity)	GO:0022892(substrate-specific transporter activity)	GO:0044464(cell part);GO:0005623(cell)	GO:0005622(intracellular);GO:0044464(cell part)	NA
pangxie_rep_c18777	622	CR857379.1	8e-11	1764	0.2	0.02	XP_396554.3	5e-58	412	0.52	0.26	7460	413103	LOC413103	cysteine and histidine-rich protein 1 homolog	622	E2APH4	1e-57	370	0.51	0.28	Non-swissprot	56_481_+_56_481	NA	GO:0008270(zinc ion binding);GO:0046872(metal ion binding)	NA	NA	NA	GO:0005488(binding)	GO:0043167(ion binding)	NA	NA	NA
pangxie_c20391	NA	NA	NA	NA	NA	NA	XP_396598.4	3e-54	684	0.59	0.15	7460	413147	DHX35	DEAH (Asp-Glu-Ala-His) box polypeptide 35	541	E2BPC7	5e-54	1101	0.59	0.1	Non-swissprot	102_501_-_102_137_403_501	GO:0008654(phospholipid biosynthetic process)	GO:0016787(hydrolase activity);GO:0004386(helicase activity);GO:0008026(ATP-dependent helicase activity);GO:0016780(phosphotransferase activity, for other substituted phosphate groups);GO:0003676(nucleic acid binding);GO:0005524(ATP binding);GO:0000166(nucleotide binding)	GO:0016020(membrane)	GO:0008152(metabolic process);GO:0009987(cellular process)	GO:0009058(biosynthetic process);GO:0019637(organophosphate metabolic process);GO:0044237(cellular metabolic process);GO:0044238(primary metabolic process)	GO:0003824(catalytic activity);GO:0005488(binding)	GO:0016787(hydrolase activity);GO:0003676(nucleic acid binding);GO:0000166(nucleotide binding);GO:0016740(transferase activity)	GO:0044464(cell part);GO:0005623(cell)	GO:0016020(membrane);GO:0044464(cell part)	ko03040(Spliceosome)
pangxie_c6223	905	BT049971.1	1e-10	948	0.13	0.04	XP_396646.1	3e-83	255	0.52	0.61	7460	413196	LOC413196	ribosome maturation protein SBDS-like	905	C3KK45	9e-81	249	0.5	0.6	Non-swissprot	55_822_+_55_822	GO:0042254(ribosome biogenesis);GO:0045727(positive regulation of translation)	NA	NA	GO:0008152(metabolic process);GO:0009987(cellular process);GO:0048518(positive regulation of biological process);GO:0071840(cellular component organization or biogenesis);GO:0050789(regulation of biological process);GO:0065007(biological regulation)	GO:0009058(biosynthetic process);GO:0009893(positive regulation of metabolic process);GO:0043170(macromolecule metabolic process);GO:0044085(cellular component biogenesis);GO:0044237(cellular metabolic process);GO:0048522(positive regulation of cellular process);GO:0071841(cellular component organization or biogenesis at cellular level);GO:0019222(regulation of metabolic process);GO:0044238(prima…	NA	NA	NA	NA	ko03008(Ribosome biogenesis in eukaryotes)
pangxie_rep_c3474	715	GQ887147.1	1e-99	840	1.4	0.4	XP_396711.3	2e-73	397	0.43	0.26	7460	413266	LOC413266	GTP-binding protein CG1354 ortholog	715	D6X0E8	4e-73	325	0.42	0.31	Non-swissprot	120_278_-_120_278|364_618_-_364_618	NA	GO:0005525(GTP binding)	GO:0005622(intracellular)	NA	NA	GO:0005488(binding)	GO:0000166(nucleotide binding)	GO:0044464(cell part);GO:0005623(cell)	GO:0005622(intracellular);GO:0044464(cell part)	NA
GZ7USVM04I81G7	NA	NA	NA	NA	NA	NA	XP_396777.4	1e-40	4216	0.57	0.02	7460	413332	kst	karst	423	E2C4R5	8e-41	3331	0.57	0.02	Non-swissprot	195_329_-_195_329	NA	NA	NA	NA	NA	NA	NA	NA	NA	NA
GX7HCKQ02IUDSI	NA	NA	NA	NA	NA	NA	XP_396816.3	9e-25	281	0.41	0.26	7460	413371	Dad	daughters against dpp	525	C3ZFF5	5e-24	854	0.34	0.07	Non-swissprot	222_457_-_222_457	GO:0006351(transcription, DNA-dependent);GO:0006355(regulation of transcription, DNA-dependent);GO:0007179(transforming growth factor beta receptor signaling pathway)	GO:0003700(sequence-specific DNA binding transcription factor activity)	GO:0005622(intracellular);GO:0005634(nucleus);GO:0005667(transcription factor complex)	GO:0008152(metabolic process);GO:0009987(cellular process);GO:0050789(regulation of biological process);GO:0023052(signaling);GO:0065007(biological regulation);GO:0050896(response to stimulus)	GO:0009058(biosynthetic process);GO:0019222(regulation of metabolic process);GO:0043170(macromolecule metabolic process);GO:0044237(cellular metabolic process);GO:0006807(nitrogen compound metabolic process);GO:0007165(signal transduction);GO:0044238(primary metabolic process);GO:0050789(regulation of biological process);GO:0050794(regulation of cellular process);GO:0051716(cellular response to s…	GO:0001071(nucleic acid binding transcription factor activity)	GO:0003700(sequence-specific DNA binding transcription factor activity)	GO:0044464(cell part);GO:0005623(cell);GO:0032991(macromolecular complex);GO:0043226(organelle);GO:0044422(organelle part);GO:0031974(membrane-enclosed lumen)	GO:0005622(intracellular);GO:0043234(protein complex);GO:0044464(cell part);GO:0043227(membrane-bounded organelle);GO:0043229(intracellular organelle);GO:0044424(intracellular part);GO:0044446(intracellular organelle part);GO:0044422(organelle part);GO:0043233(organelle lumen)	ko04144(Endocytosis);ko04350(TGF-beta signaling pathway)
pangxie_rep_c3747	1036	BT049448.1	5e-13	844	0.12	0.05	XP_396837.4	4e-41	339	0.31	0.32	7460	413393	LOC413393	box C/D snoRNA protein 1-like	NA	NA	NA	NA	NA	NA	Non-swissprot	36_941_-_36_941	NA	NA	NA	NA	NA	NA	NA	NA	NA	NA
GX7HCKQ02H9XFG	NA	NA	NA	NA	NA	NA	XP_396925.3	2e-53	968	0.64	0.1	7460	413481	LOC413481	chitinase	467	E0VH87	7e-52	950	0.63	0.1	Non-swissprot	46_336_+_46_336	GO:0006030(chitin metabolic process);GO:0005975(carbohydrate metabolic process);GO:0008152(metabolic process);GO:0006032(chitin catabolic process)	GO:0004553(hydrolase activity, hydrolyzing O-glycosyl compounds);GO:0016798(hydrolase activity, acting on glycosyl bonds);GO:0008061(chitin binding);GO:0043169(cation binding);GO:0003824(catalytic activity);GO:0016787(hydrolase activity);GO:0004568(chitinase activity)	GO:0005576(extracellular region)	GO:0008152(metabolic process)	GO:0044238(primary metabolic process);GO:0006807(nitrogen compound metabolic process);GO:0043170(macromolecule metabolic process);GO:0009056(catabolic process)	GO:0003824(catalytic activity);GO:0005488(binding)	GO:0016787(hydrolase activity);GO:0043167(ion binding);GO:0001871(pattern binding);GO:0030246(carbohydrate binding)	GO:0005576(extracellular region)	NA	ko00520(Amino sugar and nucleotide sugar metabolism)
GX7HCKQ02G1DB3	488	XM_002070519.1	3e-13	1710	0.73	0.07	XP_397014.4	3e-50	576	0.68	0.19	7460	413573	ash2	absent, small, or homeotic discs 2	488	E2BJ62	2e-48	579	0.64	0.18	Non-swissprot	191_461_-_191_461	GO:0032259(methylation)	GO:0008270(zinc ion binding);GO:0016740(transferase activity);GO:0046872(metal ion binding);GO:0008168(methyltransferase activity)	NA	GO:0008152(metabolic process);GO:0009987(cellular process)	GO:0044237(cellular metabolic process);GO:0044281(small molecule metabolic process)	GO:0003824(catalytic activity);GO:0005488(binding)	GO:0016740(transferase activity);GO:0043167(ion binding)	NA	NA	NA
GZ7USVM04J1X3J	211	BT057130.1	3e-11	1396	0.55	0.03	XP_397043.2	4e-06	178	0.34	0.13	7460	413601	Aprt	adenine phosphoribosyltransferase	211	E2AET5	6e-06	178	0.31	0.12	Non-swissprot	NA	GO:0006168(adenine salvage);GO:0009116(nucleoside metabolic process)	GO:0003999(adenine phosphoribosyltransferase activity);GO:0016757(transferase activity, transferring glycosyl groups);GO:0016740(transferase activity)	GO:0005737(cytoplasm)	GO:0008152(metabolic process);GO:0009987(cellular process)	GO:0044281(small molecule metabolic process);GO:0044238(primary metabolic process);GO:0006807(nitrogen compound metabolic process);GO:0009058(biosynthetic process);GO:0042440(pigment metabolic process);GO:0044237(cellular metabolic process)	GO:0003824(catalytic activity)	GO:0016740(transferase activity)	GO:0044464(cell part);GO:0005623(cell)	GO:0044424(intracellular part);GO:0005622(intracellular);GO:0044464(cell part)	NA
pangxie_c17177	636	BC092447.1	1e-09	694	0.17	0.05	XP_397080.4	4e-30	1215	0.33	0.06	7460	413638	fus	RNA-binding protein fusilli	NA	NA	NA	NA	NA	NA	Non-swissprot	144_287_+_144_287|377_403_+_377_403	NA	NA	NA	NA	NA	NA	NA	NA	NA	NA
GX7HCKQ02IUYOL	NA	NA	NA	NA	NA	NA	XP_397171.3	1e-13	1130	0.36	0.04	7460	413732	LOC413732	Golgi apparatus protein 1-like	336	B7PRY6	1e-13	1078	0.38	0.04	Non-swissprot	25_237_+_25_237	NA	NA	GO:0016020(membrane);GO:0000139(Golgi membrane)	NA	NA	NA	NA	GO:0044464(cell part);GO:0005623(cell);GO:0044422(organelle part);GO:0043226(organelle)	GO:0016020(membrane);GO:0012505(endomembrane system);GO:0031090(organelle membrane);GO:0044464(cell part);GO:0043227(membrane-bounded organelle);GO:0044422(organelle part);GO:0044446(intracellular organelle part);GO:0043229(intracellular organelle);GO:0044424(intracellular part);GO:0005622(intracellular)	ko04514(Cell adhesion molecules (CAMs))
pangxie_c31197	465	BC128720.1	1e-18	2465	0.74	0.05	XP_397266.3	3e-68	294	0.79	0.42	7460	413827	LOC413827	ras-related protein Rab-40C-like	465	E1ZW03	9e-68	293	0.79	0.42	Non-swissprot	111_248_+_111_248	GO:0015031(protein transport);GO:0007264(small GTPase mediated signal transduction);GO:0035556(intracellular signal transduction)	GO:0005525(GTP binding);GO:0000166(nucleotide binding)	GO:0005622(intracellular)	GO:0023052(signaling);GO:0051234(establishment of localization);GO:0009987(cellular process);GO:0050789(regulation of biological process);GO:0050896(response to stimulus);GO:0051179(localization);GO:0065007(biological regulation)	GO:0006810(transport);GO:0007165(signal transduction);GO:0045184(establishment of protein localization);GO:0050794(regulation of cellular process);GO:0051234(establishment of localization);GO:0051716(cellular response to stimulus);GO:0033036(macromolecule localization);GO:0050789(regulation of biological process)	GO:0005488(binding)	GO:0000166(nucleotide binding)	GO:0044464(cell part);GO:0005623(cell)	GO:0005622(intracellular);GO:0044464(cell part)	NA
GX7HCKQ02IGZPK	NA	NA	NA	NA	NA	NA	XP_397449.2	2e-33	890	0.43	0.08	7460	414014	Unr	upstream of N-ras	479	E2ASR3	3e-33	885	0.43	0.08	Non-swissprot	96_399_-_96_399	GO:0006355(regulation of transcription, DNA-dependent)	GO:0003677(DNA binding);GO:0003676(nucleic acid binding)	NA	GO:0008152(metabolic process);GO:0050789(regulation of biological process);GO:0009987(cellular process);GO:0065007(biological regulation)	GO:0019222(regulation of metabolic process);GO:0043170(macromolecule metabolic process);GO:0006807(nitrogen compound metabolic process);GO:0009058(biosynthetic process);GO:0044237(cellular metabolic process);GO:0044238(primary metabolic process);GO:0050789(regulation of biological process);GO:0050794(regulation of cellular process)	GO:0005488(binding)	GO:0003676(nucleic acid binding)	NA	NA	NA
GZ7USVM04J2TKL	NA	NA	NA	NA	NA	NA	NP_001084593.1	2e-13	447	0.47	0.08	8355	414546	fkbp4	FK506 binding protein 4, 59kDa	228	Q6NUB8	2e-13	447	0.47	0.08	Non-swissprot	NA	GO:0006457(protein folding)	GO:0005488(binding)	NA	GO:0008152(metabolic process);GO:0009987(cellular process)	GO:0043170(macromolecule metabolic process);GO:0044237(cellular metabolic process);GO:0044238(primary metabolic process)	GO:0005488(binding)	NA	NA	NA	NA
GZ7USVM04JL97Y	439	BT125513.1	2e-10	1150	0.26	0.03	NP_001002055.1	2e-22	443	0.36	0.12	7955	415145	cops2	COP9 constitutive photomorphogenic homolog subunit 2 (Arabidopsis)	NA	NA	NA	NA	NA	NA	Non-swissprot	NA	NA	NA	NA	NA	NA	NA	NA	NA	NA	NA
GX7HCKQ02IWW18	552	XM_001795961.1	4e-06	1025	0.4	0.07	NP_001002129.2	9e-29	201	0.37	0.34	7955	415219	zgc:86773	zgc:86773	552	Q6IQG4	8e-29	164	0.37	0.41	Non-swissprot	NA	GO:0015031(protein transport);GO:0007264(small GTPase mediated signal transduction)	GO:0000166(nucleotide binding);GO:0005525(GTP binding)	NA	GO:0051234(establishment of localization);GO:0023052(signaling);GO:0051179(localization);GO:0009987(cellular process);GO:0050789(regulation of biological process);GO:0050896(response to stimulus);GO:0065007(biological regulation)	GO:0006810(transport);GO:0045184(establishment of protein localization);GO:0007165(signal transduction);GO:0051234(establishment of localization);GO:0033036(macromolecule localization);GO:0050794(regulation of cellular process);GO:0051716(cellular response to stimulus);GO:0050789(regulation of biological process)	GO:0005488(binding)	GO:0000166(nucleotide binding)	NA	NA	ko05134(Legionellosis)
GYTRLBM01BJRXT	473	NM_001131712.1	6e-08	3499	0.44	0.02	XP_415428.2	3e-45	953	0.51	0.08	9031	417146	SARDH	sarcosine dehydrogenase	473	A7SVT6	2e-44	926	0.49	0.08	Non-swissprot	180_383_+_180_383	GO:0055114(oxidation-reduction process);GO:0006546(glycine catabolic process)	GO:0004047(aminomethyltransferase activity);GO:0016491(oxidoreductase activity)	GO:0005737(cytoplasm)	GO:0008152(metabolic process);GO:0009987(cellular process)	GO:0055114(oxidation-reduction process);GO:0009056(catabolic process);GO:0044238(primary metabolic process);GO:0006807(nitrogen compound metabolic process);GO:0044237(cellular metabolic process);GO:0044281(small molecule metabolic process)	GO:0003824(catalytic activity)	GO:0016491(oxidoreductase activity);GO:0016740(transferase activity)	GO:0044464(cell part);GO:0005623(cell)	GO:0044424(intracellular part);GO:0005622(intracellular);GO:0044464(cell part)	ko00260("Glycine, serine and threonine metabolism")
pangxie_rep_c29320	NA	NA	NA	NA	NA	NA	XP_415503.2	2e-27	274	0.4	0.23	9031	417219	COQ4	coenzyme Q4 homolog (S. cerevisiae)	477	A9JS49	6e-27	283	0.38	0.22	swissprot	72_290_+_72_290	GO:0006744(ubiquinone biosynthetic process)	NA	GO:0016020(membrane);GO:0005743(mitochondrial inner membrane);GO:0005739(mitochondrion)	GO:0008152(metabolic process);GO:0009987(cellular process)	GO:0044237(cellular metabolic process);GO:0044281(small molecule metabolic process);GO:0009058(biosynthetic process)	NA	NA	GO:0044464(cell part);GO:0005623(cell);GO:0043226(organelle);GO:0044422(organelle part)	GO:0016020(membrane);GO:0044464(cell part);GO:0031090(organelle membrane);GO:0043227(membrane-bounded organelle);GO:0043229(intracellular organelle);GO:0044424(intracellular part);GO:0005622(intracellular);GO:0031975(envelope);GO:0044422(organelle part);GO:0044446(intracellular organelle part)	NA
GX7HCKQ02GG3OD	466	BT049017.2	9e-07	989	0.21	0.03	XP_415763.2	9e-50	577	0.61	0.16	9031	417515	DTX2	deltex homolog 2 (Drosophila)	466	E1BWT2	8e-50	555	0.61	0.17	Non-swissprot	71_320_+_71_320	NA	GO:0046872(metal ion binding);GO:0008270(zinc ion binding)	NA	NA	NA	GO:0005488(binding)	GO:0043167(ion binding)	NA	NA	ko04330(Notch signaling pathway)
GX7HCKQ02IVRCN	480	XM_003405683.1	2e-07	1512	0.32	0.03	XP_416422.1	1e-28	500	0.33	0.1	9031	418191	PYROXD1	pyridine nucleotide-disulphide oxidoreductase domain 1	480	Q68FS6	7e-27	498	0.3	0.1	swissprot	50_240_+_50_240	GO:0055114(oxidation-reduction process)	GO:0016491(oxidoreductase activity)	NA	GO:0008152(metabolic process)	GO:0055114(oxidation-reduction process)	GO:0003824(catalytic activity)	GO:0016491(oxidoreductase activity)	NA	NA	NA
pangxie_rep_c42672	422	BC092447.1	4e-11	694	0.27	0.05	XP_416970.2	1e-17	713	0.34	0.07	9031	418774	PCCA	propionyl Coenzyme A carboxylase, alpha polypeptide	422	C3ZE42	9e-17	706	0.3	0.06	Non-swissprot	NA	GO:0008152(metabolic process)	GO:0016874(ligase activity);GO:0004075(biotin carboxylase activity);GO:0046872(metal ion binding);GO:0003824(catalytic activity);GO:0005524(ATP binding)	NA	GO:0008152(metabolic process)	NA	GO:0003824(catalytic activity);GO:0005488(binding)	GO:0016874(ligase activity);GO:0043167(ion binding);GO:0000166(nucleotide binding)	NA	NA	ko00280("Valine, leucine and isoleucine degradation);ko00630(Glyoxylate and dicarboxylate metabolism);ko00640(Propanoate metabolism);ko00720(Carbon fixation pathways in prokaryotes")
pangxie_rep_c3248	NA	NA	NA	NA	NA	NA	XP_417195.1	3e-74	316	0.42	0.46	9031	419001	C1H11orf54	chromosome 11 open reading frame 54	1042	Q5U2Q3	1e-73	315	0.41	0.46	swissprot	159_1010_+_159_1010	NA	GO:0016788(hydrolase activity, acting on ester bonds);GO:0046872(metal ion binding);GO:0008270(zinc ion binding);GO:0016787(hydrolase activity)	GO:0005634(nucleus)	NA	NA	GO:0003824(catalytic activity);GO:0005488(binding)	GO:0016787(hydrolase activity);GO:0043167(ion binding)	GO:0043226(organelle);GO:0044464(cell part);GO:0005623(cell)	GO:0043227(membrane-bounded organelle);GO:0043229(intracellular organelle);GO:0044424(intracellular part);GO:0005622(intracellular);GO:0044464(cell part)	NA
GYTRLBM01BRW5D	NA	NA	NA	NA	NA	NA	XP_001233055.1	1e-13	476	0.3	0.1	9031	420112	ARMC6	armadillo repeat containing 6	463	E1C7G0	1e-13	467	0.3	0.1	Non-swissprot	NA	NA	GO:0005488(binding)	NA	NA	NA	GO:0005488(binding)	NA	NA	NA	NA
GX7HCKQ02GQVED	NA	NA	NA	NA	NA	NA	NP_001026203.1	2e-27	186	0.41	0.37	9031	421221	CHAC2	ChaC, cation transport regulator homolog 2 (E. coli)	492	Q5ZI66	2e-27	186	0.41	0.37	swissprot	33_320_-_33_320	NA	NA	NA	NA	NA	NA	NA	NA	NA	NA
pangxie_rep_c5041	1270	BT125482.1	6e-13	1449	0.17	0.05	XP_419481.1	1e-75	180	0.32	0.75	9031	421428	GLO1	glyoxalase I	1270	E2RJJ4	3e-74	184	0.32	0.73	Non-swissprot	589_1134_-_589_1134	NA	GO:0046872(metal ion binding);GO:0004462(lactoylglutathione lyase activity)	NA	NA	NA	GO:0003824(catalytic activity);GO:0005488(binding)	GO:0016829(lyase activity);GO:0043167(ion binding)	NA	NA	ko00620(Pyruvate metabolism);ko04011(MAPK signaling pathway - yeast)
pangxie_rep_c1764	688	BT047626.1	2e-11	1034	0.17	0.04	XP_420190.2	1e-38	478	0.32	0.15	9031	422195	CXorf34	chromosome X open reading frame 34	688	E1BRR1	1e-38	471	0.32	0.15	Non-swissprot	79_539_-_79_539	GO:0001510(RNA methylation);GO:0006396(RNA processing)	GO:0008173(RNA methyltransferase activity)	NA	GO:0008152(metabolic process);GO:0009987(cellular process)	GO:0043170(macromolecule metabolic process);GO:0044237(cellular metabolic process);GO:0044238(primary metabolic process);GO:0044281(small molecule metabolic process);GO:0006807(nitrogen compound metabolic process)	GO:0003824(catalytic activity)	GO:0016740(transferase activity)	NA	NA	NA
pangxie_c29312	NA	NA	NA	NA	NA	NA	NP_001006449.1	4e-33	671	0.47	0.11	9031	422626	SRP72	signal recognition particle 72kDa	477	Q5ZKZ5	3e-33	671	0.47	0.11	Non-swissprot	NA	GO:0006614(SRP-dependent cotranslational protein targeting to membrane);GO:0042493(response to drug)	GO:0005488(binding);GO:0005047(signal recognition particle binding);GO:0008312(7S RNA binding)	GO:0005737(cytoplasm);GO:0005886(plasma membrane);GO:0005786(signal recognition particle, endoplasmic reticulum targeting);GO:0048500(signal recognition particle);GO:0005730(nucleolus)	GO:0050896(response to stimulus);GO:0051234(establishment of localization);GO:0051179(localization);GO:0009987(cellular process)	GO:0042221(response to chemical stimulus);GO:0045184(establishment of protein localization);GO:0006810(transport);GO:0051234(establishment of localization);GO:0051649(establishment of localization in cell);GO:0033036(macromolecule localization);GO:0051641(cellular localization)	GO:0005488(binding)	GO:0043021(ribonucleoprotein binding);GO:0003676(nucleic acid binding)	GO:0032991(macromolecular complex);GO:0044464(cell part);GO:0005623(cell);GO:0043226(organelle);GO:0044422(organelle part);GO:0031974(membrane-enclosed lumen)	GO:0016020(membrane);GO:0030529(ribonucleoprotein complex);GO:0044424(intracellular part);GO:0071944(cell periphery);GO:0005622(intracellular);GO:0043228(non-membrane-bounded organelle);GO:0043229(intracellular organelle);GO:0044446(intracellular organelle part);GO:0044464(cell part);GO:0043233(organelle lumen);GO:0044422(organelle part);GO:0043227(membrane-bounded organelle)	ko03060(Protein export)
pangxie_c5971	829	BT125513.1	5e-10	1150	0.15	0.04	NP_001012912.1	3e-86	420	0.34	0.22	9031	422951	SMYD5	SMYD family member 5	829	Q5ZIZ2	2e-86	420	0.34	0.22	swissprot	306_701_-_306_701	NA	GO:0046872(metal ion binding)	NA	NA	NA	GO:0005488(binding)	GO:0043167(ion binding)	NA	NA	NA
pangxie_rep_c15530	1393	XM_001490994.2	5e-26	1424	0.5	0.16	XP_421240.1	1e-158	461	0.45	0.45	9031	423324	PPP2R3C	protein phosphatase 2 (formerly 2A), regulatory subunit B'', gamma	1393	A7UNT5	1e-156	457	0.44	0.45	Non-swissprot	303_521_-_303_521|566_957_-_566_957	NA	GO:0005509(calcium ion binding)	NA	NA	NA	GO:0005488(binding)	GO:0043167(ion binding)	NA	NA	ko03015(mRNA surveillance pathway);ko04728(Dopaminergic synapse)
pangxie_c33967	NA	NA	NA	NA	NA	NA	XP_421588.2	1e-17	355	0.44	0.17	9031	423709	ASCC1	activating signal cointegrator 1 complex subunit 1	404	Q4RE78	4e-16	354	0.42	0.16	Non-swissprot	138_308_+_138_308	GO:0006355(regulation of transcription, DNA-dependent)	GO:0003723(RNA binding)	GO:0005737(cytoplasm)	GO:0008152(metabolic process);GO:0050789(regulation of biological process);GO:0009987(cellular process);GO:0065007(biological regulation)	GO:0019222(regulation of metabolic process);GO:0043170(macromolecule metabolic process);GO:0006807(nitrogen compound metabolic process);GO:0009058(biosynthetic process);GO:0044237(cellular metabolic process);GO:0044238(primary metabolic process);GO:0050789(regulation of biological process);GO:0050794(regulation of cellular process)	GO:0005488(binding)	GO:0003676(nucleic acid binding)	GO:0044464(cell part);GO:0005623(cell)	GO:0044424(intracellular part);GO:0005622(intracellular);GO:0044464(cell part)	NA
pangxie_rep_c1645	1181	JF284582.1	2e-31	879	0.85	0.38	XP_421826.1	1e-109	328	0.51	0.61	9031	423968	GLRX3	glutaredoxin 3	1181	Q5XGR5	1e-107	335	0.49	0.58	Non-swissprot	90_1070_-_90_1070	GO:0045454(cell redox homeostasis)	GO:0009055(electron carrier activity);GO:0015035(protein disulfide oxidoreductase activity)	NA	GO:0009987(cellular process);GO:0050789(regulation of biological process);GO:0065007(biological regulation)	GO:0019725(cellular homeostasis);GO:0050794(regulation of cellular process);GO:0050789(regulation of biological process);GO:0065008(regulation of biological quality)	GO:0009055(electron carrier activity);GO:0003824(catalytic activity)	GO:0016491(oxidoreductase activity)	NA	NA	NA
pangxie_c25491	NA	NA	NA	NA	NA	NA	XP_424543.2	6e-17	431	0.32	0.1	9031	426932	BBOX1	butyrobetaine (gamma), 2-oxoglutarate dioxygenase (gamma-butyrobetaine hydroxylase) 1	387	E1BXI0	5e-17	388	0.32	0.11	Non-swissprot	137_272_-_137_272	GO:0055114(oxidation-reduction process);GO:0045329(carnitine biosynthetic process)	GO:0016706(oxidoreductase activity, acting on paired donors, with incorporation or reduction of molecular oxygen, 2-oxoglutarate as one donor, and incorporation of one atom each of oxygen into both donors);GO:0005506(iron ion binding);GO:0016491(oxidoreductase activity)	NA	GO:0008152(metabolic process);GO:0009987(cellular process)	GO:0055114(oxidation-reduction process);GO:0044238(primary metabolic process);GO:0006807(nitrogen compound metabolic process);GO:0009058(biosynthetic process);GO:0044237(cellular metabolic process);GO:0044281(small molecule metabolic process)	GO:0003824(catalytic activity);GO:0005488(binding)	GO:0016491(oxidoreductase activity);GO:0043167(ion binding)	NA	NA	NA
pangxie_c12411	740	XM_002606894.1	1e-16	462	0.59	0.31	XP_424751.1	1e-105	625	0.71	0.28	9031	427163	PPWD1	peptidylprolyl isomerase domain and WD repeat containing 1	740	E0VLT6	1e-104	665	0.73	0.27	Non-swissprot	163_619_-_163_619	GO:0006457(protein folding);GO:0000413(protein peptidyl-prolyl isomerization)	GO:0016853(isomerase activity);GO:0003755(peptidyl-prolyl cis-trans isomerase activity)	NA	GO:0008152(metabolic process);GO:0009987(cellular process)	GO:0043170(macromolecule metabolic process);GO:0044237(cellular metabolic process);GO:0044238(primary metabolic process)	GO:0003824(catalytic activity)	GO:0016853(isomerase activity)	NA	NA	NA
pangxie_rep_c52842	572	HM217859.1	1e-111	261	1.12	0.82	XP_426592.2	9e-49	180	0.55	0.58	9031	429035	TUBA1C	tubulin, alpha 1c	572	Q8N532	7e-41	325	0.38	0.22	Non-swissprot	151_253_-_151_253|284_529_-_284_529	GO:0007018(microtubule-based movement);GO:0006184(GTP catabolic process);GO:0051258(protein polymerization);GO:0007017(microtubule-based process)	GO:0005525(GTP binding);GO:0005198(structural molecule activity);GO:0003924(GTPase activity);GO:0000166(nucleotide binding)	GO:0043234(protein complex);GO:0005874(microtubule)	GO:0009987(cellular process);GO:0071840(cellular component organization or biogenesis);GO:0008152(metabolic process)	GO:0007017(microtubule-based process);GO:0044085(cellular component biogenesis);GO:0016043(cellular component organization);GO:0071841(cellular component organization or biogenesis at cellular level);GO:0006807(nitrogen compound metabolic process);GO:0009056(catabolic process);GO:0044237(cellular metabolic process);GO:0044281(small molecule metabolic process);GO:0044238(primary metabolic process)	GO:0005198(structural molecule activity);GO:0005488(binding);GO:0003824(catalytic activity)	GO:0000166(nucleotide binding);GO:0016787(hydrolase activity)	GO:0032991(macromolecular complex);GO:0044422(organelle part);GO:0043226(organelle);GO:0044464(cell part);GO:0005623(cell)	GO:0043234(protein complex);GO:0044446(intracellular organelle part);GO:0043229(intracellular organelle);GO:0044422(organelle part);GO:0044424(intracellular part);GO:0005622(intracellular);GO:0043228(non-membrane-bounded organelle);GO:0044464(cell part)	NA
GX7HCKQ02GOAB4	NA	NA	NA	NA	NA	NA	E1C3S7.1	2e-10	1071	0.3	0.05	9031	430492	TDRD7	tudor domain containing 7	493	E1C3S7	2e-10	1071	0.3	0.05	swissprot	202_393_-_202_393	GO:0070306(lens fiber cell differentiation);GO:0002089(lens morphogenesis in camera-type eye);GO:0007283(spermatogenesis);GO:0010608(posttranscriptional regulation of gene expression);GO:0030154(cell differentiation)	GO:0003729(mRNA binding);GO:0003723(RNA binding);GO:0003676(nucleic acid binding)	GO:0005737(cytoplasm)	GO:0009987(cellular process);GO:0032502(developmental process);GO:0000003(reproduction);GO:0008152(metabolic process);GO:0022414(reproductive process);GO:0032501(multicellular organismal process);GO:0050789(regulation of biological process);GO:0065007(biological regulation)	GO:0009653(anatomical structure morphogenesis);GO:0048869(cellular developmental process);GO:0048856(anatomical structure development);GO:0019222(regulation of metabolic process);GO:0019953(sexual reproduction);GO:0043170(macromolecule metabolic process);GO:0048609(multicellular organismal reproductive process);GO:0022414(reproductive process);GO:0032504(multicellular organism reproduction);GO:00…	GO:0005488(binding)	GO:0003676(nucleic acid binding)	GO:0044464(cell part);GO:0005623(cell)	GO:0044424(intracellular part);GO:0005622(intracellular);GO:0044464(cell part)	NA
GZ7USVM04IZSI3	323	CU350898.1	4e-11	917	0.36	0.04	AAI60685.1	3e-09	852	0.3	0.04	8355	431876	ftsj3	FtsJ homolog 3	NA	NA	NA	NA	NA	NA	Non-swissprot	NA	NA	NA	NA	NA	NA	NA	NA	NA	NA	NA
pangxie_rep_c676	1167	BT047626.1	2e-10	1034	0.1	0.04	NP_001084874.1	1e-61	441	0.31	0.28	8355	431923	MGC81129	hypothetical protein MGC81129	1167	Q6NRX6	8e-62	441	0.31	0.28	Non-swissprot	312_569_-_312_569|754_942_+_754_765_817_942	NA	NA	NA	NA	NA	NA	NA	NA	NA	NA
GX7HCKQ02HY57U	NA	NA	NA	NA	NA	NA	NP_001084924.1	4e-23	241	0.31	0.2	8355	431979	MGC82327	hypothetical protein MGC82327	458	Q6NRQ9	4e-23	241	0.31	0.2	Non-swissprot	162_305_+_162_305	GO:0008152(metabolic process)	GO:0004364(glutathione transferase activity)	GO:0005737(cytoplasm)	GO:0008152(metabolic process)	NA	GO:0003824(catalytic activity)	GO:0016740(transferase activity)	GO:0044464(cell part);GO:0005623(cell)	GO:0044424(intracellular part);GO:0005622(intracellular);GO:0044464(cell part)	ko00480(Glutathione metabolism);ko00980(Metabolism of xenobiotics by cytochrome P450);ko00982(Drug metabolism - cytochrome P450)
GYTRLBM01BPJE5	453	XM_003373902.1	9e-07	1137	0.27	0.04	NP_001002389.2	2e-21	430	0.32	0.11	7955	436662	zgc:92046	zgc:92046	453	Q6DG55	2e-21	430	0.32	0.11	Non-swissprot	244_440_+_244_440	NA	GO:0008440(inositol trisphosphate 3-kinase activity)	NA	NA	NA	GO:0003824(catalytic activity)	GO:0016740(transferase activity)	NA	NA	NA
GX7HCKQ02F2XEQ	472	AB095018.1	3e-13	2078	0.27	0.02	NP_001002579.1	4e-42	174	0.5	0.45	7955	436852	gcshb	glycine cleavage system protein H (aminomethyl carrier), b	472	Q6DGX4	4e-42	174	0.5	0.45	Non-swissprot	216_351_+_216_351	GO:0006546(glycine catabolic process);GO:0019464(glycine decarboxylation via glycine cleavage system)	NA	GO:0005960(glycine cleavage complex)	GO:0008152(metabolic process);GO:0009987(cellular process)	GO:0009056(catabolic process);GO:0044238(primary metabolic process);GO:0006807(nitrogen compound metabolic process);GO:0044237(cellular metabolic process);GO:0044281(small molecule metabolic process)	NA	NA	GO:0032991(macromolecular complex);GO:0044464(cell part);GO:0005623(cell)	GO:0043234(protein complex);GO:0044424(intracellular part);GO:0005622(intracellular);GO:0044464(cell part)	NA
GZ7USVM04IEYNS	NA	NA	NA	NA	NA	NA	CAI20680.2	2e-40	590	0.52	0.13	7955	436938	dmtf1	cyclin D binding myb-like transcription factor 1	459	Q6DG03	2e-40	645	0.52	0.12	swissprot	142_435_-_142_435	GO:0007049(cell cycle);GO:0006355(regulation of transcription, DNA-dependent);GO:0006351(transcription, DNA-dependent)	GO:0003677(DNA binding)	GO:0005634(nucleus)	GO:0009987(cellular process);GO:0008152(metabolic process);GO:0050789(regulation of biological process);GO:0065007(biological regulation)	GO:0007049(cell cycle);GO:0009058(biosynthetic process);GO:0019222(regulation of metabolic process);GO:0043170(macromolecule metabolic process);GO:0044237(cellular metabolic process);GO:0006807(nitrogen compound metabolic process);GO:0044238(primary metabolic process);GO:0050789(regulation of biological process);GO:0050794(regulation of cellular process)	GO:0005488(binding)	GO:0003676(nucleic acid binding)	GO:0043226(organelle);GO:0044464(cell part);GO:0005623(cell)	GO:0043227(membrane-bounded organelle);GO:0043229(intracellular organelle);GO:0044424(intracellular part);GO:0005622(intracellular);GO:0044464(cell part)	NA
GYTRLBM01BG2PX	420	GU992421.1	0	1358	2.52	0.26	NP_001003349.1	2e-40	375	0.44	0.17	9615	442937	LOC442937	beta-actin	420	Q9NHN8	8e-40	237	0.67	0.4	Non-swissprot	85_201_-_85_201	NA	NA	NA	NA	NA	NA	NA	NA	NA	NA
GX7HCKQ02JH90Q	NA	NA	NA	NA	NA	NA	NP_001003545.1	1e-17	492	0.34	0.1	7955	445151	entpd1	ectonucleoside triphosphate diphosphohydrolase 1	429	Q6DC46	1e-17	492	0.34	0.1	Non-swissprot	NA	GO:0045471(response to ethanol);GO:0042221(response to chemical stimulus);GO:0046688(response to copper ion)	GO:0016787(hydrolase activity)	NA	GO:0050896(response to stimulus)	GO:0042221(response to chemical stimulus)	GO:0003824(catalytic activity)	GO:0016787(hydrolase activity)	NA	NA	ko00230(Purine metabolism)
pangxie_c22009	690	XM_002370460.1	2e-11	714	0.28	0.09	NP_001003596.1	1e-103	250	0.8	0.73	7955	445202	dpm1	dolichyl-phosphate mannosyltransferase polypeptide 1, catalytic subunit	690	Q6DEJ9	1e-103	250	0.8	0.73	Non-swissprot	92_445_-_92_445|482_591_+_482_591	GO:0035268(protein mannosylation);GO:0035269(protein O-linked mannosylation);GO:0006506(GPI anchor biosynthetic process)	GO:0004169(dolichyl-phosphate-mannose-protein mannosyltransferase activity);GO:0016757(transferase activity, transferring glycosyl groups);GO:0016740(transferase activity);GO:0004582(dolichyl-phosphate beta-D-mannosyltransferase activity)	GO:0005789(endoplasmic reticulum membrane)	GO:0008152(metabolic process);GO:0009987(cellular process)	GO:0044237(cellular metabolic process);GO:0043170(macromolecule metabolic process);GO:0044238(primary metabolic process);GO:0009058(biosynthetic process);GO:0019637(organophosphate metabolic process)	GO:0003824(catalytic activity)	GO:0016740(transferase activity)	GO:0044422(organelle part);GO:0044464(cell part);GO:0005623(cell);GO:0043226(organelle)	GO:0031090(organelle membrane);GO:0044425(membrane part);GO:0012505(endomembrane system);GO:0016020(membrane);GO:0043227(membrane-bounded organelle);GO:0044422(organelle part);GO:0044446(intracellular organelle part);GO:0044464(cell part);GO:0043229(intracellular organelle);GO:0044424(intracellular part);GO:0005622(intracellular)	ko00510(N-Glycan biosynthesis)
pangxie_rep_c73193	496	XM_003419393.1	2e-22	1395	1.02	0.12	NP_001003747.1	4e-35	492	0.42	0.14	7955	445291	ndufv1	NADH dehydrogenase (ubiquinone) flavoprotein 1	496	Q6AZA2	4e-35	492	0.42	0.14	Non-swissprot	292_391_+_292_391	GO:0055114(oxidation-reduction process)	GO:0051287(NAD binding);GO:0051539(4 iron, 4 sulfur cluster binding);GO:0016651(oxidoreductase activity, acting on NADH or NADPH);GO:0010181(FMN binding);GO:0008137(NADH dehydrogenase (ubiquinone) activity)	NA	GO:0008152(metabolic process)	GO:0055114(oxidation-reduction process)	GO:0003824(catalytic activity);GO:0005488(binding)	GO:0000166(nucleotide binding);GO:0016491(oxidoreductase activity);GO:0048037(cofactor binding);GO:0051540(metal cluster binding)	NA	NA	ko00190(Oxidative phosphorylation);ko05010(Alzheimer's disease);ko05012(Parkinson's disease);ko05016(Huntington's disease)
GX7HCKQ02F5LUI	487	EF100891.1	0	650	2.33	0.58	NP_001027674.1	1e-61	375	0.7	0.3	7719	445684	act	act protein	487	Q8I7E1	1e-61	375	0.7	0.3	Non-swissprot	161_389_+_161_389	NA	GO:0000166(nucleotide binding);GO:0005524(ATP binding)	GO:0005856(cytoskeleton);GO:0005737(cytoplasm)	NA	NA	GO:0005488(binding)	GO:0000166(nucleotide binding)	GO:0044464(cell part);GO:0005623(cell);GO:0043226(organelle)	GO:0044424(intracellular part);GO:0005622(intracellular);GO:0043228(non-membrane-bounded organelle);GO:0043229(intracellular organelle);GO:0044464(cell part)	NA
pangxie_c43663	654	XM_002613065.1	1e-53	1963	1.02	0.11	NP_001122332.1	7e-47	659	0.41	0.14	7719	445717	ets	Ets protein	654	Q4H3K2	6e-47	659	0.41	0.14	Non-swissprot	91_545_+_91_545	GO:0006351(transcription, DNA-dependent);GO:0006355(regulation of transcription, DNA-dependent)	GO:0003677(DNA binding);GO:0043565(sequence-specific DNA binding);GO:0003700(sequence-specific DNA binding transcription factor activity)	GO:0005634(nucleus)	GO:0008152(metabolic process);GO:0009987(cellular process);GO:0050789(regulation of biological process);GO:0065007(biological regulation)	GO:0009058(biosynthetic process);GO:0019222(regulation of metabolic process);GO:0043170(macromolecule metabolic process);GO:0044237(cellular metabolic process);GO:0006807(nitrogen compound metabolic process);GO:0044238(primary metabolic process);GO:0050789(regulation of biological process);GO:0050794(regulation of cellular process)	GO:0001071(nucleic acid binding transcription factor activity);GO:0005488(binding)	GO:0003700(sequence-specific DNA binding transcription factor activity);GO:0003676(nucleic acid binding)	GO:0043226(organelle);GO:0044464(cell part);GO:0005623(cell)	GO:0043227(membrane-bounded organelle);GO:0043229(intracellular organelle);GO:0044424(intracellular part);GO:0005622(intracellular);GO:0044464(cell part)	NA
GX7HCKQ02JRCIO	480	XR_084890.2	2e-08	761	0.22	0.05	NP_001086476.1	4e-29	218	0.32	0.23	8355	446310	zcrb1	zinc finger CCHC-type and RNA binding motif 1	480	Q6DJI9	3e-29	218	0.32	0.23	swissprot	136_447_+_136_447	GO:0008380(RNA splicing);GO:0006397(mRNA processing)	GO:0003723(RNA binding);GO:0046872(metal ion binding);GO:0003676(nucleic acid binding);GO:0000166(nucleotide binding);GO:0008270(zinc ion binding)	GO:0005681(spliceosomal complex);GO:0005634(nucleus)	GO:0008152(metabolic process);GO:0009987(cellular process)	GO:0043170(macromolecule metabolic process);GO:0044237(cellular metabolic process);GO:0044238(primary metabolic process);GO:0006807(nitrogen compound metabolic process)	GO:0005488(binding)	GO:0003676(nucleic acid binding);GO:0000166(nucleotide binding);GO:0043167(ion binding)	GO:0032991(macromolecular complex);GO:0043226(organelle);GO:0044422(organelle part);GO:0044464(cell part);GO:0005623(cell)	GO:0030529(ribonucleoprotein complex);GO:0043227(membrane-bounded organelle);GO:0043229(intracellular organelle);GO:0044424(intracellular part);GO:0044446(intracellular organelle part);GO:0005622(intracellular);GO:0044422(organelle part);GO:0044464(cell part)	NA
pangxie_c3662	1709	XM_001197290.1	3e-16	1649	0.12	0.04	NP_001086723.1	1e-130	905	0.43	0.27	8355	446558	mars	methionyl-tRNA synthetase	1709	Q6AZT3	1e-130	905	0.43	0.27	Non-swissprot	23_1447_-_23_1447	GO:0006418(tRNA aminoacylation for protein translation);GO:0006431(methionyl-tRNA aminoacylation)	GO:0004825(methionine-tRNA ligase activity);GO:0004812(aminoacyl-tRNA ligase activity);GO:0000166(nucleotide binding);GO:0005524(ATP binding)	GO:0005737(cytoplasm)	GO:0008152(metabolic process);GO:0009987(cellular process)	GO:0043170(macromolecule metabolic process);GO:0009058(biosynthetic process);GO:0044237(cellular metabolic process);GO:0044238(primary metabolic process);GO:0006807(nitrogen compound metabolic process);GO:0044281(small molecule metabolic process)	GO:0005488(binding);GO:0003824(catalytic activity)	GO:0000166(nucleotide binding);GO:0016874(ligase activity)	GO:0044464(cell part);GO:0005623(cell)	GO:0044424(intracellular part);GO:0005622(intracellular);GO:0044464(cell part)	ko00450(Selenocompound metabolism);ko00970(Aminoacyl-tRNA biosynthesis)
GX7HCKQ02F8QX4	472	BT049815.1	4e-12	803	0.26	0.05	AAH82418.1	4e-18	448	0.32	0.11	8355	446971	ubr7	ubiquitin protein ligase E3 component n-recognin 7 (putative)	472	Q641C0	4e-18	448	0.32	0.11	Non-swissprot	NA	GO:0016567(protein ubiquitination)	GO:0046872(metal ion binding);GO:0004842(ubiquitin-protein ligase activity);GO:0008270(zinc ion binding)	NA	GO:0008152(metabolic process);GO:0009987(cellular process)	GO:0043170(macromolecule metabolic process);GO:0044237(cellular metabolic process);GO:0044238(primary metabolic process)	GO:0005488(binding);GO:0003824(catalytic activity)	GO:0043167(ion binding);GO:0016874(ligase activity)	NA	NA	NA
GX7HCKQ02GDL4L	NA	NA	NA	NA	NA	NA	NP_001087264.1	4e-22	201	0.31	0.25	8355	447085	hddc2	HD domain containing 2	487	Q66L17	3e-22	201	0.31	0.25	swissprot	101_434_-_101_434	GO:0008152(metabolic process)	GO:0003824(catalytic activity);GO:0046872(metal ion binding);GO:0008081(phosphoric diester hydrolase activity)	NA	GO:0008152(metabolic process)	NA	GO:0003824(catalytic activity);GO:0005488(binding)	GO:0043167(ion binding);GO:0016787(hydrolase activity)	NA	NA	NA
GYTRLBM01BX0BL	507	BT049183.1	3e-10	1043	0.22	0.04	NP_001087367.1	4e-32	431	0.37	0.15	8355	447191	leng9	leukocyte receptor cluster (LRC) member 9	507	Q66KM9	4e-32	431	0.37	0.15	Non-swissprot	45_403_+_45_403	GO:0016070(RNA metabolic process)	GO:0003676(nucleic acid binding);GO:0003824(catalytic activity);GO:0008270(zinc ion binding)	GO:0005622(intracellular)	GO:0008152(metabolic process);GO:0009987(cellular process)	GO:0043170(macromolecule metabolic process);GO:0044237(cellular metabolic process);GO:0044238(primary metabolic process);GO:0006807(nitrogen compound metabolic process)	GO:0003824(catalytic activity);GO:0005488(binding)	GO:0003676(nucleic acid binding);GO:0043167(ion binding)	GO:0044464(cell part);GO:0005623(cell)	GO:0005622(intracellular);GO:0044464(cell part)	NA
pangxie_c13974	797	BT057130.1	4e-10	1396	0.14	0.03	NP_001004820.1	2e-60	269	0.35	0.34	8364	448074	slc25a26	solute carrier family 25, member 26	797	Q6GLA2	2e-60	269	0.35	0.34	swissprot	334_542_+_334_401_452_542	GO:0055085(transmembrane transport);GO:0006810(transport);GO:0015805(S-adenosylmethionine transport)	GO:0005488(binding);GO:0000095(S-adenosylmethionine transmembrane transporter activity)	GO:0016021(integral to membrane);GO:0005739(mitochondrion);GO:0005743(mitochondrial inner membrane);GO:0016020(membrane)	GO:0009987(cellular process);GO:0051234(establishment of localization);GO:0051179(localization)	GO:0055085(transmembrane transport);GO:0006810(transport);GO:0051234(establishment of localization)	GO:0005488(binding);GO:0005215(transporter activity)	GO:0051184(cofactor transporter activity);GO:0022857(transmembrane transporter activity);GO:0022892(substrate-specific transporter activity)	GO:0044464(cell part);GO:0005623(cell);GO:0043226(organelle);GO:0044422(organelle part)	GO:0016020(membrane);GO:0044464(cell part);GO:0031090(organelle membrane);GO:0043227(membrane-bounded organelle);GO:0043229(intracellular organelle);GO:0044424(intracellular part);GO:0044425(membrane part);GO:0005622(intracellular);GO:0031975(envelope);GO:0044422(organelle part);GO:0044446(intracellular organelle part)	NA
pangxie_rep_c32655	514	XM_002400028.1	3e-22	687	0.88	0.22	NP_001005008.1	2e-39	220	0.55	0.43	8364	448496	chmp2a	chromatin modifying protein 2A	514	Q6DFS6	1e-39	220	0.55	0.43	swissprot	120_474_-_120_474	GO:0006810(transport);GO:0015031(protein transport)	NA	GO:0005737(cytoplasm);GO:0016020(membrane);GO:0005768(endosome);GO:0031902(late endosome membrane)	GO:0051234(establishment of localization);GO:0051179(localization)	GO:0006810(transport);GO:0045184(establishment of protein localization);GO:0051234(establishment of localization);GO:0033036(macromolecule localization)	NA	NA	GO:0044464(cell part);GO:0005623(cell);GO:0043226(organelle);GO:0044422(organelle part)	GO:0016020(membrane);GO:0044424(intracellular part);GO:0044464(cell part);GO:0005622(intracellular);GO:0031090(organelle membrane);GO:0043227(membrane-bounded organelle);GO:0043229(intracellular organelle);GO:0044422(organelle part);GO:0044446(intracellular organelle part)	ko04144(Endocytosis)
pangxie_rep_c2495	799	XM_002407923.1	6e-37	597	0.89	0.4	NP_001005119.1	6e-48	199	0.39	0.52	8364	448699	zmat2	zinc finger, matrin-type 2	799	Q6DEN8	5e-48	199	0.39	0.52	Non-swissprot	107_676_+_107_676	NA	GO:0003676(nucleic acid binding);GO:0008270(zinc ion binding)	GO:0005622(intracellular)	NA	NA	GO:0005488(binding)	GO:0003676(nucleic acid binding);GO:0043167(ion binding)	GO:0044464(cell part);GO:0005623(cell)	GO:0005622(intracellular);GO:0044464(cell part)	ko03040(Spliceosome)
pangxie_c42186	476	CU350898.1	4e-07	917	0.25	0.04	NP_001006927.1	2e-15	718	0.32	0.07	8364	448774	mad1l1	MAD1 mitotic arrest deficient-like 1 (yeast)	476	Q6DEZ6	2e-15	718	0.32	0.07	Non-swissprot	112_214_-_112_214	NA	NA	NA	NA	NA	NA	NA	NA	NA	ko04110(Cell cycle);ko04914(Progesterone-mediated oocyte maturation)
pangxie_c20320	NA	NA	NA	NA	NA	NA	NP_001005595.1	1e-36	317	0.39	0.21	7955	449553	zgc:103672	zgc:103672	509	A9UMG5	9e-37	317	0.39	0.21	swissprot	259_335_+_259_335	GO:0006417(regulation of translation)	NA	NA	GO:0008152(metabolic process);GO:0009987(cellular process);GO:0050789(regulation of biological process);GO:0065007(biological regulation)	GO:0019222(regulation of metabolic process);GO:0043170(macromolecule metabolic process);GO:0044237(cellular metabolic process);GO:0050794(regulation of cellular process);GO:0009058(biosynthetic process);GO:0044238(primary metabolic process);GO:0050789(regulation of biological process)	NA	NA	NA	NA	NA
GX7HCKQ02JRURB	489	FJ774793.1	2e-76	1149	0.91	0.13	NP_001006024.1	5e-40	427	0.48	0.18	7955	450003	gcdhl	glutaryl-Coenzyme A dehydrogenase, like	489	Q5XJA7	5e-40	427	0.48	0.18	Non-swissprot	153_401_+_153_401	GO:0055114(oxidation-reduction process);GO:0008152(metabolic process)	GO:0003995(acyl-CoA dehydrogenase activity);GO:0050660(flavin adenine dinucleotide binding);GO:0016627(oxidoreductase activity, acting on the CH-CH group of donors);GO:0016491(oxidoreductase activity)	NA	GO:0008152(metabolic process)	GO:0055114(oxidation-reduction process)	GO:0003824(catalytic activity);GO:0005488(binding)	GO:0016491(oxidoreductase activity);GO:0048037(cofactor binding)	NA	NA	ko00071(Fatty acid metabolism);ko00310(Lysine degradation);ko00362(Benzoate degradation);ko00380(Tryptophan metabolism)
pangxie_c48030	NA	NA	NA	NA	NA	NA	XP_511013.2	7e-48	307	0.37	0.35	9598	454144	TK2	thymidine kinase 2, mitochondrial	882	Q8IZR3	7e-48	307	0.37	0.35	Non-swissprot	21_753_-_21_753	GO:0016310(phosphorylation);GO:0006139(nucleobase, nucleoside, nucleotide and nucleic acid metabolic process)	GO:0016301(kinase activity);GO:0005524(ATP binding);GO:0016773(phosphotransferase activity, alcohol group as acceptor)	NA	GO:0008152(metabolic process);GO:0009987(cellular process)	GO:0044238(primary metabolic process);GO:0006807(nitrogen compound metabolic process);GO:0044237(cellular metabolic process)	GO:0003824(catalytic activity);GO:0005488(binding)	GO:0016740(transferase activity);GO:0000166(nucleotide binding)	NA	NA	NA
GYTRLBM01B4BS0	517	FJ217212.1	1e-67	1276	0.85	0.11	XP_003316308.1	1e-27	422	0.38	0.16	9598	455937	LSM14A	LSM14A, SCD6 homolog A (S. cerevisiae)	517	B4DTG6	1e-27	422	0.38	0.16	Non-swissprot	70_422_+_70_422	NA	NA	NA	NA	NA	NA	NA	NA	NA	NA
GX7HCKQ02IZ3VN	328	FJ774657.1	2e-38	971	0.78	0.09	XP_003317209.1	1e-24	983	0.43	0.05	9598	458967	AP1B1	adaptor-related protein complex 1, beta 1 subunit	328	Q8CC13	1e-24	953	0.43	0.05	Non-swissprot	93_216_-_93_216	GO:0016192(vesicle-mediated transport);GO:0006886(intracellular protein transport);GO:0015031(protein transport)	GO:0005488(binding);GO:0008565(protein transporter activity)	GO:0005802(trans-Golgi network);GO:0016020(membrane);GO:0030117(membrane coat);GO:0030131(clathrin adaptor complex)	GO:0009987(cellular process);GO:0051234(establishment of localization);GO:0051179(localization)	GO:0016192(vesicle-mediated transport);GO:0006810(transport);GO:0045184(establishment of protein localization);GO:0051234(establishment of localization);GO:0051649(establishment of localization in cell);GO:0033036(macromolecule localization);GO:0051641(cellular localization)	GO:0005488(binding);GO:0005215(transporter activity)	GO:0022892(substrate-specific transporter activity)	GO:0044464(cell part);GO:0005623(cell);GO:0032991(macromolecular complex);GO:0044422(organelle part);GO:0043226(organelle)	GO:0016020(membrane);GO:0043234(protein complex);GO:0044425(membrane part);GO:0044464(cell part);GO:0044424(intracellular part);GO:0044446(intracellular organelle part);GO:0005622(intracellular);GO:0043229(intracellular organelle);GO:0044422(organelle part);GO:0043227(membrane-bounded organelle)	ko04142(Lysosome)
pangxie_c6742	NA	NA	NA	NA	NA	NA	XP_516965.1	4e-26	189	0.36	0.35	9598	460951	APOD	apolipoprotein D	550	C9JF17	1e-25	215	0.35	0.3	Non-swissprot	94_248_-_94_248	GO:0006810(transport)	GO:0005488(binding);GO:0005215(transporter activity);GO:0008289(lipid binding)	NA	GO:0051234(establishment of localization);GO:0051179(localization)	GO:0006810(transport);GO:0051234(establishment of localization)	GO:0005488(binding);GO:0005215(transporter activity)	GO:0008289(lipid binding)	NA	NA	NA
GX7HCKQ02GWMF0	NA	NA	NA	NA	NA	NA	XP_003309202.1	2e-41	217	0.51	0.38	9598	470453	PDCL3	phosducin-like 3	490	B7Z6S0	2e-41	217	0.51	0.38	Non-swissprot	370_462_-_370_462	NA	NA	NA	NA	NA	NA	NA	NA	NA	NA
GX7HCKQ02HGQ8N	470	FM955618.1	1e-09	1595	0.24	0.02	XP_532616.2	6e-38	716	0.48	0.1	9615	475392	PARP2	poly (ADP-ribose) polymerase 2	470	E1BFH8	8e-39	564	0.45	0.13	Non-swissprot	75_324_+_75_324	GO:0006471(protein ADP-ribosylation)	GO:0003950(NAD+ ADP-ribosyltransferase activity)	NA	GO:0008152(metabolic process);GO:0009987(cellular process)	GO:0043170(macromolecule metabolic process);GO:0044237(cellular metabolic process);GO:0044238(primary metabolic process)	GO:0003824(catalytic activity)	GO:0016740(transferase activity)	NA	NA	ko03410(Base excision repair)
GZ7USVM04IUSG7	250	XM_002406433.1	9e-21	414	1.07	0.21	XP_534070.2	7e-13	368	0.52	0.12	9615	476867	PSMA1	proteasome (prosome, macropain) subunit, alpha type, 1	250	B5XCL4	1e-12	262	0.53	0.17	Non-swissprot	NA	GO:0006511(ubiquitin-dependent protein catabolic process);GO:0051603(proteolysis involved in cellular protein catabolic process)	GO:0004298(threonine-type endopeptidase activity);GO:0008233(peptidase activity);GO:0016787(hydrolase activity);GO:0004175(endopeptidase activity)	GO:0000502(proteasome complex);GO:0005839(proteasome core complex);GO:0005737(cytoplasm);GO:0019773(proteasome core complex, alpha-subunit complex);GO:0005634(nucleus)	GO:0008152(metabolic process);GO:0009987(cellular process)	GO:0043170(macromolecule metabolic process);GO:0044238(primary metabolic process);GO:0009056(catabolic process);GO:0044237(cellular metabolic process)	GO:0003824(catalytic activity)	GO:0016787(hydrolase activity)	GO:0032991(macromolecular complex);GO:0044464(cell part);GO:0005623(cell);GO:0043226(organelle)	GO:0043234(protein complex);GO:0044424(intracellular part);GO:0005622(intracellular);GO:0043227(membrane-bounded organelle);GO:0043229(intracellular organelle);GO:0044464(cell part)	NA
pangxie_c16624	820	CU350898.1	3e-11	917	0.15	0.04	XP_859331.1	5e-72	293	0.36	0.33	9615	479597	ENO1	enolase 1, (alpha)	820	C5LK37	3e-66	445	0.41	0.25	Non-swissprot	226_381_+_226_381|428_557_+_428_557	GO:0006096(glycolysis)	GO:0000287(magnesium ion binding);GO:0016829(lyase activity);GO:0004634(phosphopyruvate hydratase activity)	GO:0005737(cytoplasm);GO:0009986(cell surface);GO:0000015(phosphopyruvate hydratase complex)	GO:0008152(metabolic process);GO:0009987(cellular process)	GO:0044237(cellular metabolic process);GO:0009056(catabolic process);GO:0044281(small molecule metabolic process);GO:0044238(primary metabolic process)	GO:0003824(catalytic activity);GO:0005488(binding)	GO:0016829(lyase activity);GO:0043167(ion binding)	GO:0044464(cell part);GO:0005623(cell);GO:0032991(macromolecular complex)	GO:0009986(cell surface);GO:0043234(protein complex);GO:0044424(intracellular part);GO:0044464(cell part);GO:0005622(intracellular)	ko00010(Glycolysis / Gluconeogenesis);ko00680(Methane metabolism);ko03018(RNA degradation)
pangxie_rep_c7875	914	BT047953.1	8e-12	1001	0.13	0.04	XP_537152.2	6e-53	282	0.33	0.36	9615	480029	ACBD6	acyl-CoA binding domain containing 6	914	A2VDR2	6e-53	282	0.33	0.36	swissprot	171_722_-_171_722	NA	GO:0000062(fatty-acyl-CoA binding);GO:0005488(binding)	GO:0005737(cytoplasm);GO:0005634(nucleus)	NA	NA	GO:0005488(binding)	GO:0008289(lipid binding);GO:0048037(cofactor binding);GO:0031406(carboxylic acid binding)	GO:0044464(cell part);GO:0005623(cell);GO:0043226(organelle)	GO:0044424(intracellular part);GO:0005622(intracellular);GO:0043227(membrane-bounded organelle);GO:0043229(intracellular organelle);GO:0044464(cell part)	NA
pangxie_rep_c40894	475	FJ774781.1	1e-73	1273	0.93	0.12	XP_853780.1	6e-23	514	0.42	0.13	9615	480059	LOC480059	T-complex protein 1 subunit zeta-like	NA	NA	NA	NA	NA	NA	Non-swissprot	32_319_+_32_319	NA	NA	NA	NA	NA	NA	NA	NA	NA	NA
GX7HCKQ02FY1F3	344	BT049017.2	5e-11	989	0.34	0.04	XP_537584.2	5e-19	456	0.34	0.09	9615	480465	PSMD12	proteasome (prosome, macropain) 26S subunit, non-ATPase, 12	344	E2R7F2	4e-19	456	0.34	0.09	Non-swissprot	NA	NA	NA	NA	NA	NA	NA	NA	NA	NA	NA
GX7HCKQ02G9471	491	D10762.1	2e-35	1543	1.11	0.12	XP_868169.1	3e-48	287	0.38	0.22	9615	480622	ALDOC	aldolase C, fructose-bisphosphate	491	B5TMC8	2e-37	232	0.45	0.31	Non-swissprot	178_454_+_178_271_315_454	GO:0008152(metabolic process);GO:0006096(glycolysis)	GO:0004332(fructose-bisphosphate aldolase activity);GO:0016829(lyase activity);GO:0003824(catalytic activity)	NA	GO:0008152(metabolic process);GO:0009987(cellular process)	GO:0044237(cellular metabolic process);GO:0009056(catabolic process);GO:0044281(small molecule metabolic process);GO:0044238(primary metabolic process)	GO:0003824(catalytic activity)	GO:0016829(lyase activity)	NA	NA	ko00010(Glycolysis / Gluconeogenesis);ko00030(Pentose phosphate pathway);ko00051(Fructose and mannose metabolism);ko00710(Carbon fixation in photosynthetic organisms)
pangxie_rep_c1023	698	EF032651.1	1e-102	2325	1.75	0.18	XP_863359.1	7e-68	601	0.5	0.19	9615	480726	HSPA5	heat shock 70kDa protein 5 (glucose-regulated protein, 78kDa)	698	B8LF10	8e-67	655	0.58	0.21	Non-swissprot	187_537_+_187_537	NA	GO:0000166(nucleotide binding);GO:0005524(ATP binding)	NA	NA	NA	GO:0005488(binding)	GO:0000166(nucleotide binding)	NA	NA	NA
GX7HCKQ02HU3CZ	406	JN628041.1	1e-101	2349	2.42	0.14	XP_540979.2	1e-50	479	0.46	0.13	9615	483859	GLUD1	glutamate dehydrogenase 1	406	Q7ZZK9	6e-49	544	0.42	0.1	Non-swissprot	NA	GO:0055114(oxidation-reduction process);GO:0006520(cellular amino acid metabolic process)	GO:0016639(oxidoreductase activity, acting on the CH-NH2 group of donors, NAD or NADP as acceptor);GO:0016491(oxidoreductase activity);GO:0005488(binding);GO:0004353(glutamate dehydrogenase [NAD(P)+] activity)	NA	GO:0008152(metabolic process);GO:0009987(cellular process)	GO:0055114(oxidation-reduction process);GO:0044238(primary metabolic process);GO:0006807(nitrogen compound metabolic process);GO:0044237(cellular metabolic process);GO:0044281(small molecule metabolic process)	GO:0005488(binding);GO:0003824(catalytic activity)	GO:0016491(oxidoreductase activity)	NA	NA	ko00250("Alanine, aspartate and glutamate metabolism);ko00330(Arginine and proline metabolism);ko00471(D-Glutamine and D-glutamate metabolism);ko00910(Nitrogen metabolism);ko04964(Proximal tubule bicarbonate reclamation")
pangxie_c35557	NA	NA	NA	NA	NA	NA	XP_541362.2	1e-16	1309	0.35	0.04	9615	484247	ZNF850	zinc finger protein 850	401	Q8CIP9	2e-16	271	0.34	0.17	Non-swissprot	19_287_+_19_287	GO:0006355(regulation of transcription, DNA-dependent)	GO:0046872(metal ion binding);GO:0003676(nucleic acid binding);GO:0008270(zinc ion binding)	GO:0005622(intracellular)	GO:0008152(metabolic process);GO:0050789(regulation of biological process);GO:0009987(cellular process);GO:0065007(biological regulation)	GO:0019222(regulation of metabolic process);GO:0043170(macromolecule metabolic process);GO:0006807(nitrogen compound metabolic process);GO:0009058(biosynthetic process);GO:0044237(cellular metabolic process);GO:0044238(primary metabolic process);GO:0050789(regulation of biological process);GO:0050794(regulation of cellular process)	GO:0005488(binding)	GO:0003676(nucleic acid binding);GO:0043167(ion binding)	GO:0044464(cell part);GO:0005623(cell)	GO:0005622(intracellular);GO:0044464(cell part)	NA
pangxie_c22042	NA	NA	NA	NA	NA	NA	XP_541629.2	2e-19	387	0.3	0.16	9615	484515	FBXO27	F-box protein 27	NA	NA	NA	NA	NA	NA	Non-swissprot	NA	NA	NA	NA	NA	NA	NA	NA	NA	NA	NA
GX7HCKQ02JA058	NA	NA	NA	NA	NA	NA	XP_543863.2	4e-17	316	0.34	0.16	9615	486736	LOC486736	probable fructose-2,6-bisphosphatase TIGAR-like	465	Q1JQA7	8e-16	270	0.32	0.19	swissprot	193_360_-_193_360	GO:0008152(metabolic process)	GO:0004331(fructose-2,6-bisphosphate 2-phosphatase activity);GO:0003824(catalytic activity);GO:0016787(hydrolase activity)	GO:0005622(intracellular)	GO:0008152(metabolic process)	NA	GO:0003824(catalytic activity)	GO:0016787(hydrolase activity)	GO:0044464(cell part);GO:0005623(cell)	GO:0005622(intracellular);GO:0044464(cell part)	ko00010(Glycolysis / Gluconeogenesis);ko00680(Methane metabolism)
GX7HCKQ02GOLYO	492	XM_002596008.1	3e-13	2376	0.74	0.05	XP_850491.1	4e-61	912	0.69	0.12	9615	487053	RAD54B	RAD54 homolog B (S. cerevisiae)	492	C3Z5F3	1e-60	791	0.71	0.15	Non-swissprot	194_457_-_194_457	NA	GO:0003677(DNA binding);GO:0005524(ATP binding);GO:0003676(nucleic acid binding);GO:0004386(helicase activity)	NA	NA	NA	GO:0005488(binding);GO:0003824(catalytic activity)	GO:0003676(nucleic acid binding);GO:0000166(nucleotide binding);GO:0016787(hydrolase activity)	NA	NA	ko03440(Homologous recombination)
pangxie_rep_c2387	601	CU350898.1	1e-09	917	0.18	0.04	XP_545005.2	4e-47	885	0.42	0.09	9615	487883	MANBA	mannosidase, beta A, lysosomal	601	D2H4B9	2e-46	878	0.42	0.1	Non-swissprot	235_463_-_235_463	GO:0005975(carbohydrate metabolic process);GO:0006516(glycoprotein catabolic process)	GO:0043169(cation binding);GO:0004567(beta-mannosidase activity);GO:0004553(hydrolase activity, hydrolyzing O-glycosyl compounds);GO:0003824(catalytic activity)	NA	GO:0008152(metabolic process);GO:0009987(cellular process)	GO:0044238(primary metabolic process);GO:0009056(catabolic process);GO:0043170(macromolecule metabolic process);GO:0044237(cellular metabolic process)	GO:0003824(catalytic activity);GO:0005488(binding)	GO:0043167(ion binding);GO:0016787(hydrolase activity)	NA	NA	NA
GZ7USVM04I50OI	NA	NA	NA	NA	NA	NA	XP_545189.2	1e-32	589	0.46	0.09	9615	488066	LPCAT1	lysophosphatidylcholine acyltransferase 1	NA	NA	NA	NA	NA	NA	Non-swissprot	NA	NA	NA	NA	NA	NA	NA	NA	NA	NA	ko00564(Glycerophospholipid metabolism);ko00565(Ether lipid metabolism)
GX7HCKQ02JMTH0	329	FM879141.1	2e-10	1600	0.35	0.02	XP_546068.2	3e-19	583	0.32	0.06	9615	488951	ZNF37A	zinc finger protein 37A	329	D2GZ53	2e-18	1177	0.31	0.03	Non-swissprot	NA	GO:0006355(regulation of transcription, DNA-dependent)	GO:0003676(nucleic acid binding);GO:0046872(metal ion binding);GO:0008270(zinc ion binding)	GO:0005622(intracellular)	GO:0008152(metabolic process);GO:0050789(regulation of biological process);GO:0009987(cellular process);GO:0065007(biological regulation)	GO:0019222(regulation of metabolic process);GO:0043170(macromolecule metabolic process);GO:0006807(nitrogen compound metabolic process);GO:0009058(biosynthetic process);GO:0044237(cellular metabolic process);GO:0044238(primary metabolic process);GO:0050789(regulation of biological process);GO:0050794(regulation of cellular process)	GO:0005488(binding)	GO:0003676(nucleic acid binding);GO:0043167(ion binding)	GO:0044464(cell part);GO:0005623(cell)	GO:0005622(intracellular);GO:0044464(cell part)	NA
pangxie_rep_c16575	1134	AY166605.1	1e-157	704	0.89	0.48	XP_856250.1	1e-63	416	0.31	0.28	9615	491231	TUBB2C	tubulin, beta 2C	1134	A7UMF7	2e-63	264	0.32	0.46	Non-swissprot	629_1069_-_629_1069	GO:0007018(microtubule-based movement);GO:0051258(protein polymerization);GO:0006184(GTP catabolic process);GO:0007017(microtubule-based process)	GO:0005525(GTP binding);GO:0003924(GTPase activity);GO:0005198(structural molecule activity);GO:0000166(nucleotide binding)	GO:0043234(protein complex);GO:0005874(microtubule)	GO:0009987(cellular process);GO:0071840(cellular component organization or biogenesis);GO:0008152(metabolic process)	GO:0007017(microtubule-based process);GO:0044085(cellular component biogenesis);GO:0016043(cellular component organization);GO:0071841(cellular component organization or biogenesis at cellular level);GO:0006807(nitrogen compound metabolic process);GO:0009056(catabolic process);GO:0044237(cellular metabolic process);GO:0044281(small molecule metabolic process);GO:0044238(primary metabolic process)	GO:0005198(structural molecule activity);GO:0005488(binding);GO:0003824(catalytic activity)	GO:0000166(nucleotide binding);GO:0016787(hydrolase activity)	GO:0032991(macromolecular complex);GO:0044422(organelle part);GO:0043226(organelle);GO:0044464(cell part);GO:0005623(cell)	GO:0043234(protein complex);GO:0044446(intracellular organelle part);GO:0043229(intracellular organelle);GO:0044422(organelle part);GO:0044424(intracellular part);GO:0005622(intracellular);GO:0043228(non-membrane-bounded organelle);GO:0044464(cell part)	NA
pangxie_c4542	644	XM_001500112.2	1e-10	1042	0.3	0.06	XP_549256.2	4e-55	341	0.49	0.31	9615	492135	RBMX2	RNA binding motif protein, X-linked 2	644	D2H9U5	8e-55	334	0.49	0.32	Non-swissprot	18_515_-_18_515	NA	GO:0003676(nucleic acid binding);GO:0000166(nucleotide binding)	NA	NA	NA	GO:0005488(binding)	GO:0003676(nucleic acid binding);GO:0000166(nucleotide binding)	NA	NA	NA
GX7HCKQ02JWJTV	478	XM_001378810.1	2e-07	2291	0.21	0.01	NP_001009404.1	5e-22	664	0.33	0.08	9940	492300	SLC5A1	solute carrier family 5 (sodium/glucose cotransporter), member 1	478	P53791	4e-22	664	0.33	0.08	swissprot	220_325_+_220_325	GO:0006810(transport);GO:0055085(transmembrane transport);GO:0008643(carbohydrate transport);GO:0006811(ion transport);GO:0006814(sodium ion transport)	GO:0005215(transporter activity);GO:0015293(symporter activity)	GO:0016021(integral to membrane);GO:0016020(membrane)	GO:0009987(cellular process);GO:0051234(establishment of localization);GO:0051179(localization)	GO:0006810(transport);GO:0055085(transmembrane transport);GO:0051234(establishment of localization)	GO:0005215(transporter activity)	GO:0022857(transmembrane transporter activity)	GO:0044464(cell part);GO:0005623(cell)	GO:0016020(membrane);GO:0044464(cell part);GO:0044425(membrane part)	ko04973(Carbohydrate digestion and absorption);ko04976(Bile secretion);ko04978(Mineral absorption)
GX7HCKQ02FKC7X	383	BT057608.1	8e-13	1178	0.33	0.04	NP_001007383.1	3e-16	319	0.36	0.14	7955	492510	ttc1	tetratricopeptide repeat domain 1	383	Q5U3P1	3e-16	319	0.36	0.14	Non-swissprot	27_84_-_27_84	NA	GO:0005488(binding)	NA	NA	NA	GO:0005488(binding)	NA	NA	NA	NA
pangxie_c8245	NA	NA	NA	NA	NA	NA	NP_001007415.1	8e-44	347	0.4	0.27	7955	492773	zgc:101572	zgc:101572	695	B8JIW3	7e-44	347	0.4	0.27	Non-swissprot	148_601_+_148_601	GO:0006468(protein phosphorylation)	GO:0004672(protein kinase activity);GO:0016772(transferase activity, transferring phosphorus-containing groups);GO:0005524(ATP binding)	NA	GO:0008152(metabolic process);GO:0009987(cellular process)	GO:0043170(macromolecule metabolic process);GO:0044237(cellular metabolic process);GO:0044238(primary metabolic process)	GO:0003824(catalytic activity);GO:0005488(binding)	GO:0016740(transferase activity);GO:0000166(nucleotide binding)	NA	NA	NA
GX7HCKQ02JV1A6	507	CP001874.1	1e-09	4189976	0.4	0	NP_001008599.1	1e-51	459	0.59	0.22	7955	494056	zgc:103559	zgc:103559	507	Q5PR45	9e-52	459	0.59	0.22	Non-swissprot	89_483_-_89_178_238_483	GO:0000256(allantoin catabolic process)	GO:0046872(metal ion binding);GO:0008270(zinc ion binding);GO:0050897(cobalt ion binding);GO:0004038(allantoinase activity);GO:0016787(hydrolase activity);GO:0016812(hydrolase activity, acting on carbon-nitrogen (but not peptide) bonds, in cyclic amides);GO:0016810(hydrolase activity, acting on carbon-nitrogen (but not peptide) bonds)	NA	GO:0008152(metabolic process);GO:0009987(cellular process)	GO:0006807(nitrogen compound metabolic process);GO:0009056(catabolic process);GO:0044237(cellular metabolic process)	GO:0003824(catalytic activity);GO:0005488(binding)	GO:0016787(hydrolase activity);GO:0043167(ion binding)	NA	NA	ko00230(Purine metabolism)
GX7HCKQ02FWW5M	480	BT049183.1	2e-11	1043	0.25	0.04	NP_001008620.1	1e-27	318	0.39	0.19	7955	494077	tsta3	tissue specific transplantation antigen P35B	480	Q5SPD5	1e-27	318	0.39	0.19	Non-swissprot	217_323_+_217_323	GO:0044237(cellular metabolic process)	GO:0050662(coenzyme binding);GO:0003824(catalytic activity);GO:0005488(binding)	NA	GO:0008152(metabolic process);GO:0009987(cellular process)	GO:0044237(cellular metabolic process)	GO:0003824(catalytic activity);GO:0005488(binding)	GO:0048037(cofactor binding)	NA	NA	ko00051(Fructose and mannose metabolism);ko00520(Amino sugar and nucleotide sugar metabolism)
pangxie_c18471	981	HM217841.1	1e-152	660	0.89	0.44	NP_001088125.1	7e-48	316	0.31	0.32	8355	494830	gtf2b-b	general transcription factor 2B	981	Q63ZH4	6e-48	316	0.31	0.32	Non-swissprot	175_618_+_175_618	GO:0006352(transcription initiation, DNA-dependent);GO:0006355(regulation of transcription, DNA-dependent);GO:0006413(translational initiation)	GO:0003743(translation initiation factor activity);GO:0008270(zinc ion binding)	NA	GO:0009987(cellular process);GO:0008152(metabolic process);GO:0050789(regulation of biological process);GO:0065007(biological regulation)	GO:0006413(translational initiation);GO:0009058(biosynthetic process);GO:0019222(regulation of metabolic process);GO:0043170(macromolecule metabolic process);GO:0044237(cellular metabolic process);GO:0006807(nitrogen compound metabolic process);GO:0044238(primary metabolic process);GO:0050789(regulation of biological process);GO:0050794(regulation of cellular process)	GO:0005488(binding)	GO:0003676(nucleic acid binding);GO:0043167(ion binding)	NA	NA	ko03022(Basal transcription factors)
pangxie_c7353	NA	NA	NA	NA	NA	NA	NP_001088351.1	1e-55	326	0.51	0.33	8355	495193	hoga1	4-hydroxy-2-oxoglutarate aldolase 1	628	Q5XGL6	8e-56	326	0.51	0.33	swissprot	73_360_-_73_360	GO:0008152(metabolic process)	GO:0003824(catalytic activity);GO:0016829(lyase activity);GO:0008700(4-hydroxy-2-oxoglutarate aldolase activity)	GO:0005739(mitochondrion)	GO:0008152(metabolic process)	NA	GO:0003824(catalytic activity)	GO:0016829(lyase activity)	GO:0043226(organelle);GO:0044464(cell part);GO:0005623(cell)	GO:0043227(membrane-bounded organelle);GO:0043229(intracellular organelle);GO:0044424(intracellular part);GO:0005622(intracellular);GO:0044464(cell part)	ko00300(Lysine biosynthesis)
GZ7USVM04I05CF	173	CU350898.1	3e-10	917	0.64	0.04	AAH84640.1	2e-12	583	0.55	0.05	8355	495226	LOC495226	hypothetical LOC495226	173	Q5XG30	1e-12	583	0.55	0.05	Non-swissprot	NA	NA	NA	GO:0016021(integral to membrane)	NA	NA	NA	NA	GO:0044464(cell part);GO:0005623(cell)	GO:0044425(membrane part);GO:0016020(membrane);GO:0044464(cell part)	NA
pangxie_rep_c2271	863	XM_002104169.1	3e-14	1311	0.3	0.07	NP_001088419.1	2e-66	480	0.43	0.26	8355	495278	LOC495278	hypothetical LOC495278	863	Q7ZYP8	2e-66	561	0.43	0.22	Non-swissprot	88_537_+_88_537	GO:0006457(protein folding);GO:0044267(cellular protein metabolic process)	GO:0005524(ATP binding);GO:0000166(nucleotide binding);GO:0051082(unfolded protein binding)	GO:0005737(cytoplasm)	GO:0008152(metabolic process);GO:0009987(cellular process)	GO:0043170(macromolecule metabolic process);GO:0044237(cellular metabolic process);GO:0044238(primary metabolic process)	GO:0005488(binding)	GO:0000166(nucleotide binding);GO:0005515(protein binding)	GO:0044464(cell part);GO:0005623(cell)	GO:0044424(intracellular part);GO:0005622(intracellular);GO:0044464(cell part)	NA
GZ7USVM04J0GNV	444	HM217821.1	5e-33	476	0.51	0.16	NP_001088437.1	1e-35	498	0.55	0.16	8355	495301	prpf31	PRP31 pre-mRNA processing factor 31 homolog	NA	NA	NA	NA	NA	NA	Non-swissprot	83_353_-_83_353	NA	NA	NA	NA	NA	NA	NA	NA	NA	ko03040(Spliceosome)
pangxie_c20612	921	CU223145.1	1e-10	872	0.13	0.04	NP_001088700.1	4e-23	310	0.3	0.3	8355	495964	usf2-b	upstream transcription factor 2, c-fos interacting	921	Q5PQ69	3e-23	310	0.3	0.3	Non-swissprot	115_603_-_115_603	GO:0006355(regulation of transcription, DNA-dependent)	NA	GO:0005634(nucleus)	GO:0008152(metabolic process);GO:0050789(regulation of biological process);GO:0009987(cellular process);GO:0065007(biological regulation)	GO:0019222(regulation of metabolic process);GO:0043170(macromolecule metabolic process);GO:0006807(nitrogen compound metabolic process);GO:0009058(biosynthetic process);GO:0044237(cellular metabolic process);GO:0044238(primary metabolic process);GO:0050789(regulation of biological process);GO:0050794(regulation of cellular process)	NA	NA	GO:0043226(organelle);GO:0044464(cell part);GO:0005623(cell)	GO:0043227(membrane-bounded organelle);GO:0043229(intracellular organelle);GO:0044424(intracellular part);GO:0005622(intracellular);GO:0044464(cell part)	NA
GX7HCKQ02HJ1AF	NA	NA	NA	NA	NA	NA	NP_001088709.1	5e-35	240	0.5	0.33	8355	495973	alkbh6	alkB, alkylation repair homolog 6	472	Q5PQ59	4e-35	240	0.5	0.33	swissprot	178_446_-_178_446	GO:0055114(oxidation-reduction process)	GO:0016702(oxidoreductase activity, acting on single donors with incorporation of molecular oxygen, incorporation of two atoms of oxygen);GO:0016491(oxidoreductase activity);GO:0046872(metal ion binding);GO:0016706(oxidoreductase activity, acting on paired donors, with incorporation or reduction of molecular oxygen, 2-oxoglutarate as one donor, and incorporation of one atom each of oxygen into bo…	GO:0005634(nucleus);GO:0005737(cytoplasm)	GO:0008152(metabolic process)	GO:0055114(oxidation-reduction process)	GO:0003824(catalytic activity);GO:0005488(binding)	GO:0016491(oxidoreductase activity);GO:0043167(ion binding)	GO:0044464(cell part);GO:0005623(cell);GO:0043226(organelle)	GO:0044424(intracellular part);GO:0005622(intracellular);GO:0043227(membrane-bounded organelle);GO:0043229(intracellular organelle);GO:0044464(cell part)	NA
pangxie_rep_c3242	1230	XM_002711405.1	9e-35	1488	1.15	0.32	NP_001011137.1	1e-167	416	0.7	0.69	8364	496553	csnk1e	casein kinase 1, epsilon	1230	Q9PUI2	1e-168	416	0.7	0.69	Non-swissprot	224_1061_+_224_1061	GO:0006468(protein phosphorylation);GO:0016310(phosphorylation)	GO:0005524(ATP binding);GO:0004674(protein serine/threonine kinase activity);GO:0000166(nucleotide binding);GO:0016301(kinase activity);GO:0016772(transferase activity, transferring phosphorus-containing groups);GO:0004672(protein kinase activity)	NA	GO:0008152(metabolic process);GO:0009987(cellular process)	GO:0043170(macromolecule metabolic process);GO:0044237(cellular metabolic process);GO:0044238(primary metabolic process)	GO:0005488(binding);GO:0003824(catalytic activity)	GO:0000166(nucleotide binding);GO:0016740(transferase activity)	NA	NA	ko04310(Wnt signaling pathway);ko04340(Hedgehog signaling pathway);ko04710(Circadian rhythm - mammal);ko04711(Circadian rhythm - fly)
GX7HCKQ02JD4RA	471	FJ774729.1	0	845	2.3	0.43	EDM01431.1	8e-50	432	0.35	0.13	10116	500363	Tuba3b	tubulin, alpha 3B	471	B4MC83	9e-50	414	0.34	0.13	Non-swissprot	27_318_-_27_318	GO:0051258(protein polymerization);GO:0006184(GTP catabolic process);GO:0007017(microtubule-based process);GO:0007018(microtubule-based movement)	GO:0000166(nucleotide binding);GO:0003924(GTPase activity);GO:0005525(GTP binding);GO:0005198(structural molecule activity)	GO:0005737(cytoplasm);GO:0005856(cytoskeleton);GO:0043234(protein complex);GO:0005874(microtubule)	GO:0009987(cellular process);GO:0071840(cellular component organization or biogenesis);GO:0008152(metabolic process)	GO:0007017(microtubule-based process);GO:0044085(cellular component biogenesis);GO:0016043(cellular component organization);GO:0071841(cellular component organization or biogenesis at cellular level);GO:0006807(nitrogen compound metabolic process);GO:0009056(catabolic process);GO:0044237(cellular metabolic process);GO:0044281(small molecule metabolic process);GO:0044238(primary metabolic process)	GO:0005198(structural molecule activity);GO:0005488(binding);GO:0003824(catalytic activity)	GO:0000166(nucleotide binding);GO:0016787(hydrolase activity)	GO:0032991(macromolecular complex);GO:0044464(cell part);GO:0005623(cell);GO:0043226(organelle);GO:0044422(organelle part)	GO:0043234(protein complex);GO:0044424(intracellular part);GO:0005622(intracellular);GO:0043228(non-membrane-bounded organelle);GO:0043229(intracellular organelle);GO:0044446(intracellular organelle part);GO:0044464(cell part);GO:0044422(organelle part)	NA
pangxie_rep_c66367	890	HM217859.1	1e-107	261	0.75	0.85	EDM02020.1	2e-73	222	0.41	0.55	10116	500377	Tuba8	tubulin, alpha 8	890	B4DN58	7e-65	182	0.37	0.6	Non-swissprot	44_463_+_44_463	GO:0006184(GTP catabolic process);GO:0007017(microtubule-based process);GO:0007018(microtubule-based movement);GO:0051258(protein polymerization)	GO:0005525(GTP binding);GO:0000166(nucleotide binding);GO:0003924(GTPase activity);GO:0005198(structural molecule activity)	GO:0005874(microtubule);GO:0043234(protein complex)	GO:0009987(cellular process);GO:0071840(cellular component organization or biogenesis);GO:0008152(metabolic process)	GO:0007017(microtubule-based process);GO:0044085(cellular component biogenesis);GO:0016043(cellular component organization);GO:0071841(cellular component organization or biogenesis at cellular level);GO:0006807(nitrogen compound metabolic process);GO:0009056(catabolic process);GO:0044237(cellular metabolic process);GO:0044281(small molecule metabolic process);GO:0044238(primary metabolic process)	GO:0005198(structural molecule activity);GO:0005488(binding);GO:0003824(catalytic activity)	GO:0000166(nucleotide binding);GO:0016787(hydrolase activity)	GO:0032991(macromolecular complex);GO:0044422(organelle part);GO:0043226(organelle);GO:0044464(cell part);GO:0005623(cell)	GO:0043234(protein complex);GO:0044446(intracellular organelle part);GO:0043229(intracellular organelle);GO:0044422(organelle part);GO:0044424(intracellular part);GO:0005622(intracellular);GO:0043228(non-membrane-bounded organelle);GO:0044464(cell part)	NA
GX7HCKQ02J23G0	NA	NA	NA	NA	NA	NA	NP_001068658.1	1e-20	561	0.33	0.08	9913	505124	LMF1	lipase maturation factor 1	424	E1BGE1	1e-20	561	0.33	0.08	Non-swissprot	72_184_-_72_184	NA	NA	NA	NA	NA	NA	NA	NA	NA	NA
GZ7USVM04HY4D2	395	XM_002094045.1	2e-22	1260	0.74	0.08	NP_001068703.1	1e-19	421	0.36	0.11	9913	505968	ACADM	acyl-CoA dehydrogenase, C-4 to C-12 straight chain	NA	NA	NA	NA	NA	NA	Non-swissprot	81_286_+_81_286	NA	NA	NA	NA	NA	NA	NA	NA	NA	NA
pangxie_rep_c11639	904	BT050044.1	1e-10	510	0.13	0.08	NP_001068714.1	3e-60	378	0.35	0.28	9913	506221	METTL2B	methyltransferase like 2B	904	Q0P5B2	2e-60	378	0.35	0.28	swissprot	184_267_-_184_267|349_798_+_349_798	GO:0032259(methylation)	GO:0008168(methyltransferase activity);GO:0016740(transferase activity)	NA	GO:0008152(metabolic process);GO:0009987(cellular process)	GO:0044237(cellular metabolic process);GO:0044281(small molecule metabolic process)	GO:0003824(catalytic activity)	GO:0016740(transferase activity)	NA	NA	ko00340(Histidine metabolism);ko00350(Tyrosine metabolism);ko00624(Polycyclic aromatic hydrocarbon degradation)
GZ7USVM04H3L69	NA	NA	NA	NA	NA	NA	NP_001033600.1	4e-24	533	0.39	0.12	9913	507314	POLR3C	polymerase (RNA) III (DNA directed) polypeptide C (62kD)	NA	NA	NA	NA	NA	NA	Non-swissprot	NA	NA	NA	NA	NA	NA	NA	NA	NA	NA	ko00230(Purine metabolism);ko00240(Pyrimidine metabolism);ko03020(RNA polymerase);ko04623(Cytosolic DNA-sensing pathway)
pangxie_rep_c5484	493	BT049815.1	2e-11	803	0.24	0.05	NP_001039437.1	6e-26	596	0.36	0.1	9913	507517	TKTL1	transketolase-like 1	493	E1B852	5e-26	619	0.36	0.1	Non-swissprot	26_284_-_26_164_200_284	GO:0008152(metabolic process)	GO:0003824(catalytic activity)	NA	GO:0008152(metabolic process)	NA	GO:0003824(catalytic activity)	NA	NA	NA	NA
pangxie_rep_c56200	717	BT047239.1	9e-11	1002	0.18	0.04	DAA22714.1	5e-76	466	0.59	0.3	9913	507711	ADHFE1	alcohol dehydrogenase, iron containing, 1	717	A6QP15	4e-76	466	0.59	0.3	swissprot	204_511_+_204_511	GO:0055114(oxidation-reduction process);GO:0015993(molecular hydrogen transport)	GO:0046872(metal ion binding);GO:0047988(hydroxyacid-oxoacid transhydrogenase activity);GO:0016491(oxidoreductase activity)	GO:0005739(mitochondrion)	GO:0008152(metabolic process);GO:0051234(establishment of localization);GO:0051179(localization)	GO:0055114(oxidation-reduction process);GO:0006810(transport);GO:0051234(establishment of localization)	GO:0003824(catalytic activity);GO:0005488(binding)	GO:0016491(oxidoreductase activity);GO:0043167(ion binding)	GO:0043226(organelle);GO:0044464(cell part);GO:0005623(cell)	GO:0043227(membrane-bounded organelle);GO:0043229(intracellular organelle);GO:0044424(intracellular part);GO:0005622(intracellular);GO:0044464(cell part)	NA
pangxie_c4148	633	BT056658.1	6e-12	648	0.19	0.06	NP_001193597.1	1e-43	1306	0.41	0.07	9913	509484	ACE	angiotensin I converting enzyme	633	C3XRM5	2e-43	685	0.42	0.13	Non-swissprot	NA	GO:0006508(proteolysis)	GO:0008241(peptidyl-dipeptidase activity);GO:0008237(metallopeptidase activity)	GO:0016020(membrane)	GO:0008152(metabolic process)	GO:0043170(macromolecule metabolic process);GO:0044238(primary metabolic process)	GO:0003824(catalytic activity)	GO:0016787(hydrolase activity)	GO:0044464(cell part);GO:0005623(cell)	GO:0016020(membrane);GO:0044464(cell part)	ko04614(Renin-angiotensin system);ko05142(Chagas disease (American trypanosomiasis));ko05410(Hypertrophic cardiomyopathy (HCM))
pangxie_rep_c1457	1860	XM_002416426.1	3e-22	800	0.21	0.16	NP_001069042.1	1e-151	463	0.4	0.54	9913	512647	UBA3	ubiquitin-like modifier activating enzyme 3	1860	Q0P5I7	1e-151	463	0.4	0.54	Non-swissprot	22_1143_+_22_1143	GO:0007113(endomitotic cell cycle);GO:0051726(regulation of cell cycle);GO:0045116(protein neddylation);GO:0000278(mitotic cell cycle);GO:0006464(protein modification process)	GO:0005488(binding);GO:0008641(small protein activating enzyme activity);GO:0046982(protein heterodimerization activity);GO:0016881(acid-amino acid ligase activity);GO:0003824(catalytic activity);GO:0005524(ATP binding)	GO:0005634(nucleus)	GO:0009987(cellular process);GO:0050789(regulation of biological process);GO:0008152(metabolic process);GO:0065007(biological regulation)	GO:0007049(cell cycle);GO:0050794(regulation of cellular process);GO:0043170(macromolecule metabolic process);GO:0050789(regulation of biological process);GO:0044237(cellular metabolic process);GO:0044238(primary metabolic process)	GO:0005488(binding);GO:0003824(catalytic activity)	GO:0008641(small protein activating enzyme activity);GO:0005515(protein binding);GO:0016874(ligase activity);GO:0000166(nucleotide binding)	GO:0043226(organelle);GO:0044464(cell part);GO:0005623(cell)	GO:0043227(membrane-bounded organelle);GO:0043229(intracellular organelle);GO:0044424(intracellular part);GO:0005622(intracellular);GO:0044464(cell part)	ko04120(Ubiquitin mediated proteolysis)
pangxie_c34089	NA	NA	NA	NA	NA	NA	XP_593003.3	1e-60	740	0.51	0.16	9913	515056	BOP1	block of proliferation 1	722	Q7YRB0	9e-61	595	0.51	0.21	Non-swissprot	103_544_-_103_544	GO:0000448(cleavage in ITS2 between 5.8S rRNA and LSU-rRNA of tricistronic rRNA transcript (SSU-rRNA, 5.8S rRNA, LSU-rRNA));GO:0042273(ribosomal large subunit biogenesis);GO:0008283(cell proliferation);GO:0042254(ribosome biogenesis);GO:0006364(rRNA processing)	GO:0043021(ribonucleoprotein binding)	GO:0005730(nucleolus);GO:0005634(nucleus)	GO:0008283(cell proliferation);GO:0009987(cellular process);GO:0071840(cellular component organization or biogenesis);GO:0008152(metabolic process)	GO:0044085(cellular component biogenesis);GO:0071841(cellular component organization or biogenesis at cellular level);GO:0043170(macromolecule metabolic process);GO:0044237(cellular metabolic process);GO:0044238(primary metabolic process);GO:0006807(nitrogen compound metabolic process)	GO:0005488(binding)	GO:0043021(ribonucleoprotein binding)	GO:0043226(organelle);GO:0044422(organelle part);GO:0031974(membrane-enclosed lumen);GO:0044464(cell part);GO:0005623(cell)	GO:0043227(membrane-bounded organelle);GO:0043228(non-membrane-bounded organelle);GO:0043229(intracellular organelle);GO:0044446(intracellular organelle part);GO:0043233(organelle lumen);GO:0044422(organelle part);GO:0044424(intracellular part);GO:0005622(intracellular);GO:0044464(cell part)	NA
pangxie_c37272	NA	NA	NA	NA	NA	NA	XP_593949.3	1e-15	736	0.3	0.07	9913	515857	LOC515857	tigger transposable element derived 6-like isoform 1	NA	NA	NA	NA	NA	NA	Non-swissprot	NA	NA	NA	NA	NA	NA	NA	NA	NA	NA	NA
pangxie_c12758	568	FJ774914.1	5e-52	585	0.6	0.19	NP_001092471.1	2e-80	457	0.76	0.31	9913	517656	NFS1	NFS1 nitrogen fixation 1 homolog (S. cerevisiae)	568	A5PKG4	2e-80	457	0.76	0.31	Non-swissprot	93_516_-_93_516	GO:0018283(iron incorporation into metallo-sulfur cluster);GO:0006534(cysteine metabolic process);GO:0008152(metabolic process)	GO:0030170(pyridoxal phosphate binding);GO:0003824(catalytic activity);GO:0042803(protein homodimerization activity);GO:0031071(cysteine desulfurase activity)	GO:0005829(cytosol);GO:0005739(mitochondrion);GO:0005634(nucleus);GO:0005759(mitochondrial matrix)	GO:0008152(metabolic process);GO:0009987(cellular process)	GO:0044237(cellular metabolic process);GO:0044238(primary metabolic process);GO:0043170(macromolecule metabolic process);GO:0006807(nitrogen compound metabolic process);GO:0009058(biosynthetic process);GO:0044281(small molecule metabolic process)	GO:0003824(catalytic activity);GO:0005488(binding)	GO:0048037(cofactor binding);GO:0005515(protein binding);GO:0019842(vitamin binding);GO:0016740(transferase activity)	GO:0031974(membrane-enclosed lumen);GO:0043226(organelle);GO:0044422(organelle part);GO:0044464(cell part);GO:0005623(cell)	GO:0043227(membrane-bounded organelle);GO:0043229(intracellular organelle);GO:0043233(organelle lumen);GO:0044424(intracellular part);GO:0044446(intracellular organelle part);GO:0005622(intracellular);GO:0044422(organelle part);GO:0044464(cell part)	ko00730(Thiamine metabolism);ko04122(Sulfur relay system)
pangxie_c13439	680	BT125513.1	9e-11	1150	0.17	0.03	NP_001092474.1	8e-46	237	0.39	0.38	9913	517933	NAA40	N(alpha)-acetyltransferase 40, NatD catalytic subunit, homolog (S. cerevisiae)	680	A5PKK1	7e-46	237	0.39	0.38	Non-swissprot	113_607_-_113_607	GO:0008152(metabolic process)	GO:0008080(N-acetyltransferase activity)	NA	GO:0008152(metabolic process)	NA	GO:0003824(catalytic activity)	GO:0016740(transferase activity)	NA	NA	NA
GZ7USVM04ISGI4	504	BT049066.1	4e-12	1165	0.26	0.04	XP_599321.4	3e-41	315	0.4	0.22	9913	521064	CENPV	centromere protein V	NA	NA	NA	NA	NA	NA	Non-swissprot	97_435_+_97_435	NA	NA	NA	NA	NA	NA	NA	NA	NA	NA
GX7HCKQ02GDR47	373	NM_001012945.1	4e-21	2602	0.84	0.04	NP_001095590.2	6e-28	426	0.48	0.14	9913	528615	DNAJA4	DnaJ (Hsp40) homolog, subfamily A, member 4	373	Q4QR73	9e-28	555	0.47	0.11	Non-swissprot	78_236_+_78_236	GO:0006457(protein folding);GO:0009408(response to heat)	GO:0031072(heat shock protein binding);GO:0005524(ATP binding);GO:0051082(unfolded protein binding);GO:0046872(metal ion binding)	GO:0005625(soluble fraction)	GO:0050896(response to stimulus);GO:0008152(metabolic process);GO:0009987(cellular process)	GO:0006950(response to stress);GO:0009628(response to abiotic stimulus);GO:0043170(macromolecule metabolic process);GO:0044237(cellular metabolic process);GO:0044238(primary metabolic process)	GO:0005488(binding)	GO:0005515(protein binding);GO:0043167(ion binding);GO:0000166(nucleotide binding)	GO:0044464(cell part);GO:0005623(cell)	GO:0000267(cell fraction);GO:0044464(cell part)	NA
pangxie_rep_c6516	626	BT049017.2	4e-09	989	0.17	0.04	NP_001029750.1	3e-32	306	0.35	0.24	9913	532659	LRRC59	leucine rich repeat containing 59	626	Q5E9X4	3e-32	306	0.35	0.24	swissprot	86_512_-_86_512	NA	NA	GO:0042645(mitochondrial nucleoid);GO:0005783(endoplasmic reticulum);GO:0016021(integral to membrane);GO:0005792(microsome);GO:0016020(membrane);GO:0005789(endoplasmic reticulum membrane)	NA	NA	NA	NA	GO:0044464(cell part);GO:0005623(cell);GO:0044422(organelle part);GO:0043226(organelle);GO:0031974(membrane-enclosed lumen)	GO:0016020(membrane);GO:0031090(organelle membrane);GO:0044425(membrane part);GO:0044464(cell part);GO:0012505(endomembrane system);GO:0043227(membrane-bounded organelle);GO:0043229(intracellular organelle);GO:0044422(organelle part);GO:0044424(intracellular part);GO:0044446(intracellular organelle part);GO:0005622(intracellular);GO:0043228(non-membrane-bounded organelle);GO:0043233(organelle lum…	NA
GZ7USVM04JQP1H	NA	NA	NA	NA	NA	NA	DAA28877.1	2e-12	314	0.32	0.14	9913	532785	HADH	hydroxyacyl-CoA dehydrogenase	423	Q2KJC5	5e-12	314	0.31	0.14	Non-swissprot	80_292_+_80_292	GO:0055114(oxidation-reduction process);GO:0006631(fatty acid metabolic process)	GO:0050662(coenzyme binding);GO:0070403(NAD+ binding);GO:0016491(oxidoreductase activity);GO:0016616(oxidoreductase activity, acting on the CH-OH group of donors, NAD or NADP as acceptor);GO:0005488(binding);GO:0003857(3-hydroxyacyl-CoA dehydrogenase activity)	GO:0005743(mitochondrial inner membrane);GO:0005737(cytoplasm);GO:0005739(mitochondrion);GO:0005759(mitochondrial matrix)	GO:0008152(metabolic process);GO:0009987(cellular process)	GO:0055114(oxidation-reduction process);GO:0044237(cellular metabolic process);GO:0044238(primary metabolic process);GO:0044281(small molecule metabolic process)	GO:0005488(binding);GO:0003824(catalytic activity)	GO:0016491(oxidoreductase activity);GO:0048037(cofactor binding);GO:0000166(nucleotide binding)	GO:0044464(cell part);GO:0005623(cell);GO:0031974(membrane-enclosed lumen);GO:0043226(organelle);GO:0044422(organelle part)	GO:0044424(intracellular part);GO:0005622(intracellular);GO:0031090(organelle membrane);GO:0043227(membrane-bounded organelle);GO:0043229(intracellular organelle);GO:0043233(organelle lumen);GO:0044446(intracellular organelle part);GO:0044464(cell part);GO:0016020(membrane);GO:0031975(envelope);GO:0044422(organelle part)	NA
GZ7USVM04IIZ4O	471	GQ339561.1	8e-26	414	0.85	0.32	NP_001180122.1	3e-30	313	0.43	0.21	9913	534655	SIAH1	seven in absentia homolog 1 (Drosophila)	NA	NA	NA	NA	NA	NA	Non-swissprot	29_173_-_29_173	NA	NA	NA	NA	NA	NA	NA	NA	NA	ko04115(p53 signaling pathway);ko04120(Ubiquitin mediated proteolysis);ko04310(Wnt signaling pathway)
pangxie_rep_c51961	608	BT046923.1	2e-11	627	0.2	0.06	NP_001013474.1	4e-38	116	0.37	0.65	7955	541328	zgc:114172	zgc:114172	608	Q5BJA2	3e-38	116	0.37	0.65	Non-swissprot	53_358_+_53_358	GO:0022904(respiratory electron transport chain)	GO:0016651(oxidoreductase activity, acting on NADH or NADPH)	GO:0005743(mitochondrial inner membrane)	GO:0008152(metabolic process);GO:0009987(cellular process)	GO:0055114(oxidation-reduction process);GO:0044237(cellular metabolic process)	GO:0003824(catalytic activity)	GO:0016491(oxidoreductase activity)	GO:0044422(organelle part);GO:0044464(cell part);GO:0005623(cell);GO:0043226(organelle)	GO:0031090(organelle membrane);GO:0044424(intracellular part);GO:0005622(intracellular);GO:0016020(membrane);GO:0031975(envelope);GO:0043227(membrane-bounded organelle);GO:0044422(organelle part);GO:0044446(intracellular organelle part);GO:0044464(cell part);GO:0043229(intracellular organelle)	ko00190(Oxidative phosphorylation);ko05010(Alzheimer's disease);ko05012(Parkinson's disease);ko05016(Huntington's disease)
pangxie_c45335	850	XM_002610402.1	3e-11	2367	0.26	0.03	NP_001013524.1	9e-64	634	0.33	0.15	7955	541379	cog8	component of oligomeric golgi complex 8	850	Q5BLI1	8e-64	634	0.33	0.15	Non-swissprot	64_470_+_64_121_163_470|493_690_+_493_690	NA	NA	NA	NA	NA	NA	NA	NA	NA	NA
GYTRLBM01ALCBZ	193	BT065793.1	3e-66	1546	2.27	0.09	NP_001105176.1	6e-20	297	0.72	0.15	4577	542070	mbd108	hypothetical LOC542070	193	Q94IQ7	5e-20	297	0.72	0.15	Non-swissprot	NA	NA	GO:0008270(zinc ion binding);GO:0003677(DNA binding)	GO:0005634(nucleus)	NA	NA	GO:0005488(binding)	GO:0003676(nucleic acid binding);GO:0043167(ion binding)	GO:0043226(organelle);GO:0044464(cell part);GO:0005623(cell)	GO:0043227(membrane-bounded organelle);GO:0043229(intracellular organelle);GO:0044424(intracellular part);GO:0005622(intracellular);GO:0044464(cell part)	NA
pangxie_c12721	NA	NA	NA	NA	NA	NA	NP_001105603.1	8e-47	332	0.37	0.3	4577	542598	mdh5	malate dehydrogenase5	799	C4IZW9	7e-47	332	0.37	0.3	Non-swissprot	210_519_-_210_519	GO:0006099(tricarboxylic acid cycle);GO:0046686(response to cadmium ion);GO:0055114(oxidation-reduction process);GO:0005975(carbohydrate metabolic process);GO:0010043(response to zinc ion);GO:0006108(malate metabolic process);GO:0044262(cellular carbohydrate metabolic process);GO:0009651(response to salt stress)	GO:0016615(malate dehydrogenase activity);GO:0005488(binding);GO:0016616(oxidoreductase activity, acting on the CH-OH group of donors, NAD or NADP as acceptor);GO:0030060(L-malate dehydrogenase activity);GO:0016491(oxidoreductase activity);GO:0003824(catalytic activity)	GO:0016020(membrane);GO:0005634(nucleus);GO:0005773(vacuole);GO:0005886(plasma membrane);GO:0048046(apoplast);GO:0009507(chloroplast);GO:0009570(chloroplast stroma)	GO:0008152(metabolic process);GO:0009987(cellular process);GO:0050896(response to stimulus)	GO:0055114(oxidation-reduction process);GO:0044237(cellular metabolic process);GO:0044238(primary metabolic process);GO:0006950(response to stress);GO:0009628(response to abiotic stimulus);GO:0042221(response to chemical stimulus);GO:0009056(catabolic process);GO:0044281(small molecule metabolic process)	GO:0005488(binding);GO:0003824(catalytic activity)	GO:0016491(oxidoreductase activity)	GO:0005576(extracellular region);GO:0044464(cell part);GO:0005623(cell);GO:0043226(organelle);GO:0044422(organelle part)	GO:0016020(membrane);GO:0048046(apoplast);GO:0044464(cell part);GO:0071944(cell periphery);GO:0043227(membrane-bounded organelle);GO:0043229(intracellular organelle);GO:0044424(intracellular part);GO:0005622(intracellular);GO:0044446(intracellular organelle part);GO:0044422(organelle part)	ko00020(Citrate cycle (TCA cycle));ko00620(Pyruvate metabolism);ko00630(Glyoxylate and dicarboxylate metabolism);ko00710(Carbon fixation in photosynthetic organisms);ko04964(Proximal tubule bicarbonate reclamation)
GYTRLBM01AP8U1	412	XM_847830.2	2e-13	1225	0.53	0.06	NP_001016472.1	4e-36	396	0.34	0.12	8364	549226	actr6	ARP6 actin-related protein 6 homolog	412	Q28HE6	4e-36	396	0.34	0.12	Non-swissprot	NA	NA	NA	NA	NA	NA	NA	NA	NA	NA	NA
pangxie_rep_c3005	580	FJ774904.1	1e-177	352	1.67	0.92	NP_001016602.1	6e-68	151	0.62	0.79	8364	549356	rps13	ribosomal protein S13	580	Q28I74	5e-68	151	0.62	0.79	Non-swissprot	112_491_+_112_491	GO:0006412(translation)	GO:0003735(structural constituent of ribosome)	GO:0005840(ribosome);GO:0005622(intracellular)	GO:0008152(metabolic process);GO:0009987(cellular process)	GO:0043170(macromolecule metabolic process);GO:0009058(biosynthetic process);GO:0044237(cellular metabolic process);GO:0044238(primary metabolic process)	GO:0005198(structural molecule activity)	GO:0003735(structural constituent of ribosome)	GO:0044464(cell part);GO:0005623(cell);GO:0032991(macromolecular complex);GO:0043226(organelle)	GO:0005622(intracellular);GO:0030529(ribonucleoprotein complex);GO:0044464(cell part);GO:0043228(non-membrane-bounded organelle);GO:0043229(intracellular organelle);GO:0044424(intracellular part)	ko03010(Ribosome)
pangxie_rep_c1030	1112	BT057814.1	4e-11	559	0.11	0.07	NP_001016750.1	1e-111	472	0.51	0.4	8364	549504	selenbp1	selenium binding protein 1	1112	Q28CY4	1e-111	409	0.51	0.46	Non-swissprot	344_878_+_344_878	NA	GO:0008430(selenium binding)	NA	NA	NA	GO:0005488(binding)	GO:0008430(selenium binding)	NA	NA	NA
pangxie_rep_c9706	925	FR687022.1	1e-155	897	0.95	0.33	NP_001016781.1	1e-93	609	0.32	0.16	8364	549535	ddx17	DEAD (Asp-Glu-Ala-Asp) box polypeptide 17	925	A4IH34	9e-93	420	0.32	0.24	Non-swissprot	122_614_-_122_614|667_822_-_667_822	NA	GO:0003676(nucleic acid binding);GO:0005524(ATP binding);GO:0008026(ATP-dependent helicase activity);GO:0016787(hydrolase activity);GO:0000166(nucleotide binding);GO:0004386(helicase activity)	NA	NA	NA	GO:0003824(catalytic activity);GO:0005488(binding)	GO:0003676(nucleic acid binding);GO:0016787(hydrolase activity);GO:0000166(nucleotide binding)	NA	NA	NA
pangxie_rep_c1489	663	BT047824.1	2e-15	876	0.21	0.05	NP_001017167.1	5e-55	171	0.44	0.57	8364	549921	taf9	TAF9 RNA polymerase II, TATA box binding protein (TBP)-associated factor, 32kDa	663	Q28HQ4	5e-55	171	0.44	0.57	Non-swissprot	33_551_-_33_551	NA	GO:0005524(ATP binding);GO:0004765(shikimate kinase activity)	NA	NA	NA	GO:0003824(catalytic activity);GO:0005488(binding)	GO:0016740(transferase activity);GO:0000166(nucleotide binding)	NA	NA	ko03008(Ribosome biogenesis in eukaryotes);ko03022(Basal transcription factors)
GX7HCKQ02JUJZB	432	XM_003449205.1	2e-17	861	0.76	0.13	NP_001017324.1	9e-24	286	0.38	0.19	8364	550078	capza1	capping protein (actin filament) muscle Z-line, alpha 1	432	Q28DT1	8e-24	286	0.38	0.19	Non-swissprot	NA	GO:0030036(actin cytoskeleton organization)	GO:0003779(actin binding)	GO:0008290(F-actin capping protein complex)	GO:0009987(cellular process);GO:0071840(cellular component organization or biogenesis)	GO:0030029(actin filament-based process);GO:0016043(cellular component organization);GO:0071841(cellular component organization or biogenesis at cellular level)	GO:0005488(binding)	GO:0005515(protein binding)	GO:0032991(macromolecular complex);GO:0044422(organelle part);GO:0043226(organelle);GO:0044464(cell part);GO:0005623(cell)	GO:0043234(protein complex);GO:0044446(intracellular organelle part);GO:0043229(intracellular organelle);GO:0044422(organelle part);GO:0044424(intracellular part);GO:0005622(intracellular);GO:0043228(non-membrane-bounded organelle);GO:0044464(cell part)	NA
pangxie_rep_c17426	493	GQ903729.1	1e-144	555	1.66	0.49	AAH69831.1	2e-30	624	0.41	0.11	7955	550134	ubb	ubiquitin B	493	Q6IS68	2e-30	624	0.41	0.11	Non-swissprot	148_401_-_148_401	NA	NA	NA	NA	NA	NA	NA	NA	NA	NA
pangxie_rep_c16445	506	BC164285.1	7e-17	520	0.52	0.17	NP_001017600.1	2e-55	150	0.47	0.53	7955	550263	zgc:110289	zgc:110289	506	Q568H8	2e-55	150	0.47	0.53	Non-swissprot	86_454_+_86_454	GO:0006351(transcription, DNA-dependent)	NA	NA	GO:0008152(metabolic process);GO:0009987(cellular process)	GO:0009058(biosynthetic process);GO:0043170(macromolecule metabolic process);GO:0044237(cellular metabolic process);GO:0044238(primary metabolic process);GO:0006807(nitrogen compound metabolic process)	NA	NA	NA	NA	ko00230(Purine metabolism);ko00240(Pyrimidine metabolism);ko03020(RNA polymerase);ko04623(Cytosolic DNA-sensing pathway);ko05016(Huntington's disease)
pangxie_rep_c8153	740	BT047239.1	2e-08	1002	0.17	0.04	NP_001017657.1	3e-47	242	0.31	0.31	7955	550350	zgc:110388	zgc:110388	740	Q568C9	2e-47	242	0.31	0.31	Non-swissprot	178_699_+_178_699	GO:0042254(ribosome biogenesis)	NA	GO:0005622(intracellular);GO:0005840(ribosome);GO:0030529(ribonucleoprotein complex)	GO:0009987(cellular process);GO:0071840(cellular component organization or biogenesis)	GO:0044085(cellular component biogenesis);GO:0071841(cellular component organization or biogenesis at cellular level)	NA	NA	GO:0032991(macromolecular complex);GO:0044464(cell part);GO:0005623(cell);GO:0043226(organelle)	GO:0005622(intracellular);GO:0030529(ribonucleoprotein complex);GO:0044424(intracellular part);GO:0044464(cell part);GO:0043228(non-membrane-bounded organelle);GO:0043229(intracellular organelle)	NA
GZ7USVM04ITLY5	NA	NA	NA	NA	NA	NA	XP_623061.2	1e-25	503	0.46	0.14	7460	550663	LOC550663	putative oxidoreductase GLYR1 homolog	467	Q7Q161	8e-20	566	0.37	0.1	swissprot	80_208_+_80_208	GO:0055114(oxidation-reduction process);GO:0006098(pentose-phosphate shunt)	GO:0016616(oxidoreductase activity, acting on the CH-OH group of donors, NAD or NADP as acceptor);GO:0005488(binding);GO:0050662(coenzyme binding);GO:0004616(phosphogluconate dehydrogenase (decarboxylating) activity);GO:0016491(oxidoreductase activity)	NA	GO:0008152(metabolic process);GO:0009987(cellular process)	GO:0055114(oxidation-reduction process);GO:0009056(catabolic process);GO:0044237(cellular metabolic process);GO:0044281(small molecule metabolic process);GO:0006807(nitrogen compound metabolic process);GO:0044238(primary metabolic process)	GO:0005488(binding);GO:0003824(catalytic activity)	GO:0016491(oxidoreductase activity);GO:0048037(cofactor binding)	NA	NA	ko00280("Valine, leucine and isoleucine degradation")
GX7HCKQ02GDW1Y	484	BT044695.1	1e-18	2797	0.6	0.03	XP_623065.1	2e-36	661	0.51	0.12	7460	550667	SdhA	succinate dehydrogenase A	484	E2B4M1	8e-35	663	0.46	0.11	Non-swissprot	331_387_+_331_387	GO:0006099(tricarboxylic acid cycle);GO:0022900(electron transport chain);GO:0055114(oxidation-reduction process)	GO:0050660(flavin adenine dinucleotide binding);GO:0016491(oxidoreductase activity);GO:0009055(electron carrier activity);GO:0016627(oxidoreductase activity, acting on the CH-CH group of donors)	NA	GO:0008152(metabolic process);GO:0009987(cellular process)	GO:0055114(oxidation-reduction process);GO:0044237(cellular metabolic process);GO:0009056(catabolic process)	GO:0009055(electron carrier activity);GO:0003824(catalytic activity);GO:0005488(binding)	GO:0016491(oxidoreductase activity);GO:0048037(cofactor binding)	NA	NA	ko00020(Citrate cycle (TCA cycle));ko00190(Oxidative phosphorylation);ko05010(Alzheimer's disease);ko05012(Parkinson's disease);ko05016(Huntington's disease)
pangxie_rep_c26601	876	FM955618.1	5e-10	1595	0.13	0.02	XP_003250788.1	1e-45	390	0.33	0.25	7460	550791	Arr2	arrestin 2	876	E2BAG7	1e-43	406	0.33	0.23	Non-swissprot	53_487_+_53_487	GO:0007165(signal transduction)	NA	NA	GO:0023052(signaling);GO:0009987(cellular process);GO:0050789(regulation of biological process);GO:0050896(response to stimulus);GO:0065007(biological regulation)	GO:0007165(signal transduction);GO:0050794(regulation of cellular process);GO:0051716(cellular response to stimulus);GO:0050789(regulation of biological process)	NA	NA	NA	NA	NA
pangxie_c18033	NA	NA	NA	NA	NA	NA	XP_623390.3	5e-45	562	0.43	0.17	7460	550895	Tfb1	general transcription factor IIH subunit 1	655	Q16L69	1e-43	619	0.44	0.15	Non-swissprot	227_570_-_227_570	NA	NA	NA	NA	NA	NA	NA	NA	NA	ko03022(Basal transcription factors);ko03420(Nucleotide excision repair)
pangxie_c30004	491	XM_001516009.2	3e-12	790	0.36	0.07	XP_623463.3	8e-38	256	0.47	0.3	7460	551029	LOC551029	inhibitor of growth protein 4-like	491	E0VRC5	2e-37	259	0.48	0.3	Non-swissprot	54_349_+_54_349	NA	GO:0046872(metal ion binding);GO:0008270(zinc ion binding)	NA	NA	NA	GO:0005488(binding)	GO:0043167(ion binding)	NA	NA	NA
GYTRLBM01AMGPX	497	XM_003479472.1	7e-17	1032	0.54	0.09	XP_623511.2	5e-30	451	0.43	0.16	7460	551073	Ssdp	sequence-specific single-stranded DNA-binding protein	497	E2C166	2e-26	458	0.39	0.14	Non-swissprot	180_310_-_180_310	NA	GO:0003697(single-stranded DNA binding);GO:0003677(DNA binding)	GO:0005634(nucleus)	NA	NA	GO:0005488(binding)	GO:0003676(nucleic acid binding)	GO:0043226(organelle);GO:0044464(cell part);GO:0005623(cell)	GO:0043227(membrane-bounded organelle);GO:0043229(intracellular organelle);GO:0044424(intracellular part);GO:0005622(intracellular);GO:0044464(cell part)	NA
GZ7USVM04H8I6H	368	FM879141.1	8e-10	1600	0.3	0.02	XP_623484.1	6e-15	319	0.33	0.13	7460	551083	LOC551083	probable tRNA pseudouridine synthase 2-like	368	E2BFD7	6e-10	317	0.33	0.13	Non-swissprot	NA	GO:0006396(RNA processing);GO:0009451(RNA modification);GO:0001522(pseudouridine synthesis)	GO:0009982(pseudouridine synthase activity);GO:0003723(RNA binding)	NA	GO:0008152(metabolic process);GO:0009987(cellular process)	GO:0043170(macromolecule metabolic process);GO:0044237(cellular metabolic process);GO:0044238(primary metabolic process);GO:0006807(nitrogen compound metabolic process)	GO:0005488(binding);GO:0003824(catalytic activity)	GO:0003676(nucleic acid binding);GO:0016853(isomerase activity)	NA	NA	NA
GZ7USVM04JYQ9A	NA	NA	NA	NA	NA	NA	XP_623532.3	1e-32	786	0.48	0.08	7460	551133	LOC551133	hypothetical protein LOC551133	410	Q7PK23	1e-32	349	0.48	0.19	Non-swissprot	71_304_-_71_304	GO:0032259(methylation)	GO:0008168(methyltransferase activity)	NA	GO:0008152(metabolic process);GO:0009987(cellular process)	GO:0044237(cellular metabolic process);GO:0044281(small molecule metabolic process)	GO:0003824(catalytic activity)	GO:0016740(transferase activity)	NA	NA	NA
GX7HCKQ02FN93D	NA	NA	NA	NA	NA	NA	XP_623583.1	5e-35	486	0.51	0.17	7460	551186	Srp54	splicing factor Srp54	487	E0VX80	5e-34	470	0.5	0.17	Non-swissprot	125_344_-_125_344	NA	GO:0003676(nucleic acid binding);GO:0000166(nucleotide binding)	NA	NA	NA	GO:0005488(binding)	GO:0003676(nucleic acid binding);GO:0000166(nucleotide binding)	NA	NA	NA
pangxie_c13596	1482	XM_003467921.1	7e-12	3039	0.14	0.02	XP_623603.1	1e-142	925	0.47	0.25	7460	551205	LOC551205	neutral alpha-glucosidase AB-like	1482	E2BII6	1e-139	914	0.46	0.25	Non-swissprot	202_883_-_202_883	GO:0005975(carbohydrate metabolic process)	GO:0003824(catalytic activity);GO:0030246(carbohydrate binding);GO:0004553(hydrolase activity, hydrolyzing O-glycosyl compounds)	NA	GO:0008152(metabolic process)	GO:0044238(primary metabolic process)	GO:0003824(catalytic activity);GO:0005488(binding)	GO:0030246(carbohydrate binding);GO:0016787(hydrolase activity)	NA	NA	ko00510(N-Glycan biosynthesis);ko04141(Protein processing in endoplasmic reticulum)
pangxie_rep_c11949	576	BT046226.1	8e-11	543	0.2	0.07	XP_623614.2	2e-52	536	0.48	0.17	7460	551216	pelo	pelota	576	D7ELJ7	1e-51	383	0.49	0.25	Non-swissprot	68_505_-_68_505	NA	NA	NA	NA	NA	NA	NA	NA	NA	ko03015(mRNA surveillance pathway)
GX7HCKQ02GEN6M	519	FJ827761.1	1e-95	15825	1.06	0.01	XP_003250350.1	4e-40	1186	0.49	0.07	7460	551261	PMCA	plasma membrane calcium ATPase	519	E2ANE0	1e-39	1270	0.49	0.07	Non-swissprot	236_465_+_236_465	GO:0006812(cation transport);GO:0006754(ATP biosynthetic process);GO:0070588(calcium ion transmembrane transport)	GO:0005388(calcium-transporting ATPase activity);GO:0005524(ATP binding);GO:0016820(hydrolase activity, acting on acid anhydrides, catalyzing transmembrane movement of substances);GO:0046872(metal ion binding);GO:0016787(hydrolase activity);GO:0015662(ATPase activity, coupled to transmembrane movement of ions, phosphorylative mechanism);GO:0000166(nucleotide binding)	GO:0016020(membrane);GO:0016021(integral to membrane)	GO:0009987(cellular process);GO:0051234(establishment of localization);GO:0051179(localization);GO:0008152(metabolic process)	GO:0006810(transport);GO:0055085(transmembrane transport);GO:0051234(establishment of localization);GO:0006807(nitrogen compound metabolic process);GO:0009058(biosynthetic process);GO:0044237(cellular metabolic process);GO:0044281(small molecule metabolic process);GO:0044238(primary metabolic process)	GO:0003824(catalytic activity);GO:0005488(binding);GO:0005215(transporter activity)	GO:0016787(hydrolase activity);GO:0000166(nucleotide binding);GO:0022857(transmembrane transporter activity);GO:0043167(ion binding);GO:0022892(substrate-specific transporter activity)	GO:0044464(cell part);GO:0005623(cell)	GO:0016020(membrane);GO:0044464(cell part);GO:0044425(membrane part)	ko04020(Calcium signaling pathway);ko04970(Salivary secretion);ko04972(Pancreatic secretion)
pangxie_rep_c24992	665	AJ223384.1	7e-58	1346	1.07	0.18	XP_623784.2	6e-52	368	0.48	0.29	7460	551386	LOC551386	26S protease regulatory subunit 10B	665	Q7ZX98	6e-52	403	0.46	0.25	Non-swissprot	121_398_+_121_398	GO:0030163(protein catabolic process)	GO:0005524(ATP binding);GO:0017111(nucleoside-triphosphatase activity);GO:0016787(hydrolase activity);GO:0000166(nucleotide binding)	GO:0005737(cytoplasm)	GO:0008152(metabolic process)	GO:0009056(catabolic process);GO:0043170(macromolecule metabolic process);GO:0044238(primary metabolic process)	GO:0003824(catalytic activity);GO:0005488(binding)	GO:0016787(hydrolase activity);GO:0000166(nucleotide binding)	GO:0044464(cell part);GO:0005623(cell)	GO:0044424(intracellular part);GO:0005622(intracellular);GO:0044464(cell part)	ko03050(Proteasome)
pangxie_c44999	NA	NA	NA	NA	NA	NA	XP_623815.3	1e-79	781	0.55	0.15	7460	551420	LOC551420	protein O-mannosyltransferase 1-like	661	E0VJ18	1e-75	739	0.53	0.16	Non-swissprot	186_509_-_186_509	GO:0006493(protein O-linked glycosylation)	GO:0004169(dolichyl-phosphate-mannose-protein mannosyltransferase activity);GO:0000030(mannosyltransferase activity);GO:0016740(transferase activity);GO:0016757(transferase activity, transferring glycosyl groups)	GO:0016020(membrane)	GO:0008152(metabolic process);GO:0009987(cellular process)	GO:0044237(cellular metabolic process);GO:0043170(macromolecule metabolic process);GO:0044238(primary metabolic process);GO:0009058(biosynthetic process)	GO:0003824(catalytic activity)	GO:0016740(transferase activity)	GO:0044464(cell part);GO:0005623(cell)	GO:0016020(membrane);GO:0044464(cell part)	ko00514(Other types of O-glycan biosynthesis)
GX7HCKQ02IJ88N	471	GQ887521.1	2e-32	867	0.92	0.17	XP_003249419.1	5e-46	1065	0.55	0.08	7460	551425	sxc	super sex combs	471	B4MQS7	3e-45	1059	0.52	0.08	Non-swissprot	84_221_+_84_221	NA	GO:0005488(binding)	NA	NA	NA	GO:0005488(binding)	NA	NA	NA	NA
pangxie_c9246	NA	NA	NA	NA	NA	NA	XP_623872.3	4e-42	607	0.39	0.17	7460	551474	LOC551474	tudor and KH domain-containing protein-like	791	D6WUS2	4e-41	460	0.39	0.23	Non-swissprot	143_643_+_143_643	NA	GO:0003676(nucleic acid binding);GO:0003723(RNA binding)	NA	NA	NA	GO:0005488(binding)	GO:0003676(nucleic acid binding)	NA	NA	NA
GYTRLBM01BVS1E	500	XM_002589027.1	1e-21	2854	0.86	0.05	XP_623891.2	3e-73	931	0.69	0.12	7460	551493	LOC551493	pre-mRNA-processing factor 6-like	500	E2AX89	3e-73	929	0.69	0.12	Non-swissprot	111_459_-_111_459	GO:0000398(nuclear mRNA splicing, via spliceosome);GO:0006396(RNA processing)	GO:0005488(binding)	GO:0005634(nucleus);GO:0005622(intracellular)	GO:0008152(metabolic process);GO:0009987(cellular process)	GO:0043170(macromolecule metabolic process);GO:0044237(cellular metabolic process);GO:0044238(primary metabolic process);GO:0006807(nitrogen compound metabolic process)	GO:0005488(binding)	NA	GO:0044464(cell part);GO:0005623(cell);GO:0043226(organelle)	GO:0005622(intracellular);GO:0044464(cell part);GO:0043227(membrane-bounded organelle);GO:0043229(intracellular organelle);GO:0044424(intracellular part)	ko03040(Spliceosome)
GYTRLBM01BGVIQ	NA	NA	NA	NA	NA	NA	XP_623916.2	1e-29	930	0.4	0.07	7460	551518	LOC551518	glutamyl aminopeptidase-like	476	B4M6C7	2e-28	956	0.38	0.06	Non-swissprot	192_407_-_192_407	GO:0006508(proteolysis)	GO:0008237(metallopeptidase activity);GO:0008270(zinc ion binding)	NA	GO:0008152(metabolic process)	GO:0043170(macromolecule metabolic process);GO:0044238(primary metabolic process)	GO:0003824(catalytic activity);GO:0005488(binding)	GO:0016787(hydrolase activity);GO:0043167(ion binding)	NA	NA	ko04614(Renin-angiotensin system)
pangxie_c25454	756	BT050044.1	3e-11	510	0.16	0.08	XP_623948.1	7e-60	445	0.43	0.24	7460	551551	Slu7	pre-mRNA-splicing factor Slu7	756	E2AML0	2e-58	583	0.41	0.18	Non-swissprot	202_426_-_202_426|456_608_-_456_608	NA	GO:0008270(zinc ion binding);GO:0003676(nucleic acid binding)	NA	NA	NA	GO:0005488(binding)	GO:0003676(nucleic acid binding);GO:0043167(ion binding)	NA	NA	ko03040(Spliceosome)
pangxie_c25290	973	BT057130.1	3e-11	1396	0.12	0.03	XP_624023.2	8e-29	1246	0.3	0.08	7460	551629	Aats-ile	isoleucyl-tRNA synthetase	973	Q99LT1	9e-29	358	0.31	0.28	Non-swissprot	84_672_-_84_672	NA	NA	NA	NA	NA	NA	NA	NA	NA	NA
pangxie_c47294	584	GU588154.1	1e-15	1579	0.46	0.06	XP_624027.1	5e-53	268	0.42	0.31	7460	551633	LOC551633	pleckstrin homology domain-containing family F member 2-like	584	A6YPS6	4e-53	263	0.41	0.3	Non-swissprot	337_483_-_337_483	NA	GO:0046872(metal ion binding)	NA	NA	NA	GO:0005488(binding)	GO:0043167(ion binding)	NA	NA	NA
GX7HCKQ02GN7GU	NA	NA	NA	NA	NA	NA	XP_624101.3	4e-24	1129	0.39	0.06	7460	551709	sl	small wing	483	B0WL59	3e-23	1217	0.42	0.06	Non-swissprot	204_356_-_204_356	GO:0006629(lipid metabolic process);GO:0007165(signal transduction);GO:0035556(intracellular signal transduction)	GO:0008081(phosphoric diester hydrolase activity);GO:0004629(phospholipase C activity);GO:0005509(calcium ion binding);GO:0004871(signal transducer activity);GO:0004435(phosphatidylinositol phospholipase C activity)	GO:0005622(intracellular)	GO:0023052(signaling);GO:0008152(metabolic process);GO:0009987(cellular process);GO:0050789(regulation of biological process);GO:0050896(response to stimulus);GO:0065007(biological regulation)	GO:0007165(signal transduction);GO:0044238(primary metabolic process);GO:0050794(regulation of cellular process);GO:0051716(cellular response to stimulus);GO:0050789(regulation of biological process)	GO:0060089(molecular transducer activity);GO:0003824(catalytic activity);GO:0005488(binding)	GO:0004871(signal transducer activity);GO:0016787(hydrolase activity);GO:0043167(ion binding)	GO:0044464(cell part);GO:0005623(cell)	GO:0005622(intracellular);GO:0044464(cell part)	ko00562(Inositol phosphate metabolism);ko04012(ErbB signaling pathway);ko04020(Calcium signaling pathway);ko04070(Phosphatidylinositol signaling system);ko04370(VEGF signaling pathway);ko04650(Natural killer cell mediated cytotoxicity);ko04664(Fc epsilon RI signaling pathway);ko04666(Fc gamma R-mediated phagocytosis);ko04670(Leukocyte transendothelial migration);ko04722(Neurotrophin signaling pat…
GX7HCKQ02IYCB6	NA	NA	NA	NA	NA	NA	XP_624312.3	3e-30	650	0.36	0.1	7460	551924	LOC551924	hypothetical protein LOC551924	523	E2AFM3	3e-28	886	0.35	0.07	Non-swissprot	105_432_-_105_432	NA	NA	NA	NA	NA	NA	NA	NA	NA	NA
GX7HCKQ02HOUK1	477	FJ774765.1	2e-38	413	0.53	0.21	XP_624341.2	4e-49	269	0.6	0.35	7460	551956	Prosalpha5	proteasome alpha5 subunit	477	D6WT31	5e-49	242	0.6	0.39	Non-swissprot	95_361_+_95_361	GO:0051603(proteolysis involved in cellular protein catabolic process);GO:0006511(ubiquitin-dependent protein catabolic process)	GO:0004175(endopeptidase activity);GO:0008233(peptidase activity);GO:0004298(threonine-type endopeptidase activity);GO:0016787(hydrolase activity)	GO:0005839(proteasome core complex);GO:0019773(proteasome core complex, alpha-subunit complex);GO:0005634(nucleus);GO:0000502(proteasome complex);GO:0005737(cytoplasm)	GO:0008152(metabolic process);GO:0009987(cellular process)	GO:0043170(macromolecule metabolic process);GO:0044238(primary metabolic process);GO:0009056(catabolic process);GO:0044237(cellular metabolic process)	GO:0003824(catalytic activity)	GO:0016787(hydrolase activity)	GO:0032991(macromolecular complex);GO:0044464(cell part);GO:0005623(cell);GO:0043226(organelle)	GO:0043234(protein complex);GO:0044424(intracellular part);GO:0005622(intracellular);GO:0043227(membrane-bounded organelle);GO:0043229(intracellular organelle);GO:0044464(cell part)	ko03050(Proteasome)
GZ7USVM04ISYLA	499	BT049017.2	7e-11	989	0.23	0.04	XP_624408.2	1e-29	383	0.38	0.16	7460	552024	LOC552024	uncharacterized oxidoreductase yrbE-like	NA	NA	NA	NA	NA	NA	Non-swissprot	90_416_+_90_416	NA	NA	NA	NA	NA	NA	NA	NA	NA	NA
GX7HCKQ02GA75R	NA	NA	NA	NA	NA	NA	XP_624526.2	1e-26	523	0.39	0.12	7460	552144	LOC552144	major facilitator superfamily domain-containing protein 8-like	499	E2BAL1	5e-23	491	0.35	0.12	Non-swissprot	161_449_-_161_449	GO:0055085(transmembrane transport)	NA	GO:0016021(integral to membrane)	GO:0009987(cellular process);GO:0051234(establishment of localization);GO:0051179(localization)	GO:0055085(transmembrane transport);GO:0006810(transport);GO:0051234(establishment of localization)	NA	NA	GO:0044464(cell part);GO:0005623(cell)	GO:0044425(membrane part);GO:0016020(membrane);GO:0044464(cell part)	ko04142(Lysosome)
GX7HCKQ02IL1PZ	NA	NA	NA	NA	NA	NA	XP_624577.1	2e-37	382	0.43	0.19	7460	552197	Atg4	autophagy-specific gene 4	491	D6WLQ9	4e-36	366	0.42	0.19	Non-swissprot	99_227_+_99_227	GO:0006810(transport);GO:0015031(protein transport);GO:0006914(autophagy)	GO:0008234(cysteine-type peptidase activity);GO:0008233(peptidase activity);GO:0016787(hydrolase activity)	GO:0005737(cytoplasm)	GO:0051234(establishment of localization);GO:0051179(localization);GO:0008152(metabolic process);GO:0009987(cellular process)	GO:0006810(transport);GO:0045184(establishment of protein localization);GO:0051234(establishment of localization);GO:0009056(catabolic process);GO:0044237(cellular metabolic process);GO:0033036(macromolecule localization)	GO:0003824(catalytic activity)	GO:0016787(hydrolase activity)	GO:0044464(cell part);GO:0005623(cell)	GO:0044424(intracellular part);GO:0005622(intracellular);GO:0044464(cell part)	ko04140(Regulation of autophagy)
GX7HCKQ02IE5EI	NA	NA	NA	NA	NA	NA	XP_624692.1	1e-45	230	0.59	0.38	7460	552314	GstT1	glutathione S-transferase T1	449	C4WSG3	3e-44	232	0.55	0.36	Non-swissprot	NA	NA	NA	NA	NA	NA	NA	NA	NA	NA	ko00480(Glutathione metabolism);ko00980(Metabolism of xenobiotics by cytochrome P450);ko00982(Drug metabolism - cytochrome P450)
pangxie_c45397	NA	NA	NA	NA	NA	NA	XP_624807.2	4e-22	986	0.3	0.05	7460	552430	Neurochondrin	neurochondrin homolog	NA	NA	NA	NA	NA	NA	Non-swissprot	NA	NA	NA	NA	NA	NA	NA	NA	NA	NA	ko00520(Amino sugar and nucleotide sugar metabolism)
pangxie_c24557	941	XM_001846098.1	9e-27	1980	0.29	0.05	XP_624833.2	6e-88	662	0.33	0.16	7460	552455	LOC552455	transmembrane 9 superfamily member 2-like	941	B7Q9Y7	3e-86	675	0.31	0.14	Non-swissprot	97_624_+_97_624	NA	NA	GO:0016021(integral to membrane)	NA	NA	NA	NA	GO:0044464(cell part);GO:0005623(cell)	GO:0044425(membrane part);GO:0016020(membrane);GO:0044464(cell part)	NA
pangxie_c40355	742	BT079439.1	3e-14	1294	0.29	0.05	XP_624836.1	1e-77	276	0.56	0.5	7460	552458	LOC552458	DNA-directed RNA polymerase II subunit RPB3-like	742	E2BRN1	2e-77	276	0.56	0.5	Non-swissprot	23_388_-_23_388	GO:0006351(transcription, DNA-dependent)	GO:0046983(protein dimerization activity);GO:0003677(DNA binding);GO:0003899(DNA-directed RNA polymerase activity)	NA	GO:0008152(metabolic process);GO:0009987(cellular process)	GO:0009058(biosynthetic process);GO:0043170(macromolecule metabolic process);GO:0044237(cellular metabolic process);GO:0044238(primary metabolic process);GO:0006807(nitrogen compound metabolic process)	GO:0005488(binding);GO:0003824(catalytic activity)	GO:0003676(nucleic acid binding);GO:0005515(protein binding);GO:0016740(transferase activity)	NA	NA	ko00230(Purine metabolism);ko00240(Pyrimidine metabolism);ko03020(RNA polymerase);ko05016(Huntington's disease)
pangxie_c7756	604	AM981271.1	3e-10	370	0.19	0.1	XP_624857.3	9e-28	297	0.3	0.21	7460	552481	LOC552481	hypothetical protein LOC552481	604	E2AJK9	1e-27	125	0.3	0.49	Non-swissprot	NA	NA	NA	NA	NA	NA	NA	NA	NA	NA	NA
pangxie_rep_c55236	709	BT049971.1	2e-11	948	0.18	0.05	XP_624859.2	1e-81	394	0.63	0.38	7460	552483	LOC552483	hypothetical protein LOC552483	709	E2ACB8	2e-79	188	0.62	0.78	Non-swissprot	64_630_-_64_630	GO:0006412(translation)	GO:0003735(structural constituent of ribosome)	GO:0005622(intracellular);GO:0005840(ribosome);GO:0030529(ribonucleoprotein complex)	GO:0008152(metabolic process);GO:0009987(cellular process)	GO:0043170(macromolecule metabolic process);GO:0009058(biosynthetic process);GO:0044237(cellular metabolic process);GO:0044238(primary metabolic process)	GO:0005198(structural molecule activity)	GO:0003735(structural constituent of ribosome)	GO:0032991(macromolecular complex);GO:0044464(cell part);GO:0005623(cell);GO:0043226(organelle)	GO:0005622(intracellular);GO:0030529(ribonucleoprotein complex);GO:0044424(intracellular part);GO:0044464(cell part);GO:0043228(non-membrane-bounded organelle);GO:0043229(intracellular organelle)	ko03010(Ribosome)
pangxie_rep_c5883	NA	NA	NA	NA	NA	NA	XP_624870.2	3e-27	216	0.31	0.32	7460	552493	LOC552493	3-oxoacyl-reductase 2	668	D2C883	2e-25	246	0.32	0.29	Non-swissprot	218_523_-_218_523	GO:0006633(fatty acid biosynthetic process);GO:0055114(oxidation-reduction process);GO:0008152(metabolic process)	GO:0016491(oxidoreductase activity);GO:0005488(binding);GO:0004316(3-oxoacyl-[acyl-carrier-protein] reductase activity);GO:0051287(NAD binding)	NA	GO:0008152(metabolic process);GO:0009987(cellular process)	GO:0055114(oxidation-reduction process);GO:0009058(biosynthetic process);GO:0044237(cellular metabolic process);GO:0044238(primary metabolic process);GO:0044281(small molecule metabolic process)	GO:0005488(binding);GO:0003824(catalytic activity)	GO:0016491(oxidoreductase activity);GO:0000166(nucleotide binding);GO:0048037(cofactor binding);GO:0016740(transferase activity)	NA	NA	NA
GYTRLBM01AZ998	NA	NA	NA	NA	NA	NA	XP_624953.1	1e-55	716	0.66	0.15	7460	552574	LOC552574	exocyst complex component 5-like	476	E2BZ07	1e-54	732	0.66	0.14	Non-swissprot	140_425_-_140_425	GO:0048278(vesicle docking);GO:0006887(exocytosis)	NA	GO:0005737(cytoplasm)	GO:0009987(cellular process);GO:0051234(establishment of localization);GO:0051179(localization)	GO:0016192(vesicle-mediated transport);GO:0022406(membrane docking);GO:0032940(secretion by cell);GO:0006810(transport);GO:0051649(establishment of localization in cell);GO:0051234(establishment of localization);GO:0051641(cellular localization)	NA	NA	GO:0044464(cell part);GO:0005623(cell)	GO:0044424(intracellular part);GO:0005622(intracellular);GO:0044464(cell part)	NA
GX7HCKQ02GBVKU	NA	NA	NA	NA	NA	NA	XP_625161.2	5e-33	493	0.38	0.11	7460	552783	LOC552783	MFS-type transporter C6orf192 homolog	429	E2C7M2	1e-32	496	0.37	0.11	Non-swissprot	48_392_+_48_392	GO:0055085(transmembrane transport)	NA	GO:0016021(integral to membrane)	GO:0009987(cellular process);GO:0051234(establishment of localization);GO:0051179(localization)	GO:0055085(transmembrane transport);GO:0006810(transport);GO:0051234(establishment of localization)	NA	NA	GO:0044464(cell part);GO:0005623(cell)	GO:0044425(membrane part);GO:0016020(membrane);GO:0044464(cell part)	NA
GX7HCKQ02HO55B	441	FM955618.1	2e-10	1595	0.26	0.02	NP_001019394.1	3e-23	247	0.37	0.22	7955	554119	mlx	MAX-like protein X	441	Q4VBH7	2e-23	247	0.37	0.22	Non-swissprot	85_224_-_85_224	GO:0006355(regulation of transcription, DNA-dependent)	NA	GO:0005634(nucleus)	GO:0008152(metabolic process);GO:0050789(regulation of biological process);GO:0009987(cellular process);GO:0065007(biological regulation)	GO:0019222(regulation of metabolic process);GO:0043170(macromolecule metabolic process);GO:0006807(nitrogen compound metabolic process);GO:0009058(biosynthetic process);GO:0044237(cellular metabolic process);GO:0044238(primary metabolic process);GO:0050789(regulation of biological process);GO:0050794(regulation of cellular process)	NA	NA	GO:0043226(organelle);GO:0044464(cell part);GO:0005623(cell)	GO:0043227(membrane-bounded organelle);GO:0043229(intracellular organelle);GO:0044424(intracellular part);GO:0005622(intracellular);GO:0044464(cell part)	NA
GYTRLBM01A7JJJ	486	FJ812410.1	3e-25	285	1.2	0.68	NP_001028149.1	8e-73	470	0.75	0.26	13616	554181	pOPC1	DNA photolyase	486	Q28464	7e-73	470	0.75	0.26	Non-swissprot	165_225_+_165_225	GO:0006281(DNA repair)	GO:0003913(DNA photolyase activity);GO:0003904(deoxyribodipyrimidine photo-lyase activity);GO:0016829(lyase activity)	NA	GO:0008152(metabolic process);GO:0009987(cellular process);GO:0050896(response to stimulus)	GO:0006950(response to stress);GO:0043170(macromolecule metabolic process);GO:0044237(cellular metabolic process);GO:0051716(cellular response to stimulus);GO:0044238(primary metabolic process);GO:0006807(nitrogen compound metabolic process)	GO:0003824(catalytic activity)	GO:0016829(lyase activity)	NA	NA	NA
GX7HCKQ02GR2M3	NA	NA	NA	NA	NA	NA	NP_001076270.1	2e-44	268	0.4	0.21	7955	555865	zgc:162297	zgc:162297	425	A3KNP0	1e-44	268	0.4	0.21	Non-swissprot	196_315_+_196_315	GO:0008152(metabolic process)	GO:0003824(catalytic activity)	NA	GO:0008152(metabolic process)	NA	GO:0003824(catalytic activity)	NA	NA	NA	NA
GX7HCKQ02F7KS9	178	FM955618.1	3e-10	1595	0.62	0.02	AAI24586.1	1e-07	610	0.49	0.05	7955	556156	slc5a8l	solute carrier family 5 (iodide transporter), member 8-like	178	Q3ZMH1	1e-07	610	0.49	0.05	swissprot	NA	GO:0006810(transport);GO:0006811(ion transport);GO:0055085(transmembrane transport);GO:0006814(sodium ion transport)	GO:0015293(symporter activity);GO:0015355(secondary active monocarboxylate transmembrane transporter activity);GO:0005215(transporter activity)	GO:0016021(integral to membrane);GO:0016020(membrane)	GO:0009987(cellular process);GO:0051234(establishment of localization);GO:0051179(localization)	GO:0006810(transport);GO:0055085(transmembrane transport);GO:0051234(establishment of localization)	GO:0005215(transporter activity)	GO:0022857(transmembrane transporter activity);GO:0022892(substrate-specific transporter activity)	GO:0044464(cell part);GO:0005623(cell)	GO:0016020(membrane);GO:0044464(cell part);GO:0044425(membrane part)	NA
GX7HCKQ02HHDI3	313	BT049183.1	1e-11	1043	0.38	0.04	CAQ14206.1	2e-07	318	0.3	0.1	7955	556393	zgc:153679	zgc:153679	313	B0UYL5	2e-07	318	0.3	0.1	Non-swissprot	NA	GO:0055114(oxidation-reduction process);GO:0008152(metabolic process)	GO:0005488(binding);GO:0016491(oxidoreductase activity)	NA	GO:0008152(metabolic process)	GO:0055114(oxidation-reduction process)	GO:0005488(binding);GO:0003824(catalytic activity)	GO:0016491(oxidoreductase activity)	NA	NA	NA
GX7HCKQ02IJJSB	NA	NA	NA	NA	NA	NA	XP_684539.4	4e-11	1164	0.37	0.03	7955	556606	myo1ha	myosin IHa	306	A2BGM6	3e-11	1026	0.37	0.04	Non-swissprot	NA	NA	GO:0000166(nucleotide binding);GO:0003774(motor activity);GO:0005524(ATP binding)	GO:0016459(myosin complex)	NA	NA	GO:0005488(binding);GO:0003824(catalytic activity)	GO:0000166(nucleotide binding);GO:0016787(hydrolase activity)	GO:0032991(macromolecular complex);GO:0044422(organelle part);GO:0043226(organelle);GO:0044464(cell part);GO:0005623(cell)	GO:0043234(protein complex);GO:0044446(intracellular organelle part);GO:0043229(intracellular organelle);GO:0044422(organelle part);GO:0044424(intracellular part);GO:0005622(intracellular);GO:0043228(non-membrane-bounded organelle);GO:0044464(cell part)	NA
GX7HCKQ02J124M	NA	NA	NA	NA	NA	NA	NP_001093453.1	4e-18	201	0.33	0.23	7955	556921	arl14	ADP-ribosylation factor-like 14	422	B8JLB2	4e-18	201	0.33	0.23	Non-swissprot	29_379_-_29_379	GO:0007264(small GTPase mediated signal transduction)	GO:0000166(nucleotide binding);GO:0005525(GTP binding)	GO:0005622(intracellular)	GO:0023052(signaling);GO:0009987(cellular process);GO:0050789(regulation of biological process);GO:0050896(response to stimulus);GO:0065007(biological regulation)	GO:0007165(signal transduction);GO:0050794(regulation of cellular process);GO:0051716(cellular response to stimulus);GO:0050789(regulation of biological process)	GO:0005488(binding)	GO:0000166(nucleotide binding)	GO:0044464(cell part);GO:0005623(cell)	GO:0005622(intracellular);GO:0044464(cell part)	ko04141(Protein processing in endoplasmic reticulum);ko05134(Legionellosis)
pangxie_rep_c1934	NA	NA	NA	NA	NA	NA	NP_001082857.1	4e-73	544	0.58	0.24	7955	560815	zgc:162967	zgc:162967	679	A3KP59	3e-73	544	0.58	0.24	swissprot	229_351_-_229_351|430_540_+_430_540	GO:0055114(oxidation-reduction process);GO:0006355(regulation of transcription, DNA-dependent);GO:0034720(histone H3-K4 demethylation);GO:0006351(transcription, DNA-dependent);GO:0070544(histone H3-K36 demethylation);GO:0016568(chromatin modification);GO:0045668(negative regulation of osteoblast differentiation);GO:0045892(negative regulation of transcription, DNA-dependent)	GO:0016702(oxidoreductase activity, acting on single donors with incorporation of molecular oxygen, incorporation of two atoms of oxygen);GO:0016706(oxidoreductase activity, acting on paired donors, with incorporation or reduction of molecular oxygen, 2-oxoglutarate as one donor, and incorporation of one atom each of oxygen into both donors);GO:0046872(metal ion binding);GO:0051864(histone demeth…	GO:0005654(nucleoplasm);GO:0005730(nucleolus);GO:0005634(nucleus)	GO:0008152(metabolic process);GO:0009987(cellular process);GO:0032501(multicellular organismal process);GO:0032502(developmental process);GO:0048519(negative regulation of biological process);GO:0050789(regulation of biological process);GO:0065007(biological regulation);GO:0071840(cellular component organization or biogenesis)	GO:0055114(oxidation-reduction process);GO:0001503(ossification);GO:0048523(negative regulation of cellular process);GO:0051093(negative regulation of developmental process);GO:0009058(biosynthetic process);GO:0009892(negative regulation of metabolic process);GO:0019222(regulation of metabolic process);GO:0043170(macromolecule metabolic process);GO:0044237(cellular metabolic process);GO:0048519(n…	GO:0003824(catalytic activity);GO:0005488(binding)	GO:0016491(oxidoreductase activity);GO:0032451(demethylase activity);GO:0043167(ion binding)	GO:0043226(organelle);GO:0044422(organelle part);GO:0031974(membrane-enclosed lumen);GO:0044464(cell part);GO:0005623(cell)	GO:0043227(membrane-bounded organelle);GO:0043228(non-membrane-bounded organelle);GO:0043229(intracellular organelle);GO:0044446(intracellular organelle part);GO:0043233(organelle lumen);GO:0044422(organelle part);GO:0044424(intracellular part);GO:0005622(intracellular);GO:0044464(cell part)	NA
GX7HCKQ02H77CB	381	BT057130.1	1e-11	1396	0.31	0.03	Q1LUA8.2	3e-24	446	0.3	0.09	7955	561049	eif3eb	eukaryotic translation initiation factor 3, subunit E, b	381	Q1LUA8	3e-24	446	0.3	0.09	swissprot	69_230_+_69_230	GO:0006413(translational initiation);GO:0006412(translation)	GO:0003743(translation initiation factor activity)	GO:0005737(cytoplasm);GO:0005634(nucleus);GO:0005852(eukaryotic translation initiation factor 3 complex)	GO:0009987(cellular process);GO:0008152(metabolic process)	GO:0006413(translational initiation);GO:0043170(macromolecule metabolic process);GO:0009058(biosynthetic process);GO:0044237(cellular metabolic process);GO:0044238(primary metabolic process)	GO:0005488(binding)	GO:0003676(nucleic acid binding)	GO:0032991(macromolecular complex);GO:0044464(cell part);GO:0005623(cell);GO:0043226(organelle)	GO:0043234(protein complex);GO:0044424(intracellular part);GO:0005622(intracellular);GO:0043227(membrane-bounded organelle);GO:0043229(intracellular organelle);GO:0044464(cell part)	ko03013(RNA transport);ko05160(Hepatitis C)
pangxie_rep_c20023	831	CU223145.1	1e-10	872	0.14	0.04	AAI63132.1	2e-42	409	0.3	0.21	7955	561803	gyg2	glycogenin 2	831	B3DIH8	1e-42	409	0.3	0.21	Non-swissprot	185_746_+_185_746	NA	GO:0016757(transferase activity, transferring glycosyl groups)	NA	NA	NA	GO:0003824(catalytic activity)	GO:0016740(transferase activity)	NA	NA	NA
pangxie_c32740	799	XM_003461744.1	2e-12	3309	0.75	0.06	XP_690811.2	8e-88	1130	0.49	0.12	7955	562329	polr3b	polymerase (RNA) III (DNA directed) polypeptide B	799	A2BG99	6e-88	1130	0.49	0.12	Non-swissprot	253_768_-_253_768	GO:0048565(digestive tract development);GO:0031017(exocrine pancreas development);GO:0006351(transcription, DNA-dependent);GO:0009304(tRNA transcription)	GO:0032549(ribonucleoside binding);GO:0003677(DNA binding);GO:0016779(nucleotidyltransferase activity);GO:0003899(DNA-directed RNA polymerase activity);GO:0016740(transferase activity)	NA	GO:0032502(developmental process);GO:0008152(metabolic process);GO:0009987(cellular process);GO:0032501(multicellular organismal process)	GO:0048856(anatomical structure development);GO:0007275(multicellular organismal development);GO:0009058(biosynthetic process);GO:0043170(macromolecule metabolic process);GO:0044237(cellular metabolic process);GO:0044238(primary metabolic process);GO:0006807(nitrogen compound metabolic process)	GO:0003824(catalytic activity);GO:0005488(binding)	GO:0016740(transferase activity);GO:0001882(nucleoside binding);GO:0003676(nucleic acid binding)	NA	NA	ko00230(Purine metabolism);ko00240(Pyrimidine metabolism);ko03020(RNA polymerase);ko04623(Cytosolic DNA-sensing pathway)
GYTRLBM01A5YSB	NA	NA	NA	NA	NA	NA	XP_690842.5	2e-32	1130	0.44	0.07	7955	562358	LOC562358	terminal uridylyltransferase 7-like	511	E2RM29	4e-31	1495	0.42	0.05	Non-swissprot	NA	NA	GO:0008270(zinc ion binding);GO:0003676(nucleic acid binding);GO:0046872(metal ion binding)	NA	NA	NA	GO:0005488(binding)	GO:0003676(nucleic acid binding);GO:0043167(ion binding)	NA	NA	NA
GX7HCKQ02JVYZE	NA	NA	NA	NA	NA	NA	NP_001155958.1	2e-32	1867	0.31	0.03	7955	563777	LOC563777	similar to Proteasome-associated protein ECM29 homolog	450	B8A5L1	2e-32	1867	0.31	0.03	Non-swissprot	95_108_+_95_108	NA	GO:0005488(binding)	NA	NA	NA	GO:0005488(binding)	NA	NA	NA	NA
pangxie_c20433	928	BT057130.1	1e-10	1396	0.13	0.03	AAI65744.1	1e-60	473	0.34	0.22	7955	565588	ctsf	cathepsin F	928	Q08CH0	8e-61	473	0.34	0.22	Non-swissprot	57_734_+_57_734	GO:0006508(proteolysis)	GO:0004869(cysteine-type endopeptidase inhibitor activity);GO:0008234(cysteine-type peptidase activity);GO:0008233(peptidase activity);GO:0004197(cysteine-type endopeptidase activity);GO:0016787(hydrolase activity)	NA	GO:0008152(metabolic process)	GO:0043170(macromolecule metabolic process);GO:0044238(primary metabolic process)	GO:0003824(catalytic activity);GO:0030234(enzyme regulator activity)	GO:0016787(hydrolase activity);GO:0004857(enzyme inhibitor activity);GO:0061134(peptidase regulator activity)	NA	NA	ko04142(Lysosome)
pangxie_c34995	611	XM_514781.3	1e-06	1740	0.33	0.04	XP_695937.5	3e-68	512	0.63	0.25	7955	567549	LOC567549	tyrosine-protein kinase FRK-like	611	E2AZR3	5e-68	503	0.62	0.25	Non-swissprot	263_340_+_263_340	GO:0006468(protein phosphorylation);GO:0016310(phosphorylation)	GO:0016740(transferase activity);GO:0000166(nucleotide binding);GO:0005524(ATP binding);GO:0004713(protein tyrosine kinase activity);GO:0016772(transferase activity, transferring phosphorus-containing groups);GO:0016301(kinase activity);GO:0004672(protein kinase activity)	NA	GO:0008152(metabolic process);GO:0009987(cellular process)	GO:0043170(macromolecule metabolic process);GO:0044237(cellular metabolic process);GO:0044238(primary metabolic process)	GO:0003824(catalytic activity);GO:0005488(binding)	GO:0016740(transferase activity);GO:0000166(nucleotide binding)	NA	NA	NA
GZ7USVM04JJURG	384	CU223145.1	1e-11	872	0.31	0.05	NP_001070644.1	1e-28	372	0.45	0.15	7955	569013	zgc:152951	zgc:152951	NA	NA	NA	NA	NA	NA	Non-swissprot	NA	NA	NA	NA	NA	NA	NA	NA	NA	NA	NA
GX7HCKQ02G74WT	NA	NA	NA	NA	NA	NA	XP_698183.2	1e-37	352	0.52	0.22	7955	569692	si:ch211-233e16.1	si:ch211-233e16.1	442	Q4V8Q6	1e-37	344	0.52	0.22	Non-swissprot	174_420_-_174_252_329_420	GO:0009058(biosynthetic process)	GO:0016740(transferase activity)	NA	GO:0008152(metabolic process)	GO:0009058(biosynthetic process)	GO:0003824(catalytic activity)	GO:0016740(transferase activity)	NA	NA	NA
pangxie_c19063	1281	FM986355.1	1e-14	2388	0.19	0.03	CAK04159.1	1e-123	468	0.51	0.47	7955	573028	LOC573028	similar to Zinc metalloproteinase (STE24 homolog, yeast)	1281	Q1LYB5	1e-123	468	0.51	0.47	Non-swissprot	99_1185_-_99_1185	GO:0006508(proteolysis)	GO:0004222(metalloendopeptidase activity)	GO:0016020(membrane)	GO:0008152(metabolic process)	GO:0043170(macromolecule metabolic process);GO:0044238(primary metabolic process)	GO:0003824(catalytic activity)	GO:0016787(hydrolase activity)	GO:0044464(cell part);GO:0005623(cell)	GO:0016020(membrane);GO:0044464(cell part)	NA
pangxie_rep_c6832	1632	CU223145.1	6e-11	872	0.07	0.05	NP_001020341.1	1e-103	580	0.36	0.33	7955	573991	zgc:110460	zgc:110460	1632	Q4QRJ7	1e-103	580	0.36	0.33	swissprot	139_1565_-_139_1565	GO:0006413(translational initiation);GO:0006417(regulation of translation);GO:0006412(translation)	GO:0003743(translation initiation factor activity)	NA	GO:0009987(cellular process);GO:0008152(metabolic process);GO:0050789(regulation of biological process);GO:0065007(biological regulation)	GO:0006413(translational initiation);GO:0043170(macromolecule metabolic process);GO:0009058(biosynthetic process);GO:0019222(regulation of metabolic process);GO:0044237(cellular metabolic process);GO:0044238(primary metabolic process);GO:0050794(regulation of cellular process);GO:0050789(regulation of biological process)	GO:0005488(binding)	GO:0003676(nucleic acid binding)	NA	NA	NA
GX7HCKQ02HBWKJ	520	CP001089.1	3e-07	3917761	0.28	0	NP_001020355.1	3e-26	218	0.33	0.26	7955	574005	zgc:114162	zgc:114162	520	Q4QRD4	2e-26	218	0.33	0.26	Non-swissprot	95_339_+_95_339	GO:0006457(protein folding)	GO:0031072(heat shock protein binding);GO:0051082(unfolded protein binding)	NA	GO:0008152(metabolic process);GO:0009987(cellular process)	GO:0043170(macromolecule metabolic process);GO:0044237(cellular metabolic process);GO:0044238(primary metabolic process)	GO:0005488(binding)	GO:0005515(protein binding)	NA	NA	NA
GX7HCKQ02I3SOT	453	FJ774746.1	2e-57	414	0.77	0.28	XP_780172.1	4e-66	431	0.81	0.28	7668	574714	LOC574714	similar to adenosylhomocysteinase	453	D3PJ79	5e-65	432	0.82	0.29	Non-swissprot	97_436_-_97_436	GO:0006730(one-carbon metabolic process)	GO:0004013(adenosylhomocysteinase activity);GO:0016787(hydrolase activity)	NA	GO:0008152(metabolic process);GO:0009987(cellular process)	GO:0044237(cellular metabolic process);GO:0044281(small molecule metabolic process)	GO:0003824(catalytic activity)	GO:0016787(hydrolase activity)	NA	NA	ko00270(Cysteine and methionine metabolism)
pangxie_rep_c23131	670	BT046923.1	6e-14	627	0.2	0.07	XP_780227.1	5e-41	255	0.4	0.35	7668	574750	LOC574750	hypothetical LOC574750	670	Q71R50	5e-35	255	0.34	0.3	swissprot	168_656_+_168_656	GO:0008152(metabolic process);GO:0055114(oxidation-reduction process)	GO:0005488(binding);GO:0016491(oxidoreductase activity)	GO:0005576(extracellular region)	GO:0008152(metabolic process)	GO:0055114(oxidation-reduction process)	GO:0005488(binding);GO:0003824(catalytic activity)	GO:0016491(oxidoreductase activity)	GO:0005576(extracellular region)	NA	NA
pangxie_rep_c4839	1276	XM_003200283.1	4e-20	813	0.18	0.09	XP_780428.1	1e-102	424	0.46	0.46	7668	574927	LOC574927	hypothetical LOC574927	1276	Q4RMC6	1e-101	472	0.47	0.42	Non-swissprot	56_1145_-_56_1145	GO:0006412(translation);GO:0006418(tRNA aminoacylation for protein translation);GO:0006436(tryptophanyl-tRNA aminoacylation)	GO:0005524(ATP binding);GO:0004830(tryptophan-tRNA ligase activity);GO:0000166(nucleotide binding);GO:0016874(ligase activity);GO:0004812(aminoacyl-tRNA ligase activity)	GO:0005737(cytoplasm)	GO:0008152(metabolic process);GO:0009987(cellular process)	GO:0043170(macromolecule metabolic process);GO:0009058(biosynthetic process);GO:0044237(cellular metabolic process);GO:0044238(primary metabolic process);GO:0006807(nitrogen compound metabolic process);GO:0044281(small molecule metabolic process)	GO:0003824(catalytic activity);GO:0005488(binding)	GO:0000166(nucleotide binding);GO:0016874(ligase activity)	GO:0044464(cell part);GO:0005623(cell)	GO:0044424(intracellular part);GO:0005622(intracellular);GO:0044464(cell part)	ko00970(Aminoacyl-tRNA biosynthesis)
GYTRLBM01BR9DE	NA	NA	NA	NA	NA	NA	XP_001176927.1	1e-42	1288	0.52	0.06	7668	574987	LOC574987	similar to MGC53182 protein	443	C3YZV9	6e-42	892	0.5	0.08	Non-swissprot	219_405_-_219_405	GO:0006364(rRNA processing)	NA	GO:0032040(small-subunit processome)	GO:0008152(metabolic process);GO:0009987(cellular process);GO:0071840(cellular component organization or biogenesis)	GO:0043170(macromolecule metabolic process);GO:0044085(cellular component biogenesis);GO:0071841(cellular component organization or biogenesis at cellular level);GO:0044237(cellular metabolic process);GO:0044238(primary metabolic process);GO:0006807(nitrogen compound metabolic process)	NA	NA	GO:0032991(macromolecular complex);GO:0044464(cell part);GO:0005623(cell)	GO:0030529(ribonucleoprotein complex);GO:0044424(intracellular part);GO:0005622(intracellular);GO:0044464(cell part)	ko03008(Ribosome biogenesis in eukaryotes)
pangxie_c34423	552	XM_001963745.1	3e-25	1611	0.75	0.09	XP_780010.1	3e-55	519	0.43	0.15	7668	575187	LOC575187	similar to archain	552	E0VJS0	2e-54	545	0.41	0.14	Non-swissprot	154_417_+_154_417	GO:0006810(transport);GO:0006886(intracellular protein transport);GO:0016192(vesicle-mediated transport)	NA	GO:0030131(clathrin adaptor complex)	GO:0009987(cellular process);GO:0051234(establishment of localization);GO:0051179(localization)	GO:0006810(transport);GO:0016192(vesicle-mediated transport);GO:0051234(establishment of localization);GO:0045184(establishment of protein localization);GO:0051649(establishment of localization in cell);GO:0033036(macromolecule localization);GO:0051641(cellular localization)	NA	NA	GO:0032991(macromolecular complex);GO:0044464(cell part);GO:0005623(cell)	GO:0043234(protein complex);GO:0044425(membrane part);GO:0016020(membrane);GO:0044424(intracellular part);GO:0044464(cell part);GO:0005622(intracellular)	NA
pangxie_c8060	1349	XM_002710507.1	2e-07	1350	0.12	0.04	XP_780928.2	1e-102	479	0.39	0.37	7668	575433	LOC575433	hypothetical LOC575433	1349	D6W8A2	1e-101	466	0.39	0.38	Non-swissprot	608_1321_-_608_1321	GO:0055114(oxidation-reduction process)	GO:0016491(oxidoreductase activity);GO:0046872(metal ion binding)	NA	GO:0008152(metabolic process)	GO:0055114(oxidation-reduction process)	GO:0003824(catalytic activity);GO:0005488(binding)	GO:0016491(oxidoreductase activity);GO:0043167(ion binding)	NA	NA	NA
pangxie_rep_c3329	NA	NA	NA	NA	NA	NA	XP_781111.1	6e-53	335	0.3	0.39	7668	575632	LOC575632	similar to MGC78981 protein	NA	NA	NA	NA	NA	NA	Non-swissprot	79_1099_+_79_1099	NA	NA	NA	NA	NA	NA	NA	NA	NA	NA
pangxie_c9260	867	NM_025936.3	7e-15	2140	0.23	0.03	XP_781259.1	1e-41	665	0.38	0.16	7668	575790	LOC575790	similar to Arginyl-tRNA synthetase	867	Q5RA20	5e-41	660	0.33	0.14	swissprot	119_718_-_119_718	GO:0006412(translation);GO:0006420(arginyl-tRNA aminoacylation);GO:0006418(tRNA aminoacylation for protein translation)	GO:0004812(aminoacyl-tRNA ligase activity);GO:0005524(ATP binding);GO:0004814(arginine-tRNA ligase activity);GO:0016874(ligase activity);GO:0000166(nucleotide binding)	GO:0005737(cytoplasm)	GO:0008152(metabolic process);GO:0009987(cellular process)	GO:0043170(macromolecule metabolic process);GO:0009058(biosynthetic process);GO:0044237(cellular metabolic process);GO:0044238(primary metabolic process);GO:0006807(nitrogen compound metabolic process);GO:0044281(small molecule metabolic process)	GO:0003824(catalytic activity);GO:0005488(binding)	GO:0016874(ligase activity);GO:0000166(nucleotide binding)	GO:0044464(cell part);GO:0005623(cell)	GO:0044424(intracellular part);GO:0005622(intracellular);GO:0044464(cell part)	ko00970(Aminoacyl-tRNA biosynthesis)
GX7HCKQ02HNAMB	288	FJ774726.1	2e-93	925	1.88	0.19	XP_780016.1	3e-33	539	0.7	0.12	7668	575808	LOC575808	similar to Chaperonin containing TCP1, subunit 5 (epsilon)	288	Q5F411	1e-31	541	0.66	0.12	Non-swissprot	45_179_+_45_179	GO:0009615(response to virus);GO:0006457(protein folding);GO:0044267(cellular protein metabolic process)	GO:0000166(nucleotide binding);GO:0005524(ATP binding);GO:0051082(unfolded protein binding)	GO:0005730(nucleolus);GO:0005737(cytoplasm);GO:0005832(chaperonin-containing T-complex);GO:0005829(cytosol)	GO:0051704(multi-organism process);GO:0008152(metabolic process);GO:0009987(cellular process);GO:0050896(response to stimulus)	GO:0051707(response to other organism);GO:0009607(response to biotic stimulus);GO:0043170(macromolecule metabolic process);GO:0044237(cellular metabolic process);GO:0044238(primary metabolic process)	GO:0005488(binding)	GO:0000166(nucleotide binding);GO:0005515(protein binding)	GO:0032991(macromolecular complex);GO:0044464(cell part);GO:0005623(cell);GO:0043226(organelle);GO:0044422(organelle part);GO:0031974(membrane-enclosed lumen)	GO:0043234(protein complex);GO:0044424(intracellular part);GO:0005622(intracellular);GO:0043228(non-membrane-bounded organelle);GO:0043229(intracellular organelle);GO:0044446(intracellular organelle part);GO:0044464(cell part);GO:0043233(organelle lumen);GO:0044422(organelle part);GO:0043227(membrane-bounded organelle)	NA
GX7HCKQ02HO6NF	505	XM_310955.5	1e-15	1502	0.39	0.04	XP_001175657.1	2e-35	427	0.42	0.17	7668	575874	LOC575874	similar to 5-aminoimidazole ribonucleotide (AIR) carboxylase-5- aminoimidazole-4-N-succinocarboxamide ribonucleotide (SAICAR) synthetase	505	Q1MX38	3e-30	435	0.35	0.14	Non-swissprot	97_391_+_97_391	GO:0006164(purine nucleotide biosynthetic process);GO:0006189('de novo' IMP biosynthetic process)	GO:0004639(phosphoribosylaminoimidazolesuccinocarboxamide synthase activity);GO:0005524(ATP binding);GO:0004638(phosphoribosylaminoimidazole carboxylase activity);GO:0016874(ligase activity)	NA	GO:0008152(metabolic process);GO:0009987(cellular process)	GO:0006807(nitrogen compound metabolic process);GO:0009058(biosynthetic process);GO:0044237(cellular metabolic process);GO:0044281(small molecule metabolic process);GO:0044238(primary metabolic process)	GO:0003824(catalytic activity);GO:0005488(binding)	GO:0016874(ligase activity);GO:0016829(lyase activity);GO:0000166(nucleotide binding)	NA	NA	ko00230(Purine metabolism)
pangxie_c13077	630	XM_001884243.1	8e-08	1626	0.32	0.04	XP_781458.2	2e-77	535	0.68	0.27	7668	576016	LOC576016	similar to LOC398558 protein	630	Q803P5	9e-76	519	0.68	0.27	Non-swissprot	14_395_+_14_395	NA	NA	NA	NA	NA	NA	NA	NA	NA	ko03008(Ribosome biogenesis in eukaryotes)
pangxie_c41458	700	CR734144.2	2e-18	1154	0.51	0.1	XP_779912.1	5e-86	356	0.67	0.44	7668	576419	LOC576419	similar to replication factor C, 38-kDa subunit	700	C3XXK6	7e-84	356	0.67	0.44	Non-swissprot	135_488_+_135_488	GO:0006260(DNA replication)	GO:0017111(nucleoside-triphosphatase activity);GO:0005524(ATP binding);GO:0003677(DNA binding);GO:0000166(nucleotide binding)	GO:0005634(nucleus)	GO:0008152(metabolic process);GO:0009987(cellular process)	GO:0009058(biosynthetic process);GO:0043170(macromolecule metabolic process);GO:0044237(cellular metabolic process);GO:0044238(primary metabolic process);GO:0006807(nitrogen compound metabolic process)	GO:0005488(binding);GO:0003824(catalytic activity)	GO:0000166(nucleotide binding);GO:0003676(nucleic acid binding);GO:0016787(hydrolase activity)	GO:0043226(organelle);GO:0044464(cell part);GO:0005623(cell)	GO:0043227(membrane-bounded organelle);GO:0043229(intracellular organelle);GO:0044424(intracellular part);GO:0005622(intracellular);GO:0044464(cell part)	ko03030(DNA replication);ko03420(Nucleotide excision repair);ko03430(Mismatch repair)
pangxie_rep_c3256	815	NM_001096095.1	7e-06	1557	0.19	0.03	XP_782348.2	5e-69	463	0.48	0.28	7668	576995	LOC576995	hypothetical LOC576995	815	Q80V13	1e-65	475	0.49	0.28	Non-swissprot	36_704_+_36_704	GO:0008152(metabolic process);GO:0006744(ubiquinone biosynthetic process);GO:0055114(oxidation-reduction process)	GO:0004497(monooxygenase activity);GO:0016709(oxidoreductase activity, acting on paired donors, with incorporation or reduction of molecular oxygen, NADH or NADPH as one donor, and incorporation of one atom of oxygen);GO:0016491(oxidoreductase activity);GO:0050660(flavin adenine dinucleotide binding)	NA	GO:0008152(metabolic process);GO:0009987(cellular process)	GO:0055114(oxidation-reduction process);GO:0044237(cellular metabolic process);GO:0044281(small molecule metabolic process);GO:0009058(biosynthetic process)	GO:0003824(catalytic activity);GO:0005488(binding)	GO:0016491(oxidoreductase activity);GO:0048037(cofactor binding)	NA	NA	ko00130(Ubiquinone and other terpenoid-quinone biosynthesis)
GZ7USVM04H5SFG	419	AB095018.1	6e-11	2078	0.28	0.02	XP_782450.2	2e-28	322	0.39	0.17	7668	577107	LOC577107	similar to SD18110p	NA	NA	NA	NA	NA	NA	Non-swissprot	210_270_+_210_270	NA	NA	NA	NA	NA	NA	NA	NA	NA	NA
pangxie_c22111	596	XM_002586575.1	5e-09	1551	0.3	0.04	XP_783119.1	6e-36	566	0.44	0.15	7668	577819	LOC577819	similar to mFLJ00229 protein	596	C3ZXT1	8e-34	516	0.38	0.15	Non-swissprot	323_415_+_323_415	NA	NA	NA	NA	NA	NA	NA	NA	NA	NA
GX7HCKQ02GIID3	NA	NA	NA	NA	NA	NA	XP_801957.2	2e-57	561	0.7	0.19	7668	577921	LOC577921	hypothetical LOC577921	460	Q4SR29	2e-55	522	0.68	0.2	Non-swissprot	309_420_-_309_420	GO:0043412(macromolecule modification);GO:0009451(RNA modification);GO:0006400(tRNA modification)	GO:0051536(iron-sulfur cluster binding);GO:0016740(transferase activity);GO:0051539(4 iron, 4 sulfur cluster binding);GO:0003824(catalytic activity)	GO:0005737(cytoplasm)	GO:0008152(metabolic process);GO:0009987(cellular process)	GO:0043170(macromolecule metabolic process);GO:0044237(cellular metabolic process);GO:0044238(primary metabolic process);GO:0006807(nitrogen compound metabolic process)	GO:0003824(catalytic activity);GO:0005488(binding)	GO:0016740(transferase activity);GO:0051540(metal cluster binding)	GO:0044464(cell part);GO:0005623(cell)	GO:0044424(intracellular part);GO:0005622(intracellular);GO:0044464(cell part)	NA
pangxie_rep_c947	765	XM_001178294.1	8e-27	1080	1.67	0.39	XP_783243.1	9e-96	260	0.66	0.65	7668	577954	LOC577954	hypothetical LOC577954	765	C3Y211	1e-94	260	0.65	0.64	Non-swissprot	112_681_-_112_681	NA	NA	NA	NA	NA	NA	NA	NA	NA	NA
GX7HCKQ02FWSC7	479	HQ414571.1	1e-49	815	1.31	0.26	XP_802003.1	5e-45	237	0.63	0.43	7668	577989	LOC577989	similar to S6 ribosomal protein	479	B4Q0Q9	1e-43	222	0.59	0.43	Non-swissprot	25_411_-_25_411	GO:0006412(translation)	GO:0003735(structural constituent of ribosome)	GO:0005622(intracellular);GO:0005840(ribosome);GO:0030529(ribonucleoprotein complex)	GO:0008152(metabolic process);GO:0009987(cellular process)	GO:0043170(macromolecule metabolic process);GO:0009058(biosynthetic process);GO:0044237(cellular metabolic process);GO:0044238(primary metabolic process)	GO:0005198(structural molecule activity)	GO:0003735(structural constituent of ribosome)	GO:0032991(macromolecular complex);GO:0044464(cell part);GO:0005623(cell);GO:0043226(organelle)	GO:0005622(intracellular);GO:0030529(ribonucleoprotein complex);GO:0044424(intracellular part);GO:0044464(cell part);GO:0043228(non-membrane-bounded organelle);GO:0043229(intracellular organelle)	NA
GZ7USVM04I6QGL	NA	NA	NA	NA	NA	NA	XP_783667.2	1e-33	492	0.44	0.14	7668	578404	LOC578404	hypothetical LOC578404	NA	NA	NA	NA	NA	NA	Non-swissprot	207_378_+_207_378	NA	NA	NA	NA	NA	NA	NA	NA	NA	NA
GZ7USVM04ION6K	NA	NA	NA	NA	NA	NA	XP_783737.2	3e-40	603	0.63	0.12	7668	578480	LOC578480	similar to fidgetin-like 1	357	C3YR60	8e-39	665	0.59	0.11	Non-swissprot	NA	NA	GO:0000166(nucleotide binding);GO:0005524(ATP binding);GO:0017111(nucleoside-triphosphatase activity)	NA	NA	NA	GO:0005488(binding);GO:0003824(catalytic activity)	GO:0000166(nucleotide binding);GO:0016787(hydrolase activity)	NA	NA	NA
GYTRLBM01CCPGE	295	DQ440423.1	2e-12	1182	1.89	0.16	XP_783803.2	2e-31	501	0.62	0.12	7668	578548	LOC578548	similar to Psmc6 protein	295	Q1HQM1	1e-30	393	0.61	0.15	Non-swissprot	NA	GO:0030163(protein catabolic process)	GO:0017111(nucleoside-triphosphatase activity);GO:0000166(nucleotide binding);GO:0016787(hydrolase activity);GO:0008233(peptidase activity);GO:0005524(ATP binding)	GO:0005737(cytoplasm);GO:0000502(proteasome complex)	GO:0008152(metabolic process)	GO:0009056(catabolic process);GO:0043170(macromolecule metabolic process);GO:0044238(primary metabolic process)	GO:0003824(catalytic activity);GO:0005488(binding)	GO:0000166(nucleotide binding);GO:0016787(hydrolase activity)	GO:0032991(macromolecular complex);GO:0044464(cell part);GO:0005623(cell)	GO:0043234(protein complex);GO:0044424(intracellular part);GO:0005622(intracellular);GO:0044464(cell part)	NA
GYTRLBM01A587G	450	BC092447.1	2e-10	694	0.25	0.05	XP_801948.1	2e-54	734	0.63	0.13	7668	578688	LOC578688	similar to Mcm5-prov protein	450	B7Q7M7	2e-53	323	0.61	0.28	Non-swissprot	178_348_-_178_348	GO:0006270(DNA-dependent DNA replication initiation);GO:0006260(DNA replication)	GO:0003677(DNA binding);GO:0000166(nucleotide binding);GO:0005524(ATP binding)	GO:0005634(nucleus)	GO:0008152(metabolic process);GO:0009987(cellular process)	GO:0009058(biosynthetic process);GO:0043170(macromolecule metabolic process);GO:0044237(cellular metabolic process);GO:0044238(primary metabolic process);GO:0006807(nitrogen compound metabolic process)	GO:0005488(binding)	GO:0000166(nucleotide binding);GO:0003676(nucleic acid binding)	GO:0043226(organelle);GO:0044464(cell part);GO:0005623(cell)	GO:0043227(membrane-bounded organelle);GO:0043229(intracellular organelle);GO:0044424(intracellular part);GO:0005622(intracellular);GO:0044464(cell part)	ko03030(DNA replication);ko04110(Cell cycle);ko04111(Cell cycle - yeast);ko04113(Meiosis - yeast)
GZ7USVM04JMXZE	470	BT057130.1	3e-10	1396	0.24	0.03	XP_784087.1	4e-57	349	0.57	0.26	7668	578850	LOC578850	similar to Prp8bp-pending protein	470	E2AJJ7	7e-56	349	0.57	0.26	Non-swissprot	189_314_+_189_314	NA	NA	NA	NA	NA	NA	NA	NA	NA	NA
GX7HCKQ02F5NTG	NA	NA	NA	NA	NA	NA	XP_784287.2	2e-15	1620	0.35	0.03	7668	579060	RELN	reelin	453	B5DDZ8	4e-10	3463	0.3	0.01	Non-swissprot	91_361_-_91_361	NA	NA	NA	NA	NA	NA	NA	NA	NA	NA
pangxie_rep_c16010	580	BT056956.1	1e-12	1214	0.22	0.03	XP_784306.2	2e-27	417	0.33	0.15	7668	579079	LOC579079	hypothetical LOC579079	NA	NA	NA	NA	NA	NA	Non-swissprot	91_453_+_91_453	NA	NA	NA	NA	NA	NA	NA	NA	NA	NA
pangxie_rep_c17035	768	HM217859.1	1e-115	261	0.84	0.82	XP_784342.2	1e-82	239	0.34	0.36	7668	579115	LOC579115	hypothetical LOC579115	768	Q52PV9	1e-64	450	0.35	0.2	Non-swissprot	151_523_-_151_523	GO:0006184(GTP catabolic process);GO:0007017(microtubule-based process);GO:0051258(protein polymerization);GO:0007018(microtubule-based movement)	GO:0003924(GTPase activity);GO:0000166(nucleotide binding);GO:0005525(GTP binding);GO:0005198(structural molecule activity)	GO:0005874(microtubule);GO:0005737(cytoplasm);GO:0043234(protein complex);GO:0005856(cytoskeleton)	GO:0009987(cellular process);GO:0071840(cellular component organization or biogenesis);GO:0008152(metabolic process)	GO:0007017(microtubule-based process);GO:0044085(cellular component biogenesis);GO:0016043(cellular component organization);GO:0071841(cellular component organization or biogenesis at cellular level);GO:0006807(nitrogen compound metabolic process);GO:0009056(catabolic process);GO:0044237(cellular metabolic process);GO:0044281(small molecule metabolic process);GO:0044238(primary metabolic process)	GO:0005198(structural molecule activity);GO:0005488(binding);GO:0003824(catalytic activity)	GO:0000166(nucleotide binding);GO:0016787(hydrolase activity)	GO:0032991(macromolecular complex);GO:0044464(cell part);GO:0005623(cell);GO:0043226(organelle);GO:0044422(organelle part)	GO:0043234(protein complex);GO:0044424(intracellular part);GO:0005622(intracellular);GO:0043228(non-membrane-bounded organelle);GO:0043229(intracellular organelle);GO:0044446(intracellular organelle part);GO:0044464(cell part);GO:0044422(organelle part)	NA
GYTRLBM01BLI5K	327	AM981271.1	2e-10	370	0.35	0.1	XP_784448.1	2e-19	141	0.39	0.3	7668	579227	LOC579227	similar to conserved hypothetical protein	327	Q9VZP9	1e-18	122	0.35	0.31	Non-swissprot	96_195_-_96_195	NA	NA	NA	NA	NA	NA	NA	NA	NA	NA
GX7HCKQ02I8A98	NA	NA	NA	NA	NA	NA	XP_784504.2	2e-06	1032	0.85	0.03	7668	579289	LOC579289	similar to UDP-N-acetylglucosaminyltransferase	95	Q5GA13	4e-06	1062	0.79	0.02	Non-swissprot	NA	GO:0006493(protein O-linked glycosylation)	GO:0005488(binding);GO:0016262(protein N-acetylglucosaminyltransferase activity);GO:0016740(transferase activity)	NA	GO:0008152(metabolic process);GO:0009987(cellular process)	GO:0044237(cellular metabolic process);GO:0043170(macromolecule metabolic process);GO:0044238(primary metabolic process);GO:0009058(biosynthetic process)	GO:0005488(binding);GO:0003824(catalytic activity)	GO:0016740(transferase activity)	NA	NA	NA
pangxie_c21307	774	XM_002923095.1	4e-20	1913	0.86	0.12	XP_784777.2	6e-90	884	0.57	0.17	7668	579576	ALDH1L2	aldehyde dehydrogenase 1 family, member L2	774	E3NZ06	6e-88	903	0.55	0.16	Non-swissprot	116_563_-_116_563	GO:0009058(biosynthetic process);GO:0032259(methylation);GO:0006730(one-carbon metabolic process);GO:0055114(oxidation-reduction process);GO:0009258(10-formyltetrahydrofolate catabolic process);GO:0008152(metabolic process)	GO:0003824(catalytic activity);GO:0016155(formyltetrahydrofolate dehydrogenase activity);GO:0000036(acyl carrier activity);GO:0016620(oxidoreductase activity, acting on the aldehyde or oxo group of donors, NAD or NADP as acceptor);GO:0016491(oxidoreductase activity);GO:0008168(methyltransferase activity);GO:0016787(hydrolase activity);GO:0016742(hydroxymethyl-, formyl- and related transferase act…	GO:0005737(cytoplasm)	GO:0008152(metabolic process);GO:0009987(cellular process)	GO:0009058(biosynthetic process);GO:0055114(oxidation-reduction process);GO:0044237(cellular metabolic process);GO:0044281(small molecule metabolic process);GO:0006807(nitrogen compound metabolic process);GO:0009056(catabolic process)	GO:0003824(catalytic activity);GO:0005215(transporter activity)	GO:0016491(oxidoreductase activity);GO:0016787(hydrolase activity);GO:0022892(substrate-specific transporter activity);GO:0016740(transferase activity)	GO:0044464(cell part);GO:0005623(cell)	GO:0044424(intracellular part);GO:0005622(intracellular);GO:0044464(cell part)	ko00670(One carbon pool by folate)
pangxie_rep_c54718	499	BT049565.1	3e-10	832	0.26	0.05	XP_784913.2	1e-45	531	0.52	0.16	7668	579722	LOC579722	similar to Chaperonin containing TCP1, subunit 4 (delta)	499	C3XS21	2e-45	533	0.55	0.17	Non-swissprot	NA	GO:0044267(cellular protein metabolic process);GO:0006457(protein folding)	GO:0000166(nucleotide binding);GO:0051082(unfolded protein binding);GO:0005524(ATP binding)	GO:0005737(cytoplasm)	GO:0008152(metabolic process);GO:0009987(cellular process)	GO:0043170(macromolecule metabolic process);GO:0044237(cellular metabolic process);GO:0044238(primary metabolic process)	GO:0005488(binding)	GO:0000166(nucleotide binding);GO:0005515(protein binding)	GO:0044464(cell part);GO:0005623(cell)	GO:0044424(intracellular part);GO:0005622(intracellular);GO:0044464(cell part)	NA
GZ7USVM04JJ93N	NA	NA	NA	NA	NA	NA	XP_784943.2	5e-30	883	0.39	0.07	7668	579753	LOC579753	similar to Peptidyl-glycine alpha-amidating monooxygenase-B precursor (PAM-B) (Peptidyl-glycine alpha-amidating monooxygenase II) (Peptide C-terminal alpha-amidating enzyme II) (AE-II)	485	C3YQ66	7e-30	520	0.4	0.12	Non-swissprot	282_378_-_282_378	GO:0006518(peptide metabolic process);GO:0055114(oxidation-reduction process)	GO:0004504(peptidylglycine monooxygenase activity);GO:0005507(copper ion binding)	GO:0016020(membrane)	GO:0008152(metabolic process);GO:0009987(cellular process)	GO:0055114(oxidation-reduction process);GO:0044237(cellular metabolic process)	GO:0003824(catalytic activity);GO:0005488(binding)	GO:0016491(oxidoreductase activity);GO:0043167(ion binding)	GO:0044464(cell part);GO:0005623(cell)	GO:0016020(membrane);GO:0044464(cell part)	NA
GX7HCKQ02IHXFG	478	BT049815.1	2e-11	803	0.25	0.05	XP_785401.1	2e-50	456	0.55	0.19	7668	580234	LOC580234	hypothetical LOC580234	478	Q9Z2Q4	2e-47	1253	0.54	0.07	swissprot	82_435_+_82_435	GO:0046653(tetrahydrofolate metabolic process);GO:0009086(methionine biosynthetic process);GO:0044237(cellular metabolic process);GO:0008652(cellular amino acid biosynthetic process);GO:0032259(methylation);GO:0050667(homocysteine metabolic process);GO:0006479(protein methylation);GO:0042558(pteridine-containing compound metabolic process)	GO:0008898(homocysteine S-methyltransferase activity);GO:0016597(amino acid binding);GO:0046872(metal ion binding);GO:0005542(folic acid binding);GO:0031419(cobalamin binding);GO:0008168(methyltransferase activity);GO:0008270(zinc ion binding);GO:0008705(methionine synthase activity);GO:0016740(transferase activity)	GO:0005737(cytoplasm);GO:0005625(soluble fraction);GO:0005829(cytosol);GO:0005622(intracellular)	GO:0008152(metabolic process);GO:0009987(cellular process)	GO:0044237(cellular metabolic process);GO:0006807(nitrogen compound metabolic process);GO:0044238(primary metabolic process);GO:0044281(small molecule metabolic process);GO:0043170(macromolecule metabolic process);GO:0009058(biosynthetic process)	GO:0003824(catalytic activity);GO:0005488(binding)	GO:0016740(transferase activity);GO:0019842(vitamin binding);GO:0031406(carboxylic acid binding);GO:0043176(amine binding);GO:0046906(tetrapyrrole binding);GO:0043167(ion binding)	GO:0044464(cell part);GO:0005623(cell)	GO:0005622(intracellular);GO:0000267(cell fraction);GO:0044424(intracellular part);GO:0044464(cell part)	ko00270(Cysteine and methionine metabolism);ko00450(Selenocompound metabolism);ko00670(One carbon pool by folate)
GX7HCKQ02G3SQC	NA	NA	NA	NA	NA	NA	XP_001193041.1	2e-36	712	0.47	0.1	7668	580407	LOC580407	similar to Umps-prov protein	464	B8JLL1	4e-34	479	0.48	0.15	Non-swissprot	158_415_-_158_415	GO:0009116(nucleoside metabolic process);GO:0008152(metabolic process);GO:0044205('de novo' UMP biosynthetic process);GO:0006221(pyrimidine nucleotide biosynthetic process);GO:0006207('de novo' pyrimidine base biosynthetic process)	GO:0004590(orotidine-5'-phosphate decarboxylase activity);GO:0004588(orotate phosphoribosyltransferase activity);GO:0003824(catalytic activity);GO:0016740(transferase activity)	NA	GO:0008152(metabolic process);GO:0009987(cellular process)	GO:0044281(small molecule metabolic process);GO:0044238(primary metabolic process);GO:0006807(nitrogen compound metabolic process);GO:0009058(biosynthetic process);GO:0044237(cellular metabolic process)	GO:0003824(catalytic activity)	GO:0016740(transferase activity);GO:0016829(lyase activity)	NA	NA	ko00240(Pyrimidine metabolism);ko00983(Drug metabolism - other enzymes)
GX7HCKQ02IRRH5	430	BC092447.1	9e-10	694	0.26	0.05	XP_785650.2	3e-52	505	0.66	0.19	7668	580504	LOC580504	similar to Gk2-prov protein	430	Q0IFH7	6e-51	517	0.67	0.19	Non-swissprot	NA	GO:0016310(phosphorylation);GO:0006072(glycerol-3-phosphate metabolic process);GO:0005975(carbohydrate metabolic process)	GO:0016773(phosphotransferase activity, alcohol group as acceptor);GO:0004370(glycerol kinase activity);GO:0016301(kinase activity);GO:0016740(transferase activity)	NA	GO:0008152(metabolic process);GO:0009987(cellular process)	GO:0019637(organophosphate metabolic process);GO:0044238(primary metabolic process);GO:0044237(cellular metabolic process);GO:0044281(small molecule metabolic process)	GO:0003824(catalytic activity)	GO:0016740(transferase activity)	NA	NA	ko00561(Glycerolipid metabolism);ko03320(PPAR signaling pathway);ko04626(Plant-pathogen interaction)
GX7HCKQ02JWLW8	507	BT080404.1	4e-09	846	0.21	0.04	XP_785754.2	1e-26	632	0.36	0.09	7668	580613	LOC580613	hypothetical LOC580613	507	A7RH98	1e-25	287	0.31	0.18	Non-swissprot	164_439_+_164_439	NA	NA	NA	NA	NA	NA	NA	NA	NA	NA
GX7HCKQ02FIYGL	NA	NA	NA	NA	NA	NA	XP_786336.2	1e-23	863	0.31	0.06	7668	581230	LOC581230	hypothetical LOC581230	467	E1BTJ2	1e-22	796	0.32	0.06	Non-swissprot	62_202_+_62_202	NA	GO:0004386(helicase activity);GO:0003676(nucleic acid binding);GO:0016817(hydrolase activity, acting on acid anhydrides);GO:0005524(ATP binding)	NA	NA	NA	GO:0005488(binding);GO:0003824(catalytic activity)	GO:0003676(nucleic acid binding);GO:0016787(hydrolase activity);GO:0000166(nucleotide binding)	NA	NA	NA
pangxie_rep_c64821	786	EF110528.1	0	801	2.38	0.78	NP_001119777.1	3e-88	376	0.35	0.24	7668	581500	LOC581500	muscle actin	786	E1BBQ6	2e-88	378	0.34	0.24	Non-swissprot	84_168_-_84_168|197_385_+_197_385|420_749_+_420_749	NA	NA	NA	NA	NA	NA	NA	NA	NA	NA
pangxie_rep_c8665	700	CU223145.1	9e-11	872	0.17	0.04	XP_786634.2	1e-25	454	0.35	0.18	7668	581552	LOC581552	hypothetical LOC581552	700	Q0P4A8	2e-25	283	0.34	0.28	Non-swissprot	217_613_-_217_613	NA	GO:0003676(nucleic acid binding)	GO:0005622(intracellular)	NA	NA	GO:0005488(binding)	GO:0003676(nucleic acid binding)	GO:0044464(cell part);GO:0005623(cell)	GO:0005622(intracellular);GO:0044464(cell part)	NA
GYTRLBM01B2EEF	223	BT057130.1	4e-07	1396	0.52	0.03	XP_786728.2	9e-21	307	0.58	0.14	7668	581647	LOC581647	similar to Translocase of inner mitochondrial membrane 50 homolog (yeast)	223	C3XTZ6	8e-19	393	0.55	0.1	Non-swissprot	43_80_+_43_80	NA	NA	NA	NA	NA	NA	NA	NA	NA	NA
GX7HCKQ02F4NLM	348	FM985958.1	5e-14	1011	0.84	0.1	XP_001178408.1	5e-28	448	0.54	0.14	7668	582011	LOC582011	similar to translation initiation factor 2 gamma subunit	348	Q684L6	9e-28	474	0.53	0.13	Non-swissprot	114_182_+_114_182	GO:0006413(translational initiation);GO:0006184(GTP catabolic process)	GO:0005525(GTP binding);GO:0000166(nucleotide binding);GO:0003924(GTPase activity);GO:0003743(translation initiation factor activity)	NA	GO:0009987(cellular process);GO:0008152(metabolic process)	GO:0006413(translational initiation);GO:0043170(macromolecule metabolic process);GO:0009058(biosynthetic process);GO:0044237(cellular metabolic process);GO:0044238(primary metabolic process);GO:0006807(nitrogen compound metabolic process);GO:0009056(catabolic process);GO:0044281(small molecule metabolic process)	GO:0005488(binding);GO:0003824(catalytic activity)	GO:0000166(nucleotide binding);GO:0003676(nucleic acid binding);GO:0016787(hydrolase activity)	NA	NA	ko03013(RNA transport)
GX7HCKQ02HBMB4	NA	NA	NA	NA	NA	NA	XP_001189292.1	3e-17	497	0.32	0.1	7668	582835	LOC582835	similar to heterogeneous nuclear ribonucleoprotein A3	NA	NA	NA	NA	NA	NA	Non-swissprot	NA	NA	NA	NA	NA	NA	NA	NA	NA	NA	NA
GYTRLBM01A4BH0	NA	NA	NA	NA	NA	NA	XP_788388.2	3e-21	366	0.35	0.14	7668	583384	LOC583384	similar to LOC553453 protein	434	A7SLH4	9e-20	492	0.34	0.1	Non-swissprot	NA	GO:0008152(metabolic process)	GO:0008081(phosphoric diester hydrolase activity);GO:0003824(catalytic activity);GO:0046872(metal ion binding)	NA	GO:0008152(metabolic process)	NA	GO:0003824(catalytic activity);GO:0005488(binding)	GO:0043167(ion binding);GO:0016787(hydrolase activity)	NA	NA	NA
GYTRLBM01ARLVM	NA	NA	NA	NA	NA	NA	XP_001190200.1	6e-28	1494	0.4	0.04	7668	583447	LOC583447	similar to polyprotein	505	Q6IFU1	5e-24	1680	0.39	0.04	Non-swissprot	NA	GO:0015074(DNA integration)	GO:0003676(nucleic acid binding);GO:0008270(zinc ion binding);GO:0003677(DNA binding)	NA	GO:0008152(metabolic process);GO:0009987(cellular process)	GO:0043170(macromolecule metabolic process);GO:0044237(cellular metabolic process);GO:0044238(primary metabolic process);GO:0006807(nitrogen compound metabolic process)	GO:0005488(binding)	GO:0003676(nucleic acid binding);GO:0043167(ion binding)	NA	NA	NA
pangxie_rep_c60739	779	BT125513.1	1e-10	1150	0.15	0.03	XP_788633.2	3e-55	513	0.38	0.19	7668	583639	LOC583639	similar to NMD3 homolog (S. cerevisiae), like	779	Q6GNS3	4e-49	504	0.36	0.18	swissprot	298_624_+_298_624	GO:0015031(protein transport);GO:0006810(transport)	NA	GO:0005634(nucleus);GO:0005737(cytoplasm);GO:0005730(nucleolus);GO:0005654(nucleoplasm)	GO:0051234(establishment of localization);GO:0051179(localization)	GO:0006810(transport);GO:0045184(establishment of protein localization);GO:0051234(establishment of localization);GO:0033036(macromolecule localization)	NA	NA	GO:0044464(cell part);GO:0005623(cell);GO:0043226(organelle);GO:0044422(organelle part);GO:0031974(membrane-enclosed lumen)	GO:0044424(intracellular part);GO:0005622(intracellular);GO:0043227(membrane-bounded organelle);GO:0043228(non-membrane-bounded organelle);GO:0043229(intracellular organelle);GO:0044446(intracellular organelle part);GO:0044464(cell part);GO:0043233(organelle lumen);GO:0044422(organelle part)	ko03008(Ribosome biogenesis in eukaryotes);ko03013(RNA transport)
pangxie_c23882	727	BT048652.1	2e-12	1075	0.17	0.04	XP_788720.2	2e-44	665	0.39	0.14	7668	583732	LOC583732	similar to ATP-binding cassette, sub-family D (ALD), member 3	727	C3XY03	3e-41	665	0.39	0.14	Non-swissprot	160_597_+_160_597	GO:0055085(transmembrane transport);GO:0006810(transport);GO:0006200(ATP catabolic process)	GO:0016887(ATPase activity);GO:0005524(ATP binding);GO:0042626(ATPase activity, coupled to transmembrane movement of substances);GO:0000166(nucleotide binding);GO:0017111(nucleoside-triphosphatase activity)	GO:0016021(integral to membrane);GO:0016020(membrane)	GO:0009987(cellular process);GO:0051234(establishment of localization);GO:0051179(localization);GO:0008152(metabolic process)	GO:0055085(transmembrane transport);GO:0006810(transport);GO:0051234(establishment of localization);GO:0006807(nitrogen compound metabolic process);GO:0009056(catabolic process);GO:0044237(cellular metabolic process);GO:0044281(small molecule metabolic process);GO:0044238(primary metabolic process)	GO:0005488(binding);GO:0005215(transporter activity);GO:0003824(catalytic activity)	GO:0000166(nucleotide binding);GO:0022857(transmembrane transporter activity);GO:0016787(hydrolase activity)	GO:0044464(cell part);GO:0005623(cell)	GO:0016020(membrane);GO:0044464(cell part);GO:0044425(membrane part)	ko02010(ABC transporters);ko04146(Peroxisome)
pangxie_c8281	664	BT081221.1	5e-06	697	0.14	0.04	XP_788958.2	3e-54	678	0.44	0.14	7668	583980	LOC583980	similar to Myotubularin-related protein 2	664	Q5ZIV1	1e-52	571	0.46	0.18	swissprot	120_560_-_120_560	GO:0051262(protein tetramerization);GO:0035335(peptidyl-tyrosine dephosphorylation);GO:0016311(dephosphorylation)	GO:0004437(inositol or phosphatidylinositol phosphatase activity);GO:0042803(protein homodimerization activity);GO:0004725(protein tyrosine phosphatase activity);GO:0016791(phosphatase activity);GO:0016787(hydrolase activity)	GO:0005774(vacuolar membrane);GO:0005634(nucleus);GO:0016020(membrane);GO:0005737(cytoplasm)	GO:0008152(metabolic process);GO:0009987(cellular process);GO:0071840(cellular component organization or biogenesis)	GO:0044237(cellular metabolic process);GO:0043170(macromolecule metabolic process);GO:0044085(cellular component biogenesis);GO:0016043(cellular component organization);GO:0044238(primary metabolic process)	GO:0003824(catalytic activity);GO:0005488(binding)	GO:0016787(hydrolase activity);GO:0005515(protein binding)	GO:0044464(cell part);GO:0005623(cell);GO:0044422(organelle part);GO:0043226(organelle)	GO:0016020(membrane);GO:0031090(organelle membrane);GO:0044424(intracellular part);GO:0044464(cell part);GO:0005622(intracellular);GO:0043227(membrane-bounded organelle);GO:0043229(intracellular organelle);GO:0044422(organelle part);GO:0044446(intracellular organelle part)	NA
pangxie_rep_c27901	501	NM_001097375.1	4e-12	3223	0.51	0.03	XP_789233.2	4e-27	576	0.34	0.1	7668	584275	LOC584275	similar to ENSANGP00000016497	501	B3RVX8	1e-26	581	0.33	0.09	Non-swissprot	167_339_+_167_339	GO:0006464(protein modification process)	GO:0016881(acid-amino acid ligase activity)	GO:0005622(intracellular)	GO:0008152(metabolic process);GO:0009987(cellular process)	GO:0043170(macromolecule metabolic process);GO:0044237(cellular metabolic process);GO:0044238(primary metabolic process)	GO:0003824(catalytic activity)	GO:0016874(ligase activity)	GO:0044464(cell part);GO:0005623(cell)	GO:0005622(intracellular);GO:0044464(cell part)	ko04120(Ubiquitin mediated proteolysis);ko04144(Endocytosis)
pangxie_rep_c2195	811	BT076832.1	5e-09	572	0.13	0.06	XP_789287.2	2e-51	657	0.38	0.16	7668	584333	LOC584333	similar to laccase 1	811	B4F7L5	3e-48	791	0.36	0.12	Non-swissprot	62_763_-_62_763	GO:0055114(oxidation-reduction process)	GO:0046872(metal ion binding);GO:0016491(oxidoreductase activity);GO:0005507(copper ion binding)	NA	GO:0008152(metabolic process)	GO:0055114(oxidation-reduction process)	GO:0003824(catalytic activity);GO:0005488(binding)	GO:0016491(oxidoreductase activity);GO:0043167(ion binding)	NA	NA	NA
pangxie_rep_c25928	916	BT058001.1	5e-16	4197	0.5	0.04	XP_789337.1	1e-116	1264	0.58	0.14	7668	584384	LOC584384	similar to CDC2L5 protein kinase	916	Q9GRH4	1e-115	1266	0.58	0.14	Non-swissprot	136_732_+_136_732	GO:0006468(protein phosphorylation);GO:0016310(phosphorylation)	GO:0016301(kinase activity);GO:0016772(transferase activity, transferring phosphorus-containing groups);GO:0005524(ATP binding);GO:0004674(protein serine/threonine kinase activity);GO:0004672(protein kinase activity);GO:0000166(nucleotide binding)	NA	GO:0008152(metabolic process);GO:0009987(cellular process)	GO:0043170(macromolecule metabolic process);GO:0044237(cellular metabolic process);GO:0044238(primary metabolic process)	GO:0005488(binding);GO:0003824(catalytic activity)	GO:0000166(nucleotide binding);GO:0016740(transferase activity)	NA	NA	NA
GYTRLBM01A0K3D	351	XM_002406433.1	9e-25	414	0.76	0.21	XP_789764.1	6e-39	181	0.66	0.43	7668	584825	LOC584825	hypothetical LOC584825	351	B5XAV2	2e-38	262	0.68	0.3	Non-swissprot	65_259_+_65_259	GO:0006511(ubiquitin-dependent protein catabolic process);GO:0051603(proteolysis involved in cellular protein catabolic process)	GO:0004175(endopeptidase activity);GO:0008233(peptidase activity);GO:0004298(threonine-type endopeptidase activity);GO:0016787(hydrolase activity)	GO:0005737(cytoplasm);GO:0005634(nucleus);GO:0005839(proteasome core complex);GO:0019773(proteasome core complex, alpha-subunit complex);GO:0000502(proteasome complex)	GO:0008152(metabolic process);GO:0009987(cellular process)	GO:0043170(macromolecule metabolic process);GO:0044238(primary metabolic process);GO:0009056(catabolic process);GO:0044237(cellular metabolic process)	GO:0003824(catalytic activity)	GO:0016787(hydrolase activity)	GO:0032991(macromolecular complex);GO:0044464(cell part);GO:0005623(cell);GO:0043226(organelle)	GO:0043234(protein complex);GO:0044424(intracellular part);GO:0005622(intracellular);GO:0043227(membrane-bounded organelle);GO:0043229(intracellular organelle);GO:0044464(cell part)	ko03050(Proteasome)
pangxie_rep_c14214	490	BT057130.1	2e-11	1396	0.24	0.03	XP_789891.2	5e-27	656	0.4	0.1	7668	584954	LOC584954	similar to Ubiquinol-cytochrome c reductase core protein II	490	C3Z7R8	2e-22	455	0.37	0.13	Non-swissprot	91_312_+_91_312	GO:0006508(proteolysis)	GO:0008270(zinc ion binding);GO:0004222(metalloendopeptidase activity);GO:0046872(metal ion binding);GO:0003824(catalytic activity)	NA	GO:0008152(metabolic process)	GO:0043170(macromolecule metabolic process);GO:0044238(primary metabolic process)	GO:0003824(catalytic activity);GO:0005488(binding)	GO:0043167(ion binding);GO:0016787(hydrolase activity)	NA	NA	ko00190(Oxidative phosphorylation);ko04260(Cardiac muscle contraction);ko05010(Alzheimer's disease);ko05012(Parkinson's disease);ko05016(Huntington's disease)
GX7HCKQ02HGW8N	477	BT125513.1	1e-12	1150	0.26	0.04	XP_790066.2	2e-20	491	0.33	0.11	7668	585136	LOC585136	hypothetical LOC585136	NA	NA	NA	NA	NA	NA	Non-swissprot	120_431_+_120_431	NA	NA	NA	NA	NA	NA	NA	NA	NA	NA
pangxie_c8289	NA	NA	NA	NA	NA	NA	XP_790563.2	2e-28	355	0.36	0.22	7668	585649	LOC585649	hypothetical LOC585649	645	Q7T0P1	8e-25	350	0.33	0.21	Non-swissprot	135_629_+_135_629	GO:0006259(DNA metabolic process)	GO:0005524(ATP binding);GO:0008094(DNA-dependent ATPase activity);GO:0003677(DNA binding)	NA	GO:0008152(metabolic process);GO:0009987(cellular process)	GO:0043170(macromolecule metabolic process);GO:0044237(cellular metabolic process);GO:0044238(primary metabolic process);GO:0006807(nitrogen compound metabolic process)	GO:0005488(binding);GO:0003824(catalytic activity)	GO:0003676(nucleic acid binding);GO:0000166(nucleotide binding);GO:0016787(hydrolase activity)	NA	NA	ko03440(Homologous recombination)
pangxie_c6199	725	NM_001200467.1	4e-07	1310	0.17	0.03	XP_790847.2	1e-70	299	0.53	0.43	7668	585950	LOC585950	similar to cyclin dependent kinase 2	725	O46161	1e-69	299	0.52	0.42	Non-swissprot	158_598_-_158_598	GO:0006468(protein phosphorylation);GO:0016310(phosphorylation)	GO:0016772(transferase activity, transferring phosphorus-containing groups);GO:0004674(protein serine/threonine kinase activity);GO:0005524(ATP binding);GO:0000166(nucleotide binding);GO:0016301(kinase activity);GO:0004672(protein kinase activity)	NA	GO:0008152(metabolic process);GO:0009987(cellular process)	GO:0043170(macromolecule metabolic process);GO:0044237(cellular metabolic process);GO:0044238(primary metabolic process)	GO:0005488(binding);GO:0003824(catalytic activity)	GO:0000166(nucleotide binding);GO:0016740(transferase activity)	NA	NA	NA
pangxie_c5730	NA	NA	NA	NA	NA	NA	XP_791160.2	1e-111	1004	0.46	0.21	7668	586279	LOC586279	hypothetical LOC586279	1392	Q5RGI2	1e-102	919	0.42	0.21	Non-swissprot	132_1313_-_132_1313	GO:0006810(transport)	NA	GO:0005643(nuclear pore)	GO:0051234(establishment of localization);GO:0051179(localization)	GO:0006810(transport);GO:0051234(establishment of localization)	NA	NA	GO:0032991(macromolecular complex);GO:0044422(organelle part);GO:0044464(cell part);GO:0005623(cell);GO:0043226(organelle)	GO:0012505(endomembrane system);GO:0043234(protein complex);GO:0044425(membrane part);GO:0044446(intracellular organelle part);GO:0016020(membrane);GO:0031975(envelope);GO:0043227(membrane-bounded organelle);GO:0043229(intracellular organelle);GO:0044422(organelle part);GO:0044424(intracellular part);GO:0044464(cell part);GO:0005622(intracellular)	ko03013(RNA transport)
GZ7USVM04ISHCG	438	CU350898.1	4e-09	917	0.25	0.04	XP_791175.1	3e-36	654	0.52	0.12	7668	586295	LOC586295	similar to Histone deacetylase 8	NA	NA	NA	NA	NA	NA	Non-swissprot	60_239_-_60_239	NA	NA	NA	NA	NA	NA	NA	NA	NA	ko04110(Cell cycle);ko04330(Notch signaling pathway);ko05016(Huntington's disease);ko05200(Pathways in cancer);ko05220(Chronic myeloid leukemia)
pangxie_rep_c20199	494	BC092447.1	4e-09	694	0.22	0.05	XP_791465.2	6e-30	364	0.36	0.16	7668	586597	LOC586597	similar to Tetratricopeptide repeat domain 4	494	Q7ZWG1	3e-26	399	0.37	0.15	Non-swissprot	NA	NA	GO:0005488(binding)	NA	NA	NA	GO:0005488(binding)	NA	NA	NA	NA
GZ7USVM04ILXH1	474	XM_003463082.1	4e-06	882	0.31	0.06	XP_791682.2	4e-24	161	0.31	0.3	7668	586825	LOC586825	similar to LOC495430 protein	NA	NA	NA	NA	NA	NA	Non-swissprot	NA	NA	NA	NA	NA	NA	NA	NA	NA	NA	NA
pangxie_c33499	NA	NA	NA	NA	NA	NA	XP_001203845.1	2e-42	168	0.4	0.48	7668	587053	LOC587053	similar to MGC80215 protein	603	B8JI85	2e-42	191	0.43	0.45	Non-swissprot	405_443_-_405_443	NA	NA	NA	NA	NA	NA	NA	NA	NA	NA
GX7HCKQ02I2WBV	NA	NA	NA	NA	NA	NA	XP_001178092.1	7e-23	148	0.31	0.34	7668	587280	LOC587280	hypothetical LOC587280	NA	NA	NA	NA	NA	NA	Non-swissprot	42_208_-_42_208	NA	NA	NA	NA	NA	NA	NA	NA	NA	ko03410(Base excision repair)
pangxie_rep_c21734	NA	NA	NA	NA	NA	NA	XP_792529.2	5e-21	338	0.32	0.16	7668	587725	LOC587725	similar to MGC108253 protein	507	B7PRR0	7e-20	614	0.31	0.08	Non-swissprot	145_329_-_145_329	NA	GO:0016740(transferase activity);GO:0003676(nucleic acid binding);GO:0003677(DNA binding);GO:0004386(helicase activity);GO:0005524(ATP binding)	NA	NA	NA	GO:0003824(catalytic activity);GO:0005488(binding)	GO:0016740(transferase activity);GO:0003676(nucleic acid binding);GO:0000166(nucleotide binding);GO:0016787(hydrolase activity)	NA	NA	NA
pangxie_c4584	575	XM_003230184.1	6e-45	759	0.81	0.21	XP_792622.2	3e-34	195	0.35	0.34	7668	587821	LOC587821	similar to NADH dehydrogenase (ubiquinone) Fe-S protein 8, 23kDa (NADH-coenzyme Q reductase)	575	D3TSE8	3e-34	215	0.35	0.31	Non-swissprot	225_338_-_225_338	GO:0055114(oxidation-reduction process)	GO:0009055(electron carrier activity);GO:0051539(4 iron, 4 sulfur cluster binding);GO:0016491(oxidoreductase activity);GO:0051536(iron-sulfur cluster binding);GO:0016651(oxidoreductase activity, acting on NADH or NADPH)	GO:0016020(membrane)	GO:0008152(metabolic process)	GO:0055114(oxidation-reduction process)	GO:0009055(electron carrier activity);GO:0003824(catalytic activity);GO:0005488(binding)	GO:0016491(oxidoreductase activity);GO:0051540(metal cluster binding)	GO:0044464(cell part);GO:0005623(cell)	GO:0016020(membrane);GO:0044464(cell part)	ko00190(Oxidative phosphorylation);ko05010(Alzheimer's disease);ko05012(Parkinson's disease);ko05016(Huntington's disease)
pangxie_c14198	487	FM879141.1	3e-07	1600	0.25	0.03	XP_792865.2	3e-23	1008	0.37	0.06	7668	588072	LOC588072	similar to Pitrilysin metalloproteinase 1	487	D3ZUF9	4e-20	954	0.38	0.06	Non-swissprot	56_377_+_56_377	GO:0006508(proteolysis)	GO:0008270(zinc ion binding);GO:0008237(metallopeptidase activity);GO:0004222(metalloendopeptidase activity);GO:0003824(catalytic activity);GO:0046872(metal ion binding)	NA	GO:0008152(metabolic process)	GO:0043170(macromolecule metabolic process);GO:0044238(primary metabolic process)	GO:0003824(catalytic activity);GO:0005488(binding)	GO:0043167(ion binding);GO:0016787(hydrolase activity)	NA	NA	NA
GYTRLBM01BFJA2	426	EF692600.1	3e-77	819	2.41	0.42	XP_793244.2	5e-52	549	0.7	0.18	7668	588469	LOC588469	similar to MGC81115 protein	426	C3YT08	7e-52	685	0.71	0.15	Non-swissprot	199_410_-_199_410	NA	NA	NA	NA	NA	NA	NA	NA	NA	NA
pangxie_c33372	NA	NA	NA	NA	NA	NA	XP_793502.1	2e-13	222	0.47	0.15	7668	588740	LOC588740	hypothetical LOC588740	217	C1BLI9	5e-13	268	0.47	0.13	Non-swissprot	NA	NA	NA	NA	NA	NA	NA	NA	NA	NA	NA
GX7HCKQ02GO1AC	488	NM_001086752.1	1e-18	3029	0.78	0.04	XP_001191382.1	2e-71	1012	0.77	0.12	7668	589321	LOC589321	similar to subunit of coatomer complex	488	Q4SBJ7	1e-70	846	0.78	0.15	Non-swissprot	91_354_-_91_354	GO:0006886(intracellular protein transport);GO:0016192(vesicle-mediated transport)	GO:0005198(structural molecule activity)	GO:0030117(membrane coat)	GO:0009987(cellular process);GO:0051234(establishment of localization);GO:0051179(localization)	GO:0016192(vesicle-mediated transport);GO:0006810(transport);GO:0045184(establishment of protein localization);GO:0051234(establishment of localization);GO:0051649(establishment of localization in cell);GO:0033036(macromolecule localization);GO:0051641(cellular localization)	GO:0005198(structural molecule activity)	NA	GO:0032991(macromolecular complex);GO:0044464(cell part);GO:0005623(cell)	GO:0043234(protein complex);GO:0044425(membrane part);GO:0016020(membrane);GO:0044424(intracellular part);GO:0044464(cell part);GO:0005622(intracellular)	NA
pangxie_rep_c35819	491	FJ439605.1	2e-83	255	1.12	0.72	XP_794212.2	6e-10	1197	0.31	0.04	7668	589480	LOC589480	similar to camp and camp-inhibited cgmp 3,5-cyclic phosphodiesterase	NA	NA	NA	NA	NA	NA	Non-swissprot	119_295_+_119_295	NA	NA	NA	NA	NA	NA	NA	NA	NA	NA
GX7HCKQ02INO98	NA	NA	NA	NA	NA	NA	XP_795026.1	2e-27	416	0.36	0.12	7668	590324	LOC590324	similar to UDP-N-acetylglucosamine-dolichyl-phosphate N-acetylglucosaminephosphotransferase	399	Q29L48	5e-26	409	0.38	0.12	Non-swissprot	108_221_+_108_221	NA	GO:0008963(phospho-N-acetylmuramoyl-pentapeptide-transferase activity)	GO:0016021(integral to membrane)	NA	NA	GO:0003824(catalytic activity)	GO:0016740(transferase activity)	GO:0044464(cell part);GO:0005623(cell)	GO:0044425(membrane part);GO:0016020(membrane);GO:0044464(cell part)	ko00510(N-Glycan biosynthesis)
GZ7USVM04H4HJ9	NA	NA	NA	NA	NA	NA	XP_795102.2	2e-22	1139	0.36	0.05	7668	590403	LOC590403	hypothetical LOC590403	NA	NA	NA	NA	NA	NA	Non-swissprot	NA	NA	NA	NA	NA	NA	NA	NA	NA	NA	NA
GZ7USVM04I1IC7	460	FJ774769.1	5e-64	243	1.57	0.99	XP_795427.1	3e-29	144	0.33	0.35	7668	590740	LOC590740	similar to 40S ribosomal protein S12	460	Q4PM65	4e-29	132	0.33	0.38	Non-swissprot	159_233_+_159_233	GO:0006412(translation)	GO:0003735(structural constituent of ribosome)	GO:0005622(intracellular);GO:0005840(ribosome);GO:0030529(ribonucleoprotein complex)	GO:0008152(metabolic process);GO:0009987(cellular process)	GO:0043170(macromolecule metabolic process);GO:0009058(biosynthetic process);GO:0044237(cellular metabolic process);GO:0044238(primary metabolic process)	GO:0005198(structural molecule activity)	GO:0003735(structural constituent of ribosome)	GO:0032991(macromolecular complex);GO:0044464(cell part);GO:0005623(cell);GO:0043226(organelle)	GO:0005622(intracellular);GO:0030529(ribonucleoprotein complex);GO:0044424(intracellular part);GO:0044464(cell part);GO:0043228(non-membrane-bounded organelle);GO:0043229(intracellular organelle)	NA
GZ7USVM04IX0WX	NA	NA	NA	NA	NA	NA	XP_795502.1	2e-55	372	0.45	0.19	7668	590821	LOC590821	similar to ENSANGP00000010363	NA	NA	NA	NA	NA	NA	Non-swissprot	137_307_-_137_307	NA	NA	NA	NA	NA	NA	NA	NA	NA	NA
pangxie_c28875	NA	NA	NA	NA	NA	NA	XP_795504.2	7e-24	872	0.33	0.07	7668	590823	LOC590823	hypothetical LOC590823	548	O42110	2e-21	963	0.33	0.06	Non-swissprot	NA	GO:0006278(RNA-dependent DNA replication)	GO:0003723(RNA binding);GO:0003964(RNA-directed DNA polymerase activity)	NA	GO:0008152(metabolic process);GO:0009987(cellular process)	GO:0009058(biosynthetic process);GO:0043170(macromolecule metabolic process);GO:0044237(cellular metabolic process);GO:0044238(primary metabolic process);GO:0006807(nitrogen compound metabolic process)	GO:0005488(binding);GO:0003824(catalytic activity)	GO:0003676(nucleic acid binding);GO:0016740(transferase activity)	NA	NA	NA
GZ7USVM04ID03S	NA	NA	NA	NA	NA	NA	XP_795518.2	2e-27	672	0.42	0.1	7668	590838	LOC590838	hypothetical LOC590838	461	B7PKN6	5e-26	313	0.38	0.19	Non-swissprot	NA	GO:0008152(metabolic process)	GO:0016287(glycerone-phosphate O-acyltransferase activity);GO:0016746(transferase activity, transferring acyl groups);GO:0016740(transferase activity)	NA	GO:0008152(metabolic process)	NA	GO:0003824(catalytic activity)	GO:0016740(transferase activity)	NA	NA	ko00564(Glycerophospholipid metabolism);ko04146(Peroxisome)
pangxie_c18307	785	BT047288.1	2e-08	863	0.15	0.05	XP_001188052.1	2e-60	456	0.4	0.23	7668	590928	LOC590928	similar to Agmat-prov protein	785	A3K4T2	6e-59	317	0.37	0.31	Non-swissprot	83_651_-_83_651	NA	GO:0046872(metal ion binding);GO:0016787(hydrolase activity);GO:0016813(hydrolase activity, acting on carbon-nitrogen (but not peptide) bonds, in linear amidines)	NA	NA	NA	GO:0003824(catalytic activity);GO:0005488(binding)	GO:0016787(hydrolase activity);GO:0043167(ion binding)	NA	NA	NA
pangxie_rep_c513	913	CR696785.2	5e-16	1328	0.24	0.05	XP_795620.1	3e-63	389	0.41	0.32	7668	590942	LOC590942	similar to KIAA0107	913	E1ZVF5	9e-63	389	0.38	0.3	Non-swissprot	185_427_+_185_427	NA	NA	GO:0000502(proteasome complex)	NA	NA	NA	NA	GO:0032991(macromolecular complex);GO:0044464(cell part);GO:0005623(cell)	GO:0043234(protein complex);GO:0044424(intracellular part);GO:0005622(intracellular);GO:0044464(cell part)	ko03050(Proteasome)
pangxie_rep_c2255	1199	FM955618.1	7e-10	1595	0.1	0.02	XP_001176597.1	1e-101	521	0.45	0.35	7668	591071	LOC591071	hypothetical LOC591071	1199	Q6NWE8	1e-97	516	0.43	0.34	Non-swissprot	72_782_+_72_782	GO:0019538(protein metabolic process);GO:0006508(proteolysis)	GO:0004177(aminopeptidase activity);GO:0008235(metalloexopeptidase activity);GO:0030145(manganese ion binding)	GO:0005622(intracellular);GO:0005737(cytoplasm)	GO:0008152(metabolic process)	GO:0043170(macromolecule metabolic process);GO:0044238(primary metabolic process)	GO:0003824(catalytic activity);GO:0005488(binding)	GO:0016787(hydrolase activity);GO:0043167(ion binding)	GO:0044464(cell part);GO:0005623(cell)	GO:0005622(intracellular);GO:0044424(intracellular part);GO:0044464(cell part)	ko00480(Glutathione metabolism)
pangxie_c41463	NA	NA	NA	NA	NA	NA	XP_795754.2	2e-32	636	0.31	0.11	7668	591081	LOC591081	similar to CDNA sequence BC019943	NA	NA	NA	NA	NA	NA	Non-swissprot	90_329_-_90_329	NA	NA	NA	NA	NA	NA	NA	NA	NA	NA
pangxie_c11786	967	CU223145.1	5e-10	872	0.12	0.04	XP_795805.1	7e-79	268	0.43	0.51	7668	591132	LOC591132	hypothetical LOC591132	967	C1BIN2	1e-77	280	0.43	0.49	Non-swissprot	83_880_-_83_880	NA	GO:0016787(hydrolase activity)	NA	NA	NA	GO:0003824(catalytic activity)	GO:0016787(hydrolase activity)	NA	NA	NA
GX7HCKQ02JKS56	431	BT049017.2	2e-07	989	0.23	0.03	XP_796111.1	8e-25	469	0.33	0.1	7668	591457	LOC591457	similar to MGC97849 protein	431	B0WFU1	9e-25	492	0.39	0.11	Non-swissprot	NA	GO:0006281(DNA repair);GO:0006355(regulation of transcription, DNA-dependent)	NA	GO:0005634(nucleus)	GO:0008152(metabolic process);GO:0009987(cellular process);GO:0050789(regulation of biological process);GO:0050896(response to stimulus);GO:0065007(biological regulation)	GO:0006950(response to stress);GO:0019222(regulation of metabolic process);GO:0043170(macromolecule metabolic process);GO:0044237(cellular metabolic process);GO:0051716(cellular response to stimulus);GO:0006807(nitrogen compound metabolic process);GO:0009058(biosynthetic process);GO:0044238(primary metabolic process);GO:0050789(regulation of biological process);GO:0050794(regulation of cellular p…	NA	NA	GO:0043226(organelle);GO:0044464(cell part);GO:0005623(cell)	GO:0043227(membrane-bounded organelle);GO:0043229(intracellular organelle);GO:0044424(intracellular part);GO:0005622(intracellular);GO:0044464(cell part)	ko03022(Basal transcription factors);ko03420(Nucleotide excision repair)
GX7HCKQ02FHADO	282	CU223145.1	4e-11	872	0.41	0.04	XP_796332.2	5e-08	151	0.32	0.2	7668	591688	LOC591688	hypothetical LOC591688	282	E0VGE5	6e-08	150	0.32	0.2	Non-swissprot	NA	GO:0006351(transcription, DNA-dependent)	GO:0003899(DNA-directed RNA polymerase activity)	NA	GO:0008152(metabolic process);GO:0009987(cellular process)	GO:0009058(biosynthetic process);GO:0043170(macromolecule metabolic process);GO:0044237(cellular metabolic process);GO:0044238(primary metabolic process);GO:0006807(nitrogen compound metabolic process)	GO:0003824(catalytic activity)	GO:0016740(transferase activity)	NA	NA	NA
pangxie_rep_c1283	1986	HM217779.1	1e-153	282	0.42	1	XP_796913.1	1e-156	549	0.44	0.52	7668	592289	LOC592289	similar to Eukaryotic translation initiation factor 3, subunit 7 zeta	1986	Q7QBW3	1e-156	584	0.44	0.5	swissprot	107_1579_+_107_1579	GO:0006413(translational initiation);GO:0006412(translation)	GO:0003743(translation initiation factor activity)	GO:0005737(cytoplasm)	GO:0009987(cellular process);GO:0008152(metabolic process)	GO:0006413(translational initiation);GO:0043170(macromolecule metabolic process);GO:0009058(biosynthetic process);GO:0044237(cellular metabolic process);GO:0044238(primary metabolic process)	GO:0005488(binding)	GO:0003676(nucleic acid binding)	GO:0044464(cell part);GO:0005623(cell)	GO:0044424(intracellular part);GO:0005622(intracellular);GO:0044464(cell part)	ko03013(RNA transport)
GX7HCKQ02JTASO	NA	NA	NA	NA	NA	NA	XP_796991.2	7e-32	537	0.35	0.11	7668	592372	LOC592372	hypothetical LOC592372	493	Q5BL32	4e-26	499	0.35	0.12	Non-swissprot	146_466_-_146_466	GO:0008152(metabolic process)	GO:0003824(catalytic activity);GO:0008484(sulfuric ester hydrolase activity)	NA	GO:0008152(metabolic process)	NA	GO:0003824(catalytic activity)	GO:0016787(hydrolase activity)	NA	NA	NA
pangxie_rep_c31660	609	GQ887147.1	2e-58	840	0.96	0.23	XP_797209.1	7e-45	394	0.3	0.15	7668	592602	LOC592602	similar to GTP binding protein	609	A8QCC5	9e-44	401	0.3	0.15	Non-swissprot	239_389_-_239_389	NA	GO:0005525(GTP binding)	GO:0005622(intracellular)	NA	NA	GO:0005488(binding)	GO:0000166(nucleotide binding)	GO:0044464(cell part);GO:0005623(cell)	GO:0005622(intracellular);GO:0044464(cell part)	NA
GX7HCKQ02H5TZR	NA	NA	NA	NA	NA	NA	XP_797394.2	6e-22	169	0.37	0.31	7668	592796	LOC592796	similar to FHA-HIT protein	434	E0VMW3	2e-21	196	0.33	0.24	Non-swissprot	21_165_+_21_165	GO:0008152(metabolic process)	GO:0003824(catalytic activity);GO:0008270(zinc ion binding)	GO:0005622(intracellular)	GO:0008152(metabolic process)	NA	GO:0003824(catalytic activity);GO:0005488(binding)	GO:0043167(ion binding)	GO:0044464(cell part);GO:0005623(cell)	GO:0005622(intracellular);GO:0044464(cell part)	NA
pangxie_rep_c26119	434	BT046923.1	1e-11	627	0.28	0.06	XP_797822.1	4e-18	82	0.32	0.57	7668	593244	LOC593244	similar to immediate early response 3 interacting protein 1	434	C3Y1T7	5e-17	81	0.3	0.54	Non-swissprot	96_286_+_96_286	NA	NA	NA	NA	NA	NA	NA	NA	NA	NA
GX7HCKQ02I5056	221	BT049017.2	3e-11	989	0.53	0.04	XP_797937.1	8e-12	185	0.53	0.21	7668	593366	LOC593366	hypothetical LOC593366	221	D6WA44	7e-09	189	0.41	0.16	Non-swissprot	40_88_+_40_88	GO:0006457(protein folding)	GO:0051082(unfolded protein binding)	GO:0016272(prefoldin complex)	GO:0008152(metabolic process);GO:0009987(cellular process)	GO:0043170(macromolecule metabolic process);GO:0044237(cellular metabolic process);GO:0044238(primary metabolic process)	GO:0005488(binding)	GO:0005515(protein binding)	GO:0032991(macromolecular complex);GO:0044464(cell part);GO:0005623(cell)	GO:0043234(protein complex);GO:0044424(intracellular part);GO:0005622(intracellular);GO:0044464(cell part)	NA
GX7HCKQ02IFGP9	134	XM_002413738.1	4e-06	1995	1.21	0.03	XP_798065.2	5e-06	645	0.47	0.03	7668	593500	LOC593500	hypothetical LOC593500	134	Q4SJ65	4e-06	601	0.47	0.03	Non-swissprot	NA	GO:0006810(transport);GO:0055085(transmembrane transport);GO:0006811(ion transport);GO:0006814(sodium ion transport)	GO:0005215(transporter activity)	GO:0016021(integral to membrane);GO:0016020(membrane)	GO:0009987(cellular process);GO:0051234(establishment of localization);GO:0051179(localization)	GO:0006810(transport);GO:0055085(transmembrane transport);GO:0051234(establishment of localization)	GO:0005215(transporter activity)	NA	GO:0044464(cell part);GO:0005623(cell)	GO:0016020(membrane);GO:0044464(cell part);GO:0044425(membrane part)	NA
GX7HCKQ02FK9A0	NA	NA	NA	NA	NA	NA	XP_001195237.1	2e-19	597	0.3	0.08	7668	594047	LOC594047	similar to vacuolar protein sorting protein 16	NA	NA	NA	NA	NA	NA	Non-swissprot	40_268_-_40_268	NA	NA	NA	NA	NA	NA	NA	NA	NA	NA
GZ7USVM04INWBP	456	AB185328.1	2e-10	1163	0.25	0.03	XP_798696.1	4e-15	314	0.31	0.15	7668	594154	LOC594154	similar to Pitrilysin metalloproteinase 1	NA	NA	NA	NA	NA	NA	Non-swissprot	100_290_+_100_290	NA	NA	NA	NA	NA	NA	NA	NA	NA	NA
pangxie_rep_c12978	724	BT047288.1	2e-12	863	0.17	0.05	XP_799123.2	7e-38	356	0.34	0.23	7668	594596	LOC594596	similar to E2F transcription factor 4	724	B3S7H0	8e-38	241	0.34	0.34	Non-swissprot	357_667_-_357_667	GO:0006351(transcription, DNA-dependent);GO:0006355(regulation of transcription, DNA-dependent)	GO:0003700(sequence-specific DNA binding transcription factor activity);GO:0003677(DNA binding)	GO:0005634(nucleus);GO:0005667(transcription factor complex)	GO:0008152(metabolic process);GO:0009987(cellular process);GO:0050789(regulation of biological process);GO:0065007(biological regulation)	GO:0009058(biosynthetic process);GO:0019222(regulation of metabolic process);GO:0043170(macromolecule metabolic process);GO:0044237(cellular metabolic process);GO:0006807(nitrogen compound metabolic process);GO:0044238(primary metabolic process);GO:0050789(regulation of biological process);GO:0050794(regulation of cellular process)	GO:0001071(nucleic acid binding transcription factor activity);GO:0005488(binding)	GO:0003700(sequence-specific DNA binding transcription factor activity);GO:0003676(nucleic acid binding)	GO:0032991(macromolecular complex);GO:0043226(organelle);GO:0044422(organelle part);GO:0044464(cell part);GO:0005623(cell);GO:0031974(membrane-enclosed lumen)	GO:0043234(protein complex);GO:0043227(membrane-bounded organelle);GO:0043229(intracellular organelle);GO:0044424(intracellular part);GO:0044446(intracellular organelle part);GO:0005622(intracellular);GO:0044422(organelle part);GO:0044464(cell part);GO:0043233(organelle lumen)	ko04110(Cell cycle);ko04350(TGF-beta signaling pathway)
GX7HCKQ02FXG5W	491	CR701366.2	7e-14	846	0.38	0.07	XP_001204076.1	5e-19	163	0.31	0.31	7668	594679	LOC594679	similar to Chain A, Mature Human Frataxin	NA	NA	NA	NA	NA	NA	Non-swissprot	307_420_+_307_420	NA	NA	NA	NA	NA	NA	NA	NA	NA	NA
pangxie_rep_c2282	1576	BT047818.1	9e-10	587	0.08	0.07	XP_799340.1	1e-122	543	0.4	0.39	7668	594823	LOC594823	hypothetical LOC594823	1576	Q7YTB2	1e-121	537	0.39	0.38	Non-swissprot	452_1471_-_452_1471	GO:0005975(carbohydrate metabolic process);GO:0008152(metabolic process)	GO:0016787(hydrolase activity);GO:0043169(cation binding);GO:0003824(catalytic activity);GO:0004563(beta-N-acetylhexosaminidase activity);GO:0004553(hydrolase activity, hydrolyzing O-glycosyl compounds);GO:0016798(hydrolase activity, acting on glycosyl bonds)	NA	GO:0008152(metabolic process)	GO:0044238(primary metabolic process)	GO:0003824(catalytic activity);GO:0005488(binding)	GO:0016787(hydrolase activity);GO:0043167(ion binding)	NA	NA	ko00511(Other glycan degradation);ko00520(Amino sugar and nucleotide sugar metabolism);ko00531(Glycosaminoglycan degradation);ko00603(Glycosphingolipid biosynthesis - globo series);ko00604(Glycosphingolipid biosynthesis - ganglio series);ko04142(Lysosome)
GZ7USVM04JZ6P7	257	BT125513.1	1e-10	1150	0.48	0.04	NP_001025612.1	6e-18	407	0.46	0.1	8364	595000	rpl3l	ribosomal protein L3-like	257	Q5BKH7	5e-18	407	0.46	0.1	Non-swissprot	NA	GO:0006412(translation)	GO:0003735(structural constituent of ribosome)	GO:0030529(ribonucleoprotein complex);GO:0005840(ribosome);GO:0005622(intracellular)	GO:0008152(metabolic process);GO:0009987(cellular process)	GO:0043170(macromolecule metabolic process);GO:0009058(biosynthetic process);GO:0044237(cellular metabolic process);GO:0044238(primary metabolic process)	GO:0005198(structural molecule activity)	GO:0003735(structural constituent of ribosome)	GO:0032991(macromolecular complex);GO:0044464(cell part);GO:0005623(cell);GO:0043226(organelle)	GO:0030529(ribonucleoprotein complex);GO:0005622(intracellular);GO:0044424(intracellular part);GO:0044464(cell part);GO:0043228(non-membrane-bounded organelle);GO:0043229(intracellular organelle)	NA
GX7HCKQ02ITJFA	NA	NA	NA	NA	NA	NA	NP_001025660.1	2e-36	404	0.32	0.12	8364	595052	alg2	asparagine-linked glycosylation 2 homolog	463	Q56A17	2e-36	404	0.32	0.12	Non-swissprot	149_259_+_149_259	GO:0009058(biosynthetic process)	NA	GO:0005634(nucleus)	GO:0008152(metabolic process)	GO:0009058(biosynthetic process)	NA	NA	GO:0043226(organelle);GO:0044464(cell part);GO:0005623(cell)	GO:0043227(membrane-bounded organelle);GO:0043229(intracellular organelle);GO:0044424(intracellular part);GO:0005622(intracellular);GO:0044464(cell part)	ko00510(N-Glycan biosynthesis);ko00513(Various types of N-glycan biosynthesis)
GX7HCKQ02GNPLQ	468	FJ774751.1	1e-100	485	1.36	0.44	XP_859065.1	2e-34	232	0.42	0.28	9615	607438	LOC607438	elongation factor 1-gamma-like	NA	NA	NA	NA	NA	NA	Non-swissprot	55_304_+_55_304	NA	NA	NA	NA	NA	NA	NA	NA	NA	NA
pangxie_rep_c11866	794	HM217859.1	1e-141	261	0.98	1	XP_861950.1	1e-112	281	0.78	0.73	9615	608138	TUBA1C	tubulin, alpha 1c	794	Q25008	6e-67	451	0.48	0.28	swissprot	44_644_+_44_644	GO:0007017(microtubule-based process);GO:0051258(protein polymerization);GO:0006184(GTP catabolic process);GO:0007018(microtubule-based movement)	GO:0005525(GTP binding);GO:0005198(structural molecule activity);GO:0000166(nucleotide binding);GO:0003924(GTPase activity)	GO:0005737(cytoplasm);GO:0005856(cytoskeleton);GO:0043234(protein complex);GO:0005874(microtubule)	GO:0009987(cellular process);GO:0071840(cellular component organization or biogenesis);GO:0008152(metabolic process)	GO:0007017(microtubule-based process);GO:0044085(cellular component biogenesis);GO:0016043(cellular component organization);GO:0071841(cellular component organization or biogenesis at cellular level);GO:0006807(nitrogen compound metabolic process);GO:0009056(catabolic process);GO:0044237(cellular metabolic process);GO:0044281(small molecule metabolic process);GO:0044238(primary metabolic process)	GO:0005198(structural molecule activity);GO:0005488(binding);GO:0003824(catalytic activity)	GO:0000166(nucleotide binding);GO:0016787(hydrolase activity)	GO:0032991(macromolecular complex);GO:0044464(cell part);GO:0005623(cell);GO:0043226(organelle);GO:0044422(organelle part)	GO:0043234(protein complex);GO:0044424(intracellular part);GO:0005622(intracellular);GO:0043228(non-membrane-bounded organelle);GO:0043229(intracellular organelle);GO:0044446(intracellular organelle part);GO:0044464(cell part);GO:0044422(organelle part)	NA
pangxie_rep_c70858	676	HM217859.1	2e-98	261	0.86	0.74	XP_862309.1	3e-46	435	0.35	0.18	9615	608147	TUBA1A	tubulin, alpha 1a	676	Q4S6A3	2e-46	419	0.35	0.19	Non-swissprot	44_394_+_44_394|439_526_+_439_526	GO:0007017(microtubule-based process);GO:0007018(microtubule-based movement);GO:0006184(GTP catabolic process);GO:0051258(protein polymerization)	GO:0005198(structural molecule activity);GO:0003924(GTPase activity);GO:0000166(nucleotide binding);GO:0005525(GTP binding)	GO:0005737(cytoplasm);GO:0043234(protein complex);GO:0005856(cytoskeleton);GO:0005874(microtubule)	GO:0009987(cellular process);GO:0071840(cellular component organization or biogenesis);GO:0008152(metabolic process)	GO:0007017(microtubule-based process);GO:0044085(cellular component biogenesis);GO:0016043(cellular component organization);GO:0071841(cellular component organization or biogenesis at cellular level);GO:0006807(nitrogen compound metabolic process);GO:0009056(catabolic process);GO:0044237(cellular metabolic process);GO:0044281(small molecule metabolic process);GO:0044238(primary metabolic process)	GO:0005198(structural molecule activity);GO:0005488(binding);GO:0003824(catalytic activity)	GO:0000166(nucleotide binding);GO:0016787(hydrolase activity)	GO:0032991(macromolecular complex);GO:0044464(cell part);GO:0005623(cell);GO:0043226(organelle);GO:0044422(organelle part)	GO:0043234(protein complex);GO:0044424(intracellular part);GO:0005622(intracellular);GO:0043228(non-membrane-bounded organelle);GO:0043229(intracellular organelle);GO:0044446(intracellular organelle part);GO:0044464(cell part);GO:0044422(organelle part)	NA
GZ7USVM04IA1Q5	463	FJ774819.1	3e-62	384	0.81	0.33	XP_862877.1	4e-22	268	0.43	0.25	9615	609159	RPLP0	ribosomal protein, large, P0	NA	NA	NA	NA	NA	NA	Non-swissprot	229_360_+_229_360	NA	NA	NA	NA	NA	NA	NA	NA	NA	ko03010(Ribosome)
GX7HCKQ02IQPFF	397	HM217802.1	1e-140	491	1.98	0.53	XP_851758.1	2e-14	202	0.37	0.24	9615	609417	NA	NA	397	E2REM8	2e-14	140	0.37	0.35	Non-swissprot	NA	GO:0006811(ion transport);GO:0006810(transport);GO:0015986(ATP synthesis coupled proton transport);GO:0015991(ATP hydrolysis coupled proton transport);GO:0015992(proton transport)	GO:0015078(hydrogen ion transmembrane transporter activity)	GO:0033177(proton-transporting two-sector ATPase complex, proton-transporting domain);GO:0016020(membrane);GO:0045263(proton-transporting ATP synthase complex, coupling factor F(o));GO:0016021(integral to membrane)	GO:0051234(establishment of localization);GO:0051179(localization);GO:0009987(cellular process);GO:0008152(metabolic process)	GO:0006810(transport);GO:0051234(establishment of localization);GO:0055085(transmembrane transport);GO:0006807(nitrogen compound metabolic process);GO:0009058(biosynthetic process);GO:0044237(cellular metabolic process);GO:0044281(small molecule metabolic process);GO:0044238(primary metabolic process)	GO:0005215(transporter activity)	GO:0022857(transmembrane transporter activity);GO:0022892(substrate-specific transporter activity)	GO:0044464(cell part);GO:0005623(cell);GO:0032991(macromolecular complex)	GO:0016020(membrane);GO:0043234(protein complex);GO:0044424(intracellular part);GO:0044425(membrane part);GO:0044464(cell part);GO:0005622(intracellular)	ko00190(Oxidative phosphorylation);ko05010(Alzheimer's disease);ko05012(Parkinson's disease);ko05016(Huntington's disease)
GX7HCKQ02I8UNF	135	CU350898.1	1e-09	917	0.8	0.04	NP_001179885.1	1e-06	179	0.53	0.13	9913	613382	HDDC3	HD domain containing 3	135	D4A500	3e-06	179	0.51	0.13	Non-swissprot	NA	GO:0008152(metabolic process)	GO:0003824(catalytic activity);GO:0046872(metal ion binding);GO:0008081(phosphoric diester hydrolase activity)	NA	GO:0008152(metabolic process)	NA	GO:0003824(catalytic activity);GO:0005488(binding)	GO:0043167(ion binding);GO:0016787(hydrolase activity)	NA	NA	NA
pangxie_c24474	NA	NA	NA	NA	NA	NA	NP_001029967.1	8e-56	342	0.46	0.34	9913	616676	GALM	galactose mutarotase (aldose 1-epimerase)	749	Q5EA79	7e-56	342	0.46	0.34	swissprot	97_679_-_97_679	GO:0005975(carbohydrate metabolic process);GO:0019318(hexose metabolic process)	GO:0003824(catalytic activity);GO:0016853(isomerase activity);GO:0004034(aldose 1-epimerase activity);GO:0030246(carbohydrate binding)	GO:0005737(cytoplasm)	GO:0008152(metabolic process);GO:0009987(cellular process)	GO:0044238(primary metabolic process);GO:0044237(cellular metabolic process);GO:0044281(small molecule metabolic process)	GO:0003824(catalytic activity);GO:0005488(binding)	GO:0016853(isomerase activity);GO:0030246(carbohydrate binding)	GO:0044464(cell part);GO:0005623(cell)	GO:0044424(intracellular part);GO:0005622(intracellular);GO:0044464(cell part)	ko00010(Glycolysis / Gluconeogenesis)
GZ7USVM04I7X4C	NA	NA	NA	NA	NA	NA	AAI52247.1	3e-13	348	0.36	0.11	7955	619263	adal	adenosine deaminase-like	NA	NA	NA	NA	NA	NA	Non-swissprot	134_200_+_134_200	NA	NA	NA	NA	NA	NA	NA	NA	NA	NA
GYTRLBM01BRNPF	266	JF767013.1	1e-20	1775	0.72	0.04	NP_001032652.1	4e-10	448	0.35	0.07	7955	641565	zgc:123292	zgc:123292	266	Q2YDQ0	4e-10	448	0.35	0.07	Non-swissprot	63_161_+_63_161	GO:0051258(protein polymerization);GO:0006184(GTP catabolic process);GO:0007018(microtubule-based movement);GO:0007017(microtubule-based process)	GO:0005198(structural molecule activity);GO:0005525(GTP binding);GO:0003924(GTPase activity);GO:0000166(nucleotide binding)	GO:0043234(protein complex);GO:0005856(cytoskeleton);GO:0005737(cytoplasm);GO:0005874(microtubule)	GO:0009987(cellular process);GO:0071840(cellular component organization or biogenesis);GO:0008152(metabolic process)	GO:0007017(microtubule-based process);GO:0044085(cellular component biogenesis);GO:0016043(cellular component organization);GO:0071841(cellular component organization or biogenesis at cellular level);GO:0006807(nitrogen compound metabolic process);GO:0009056(catabolic process);GO:0044237(cellular metabolic process);GO:0044281(small molecule metabolic process);GO:0044238(primary metabolic process)	GO:0005198(structural molecule activity);GO:0005488(binding);GO:0003824(catalytic activity)	GO:0000166(nucleotide binding);GO:0016787(hydrolase activity)	GO:0032991(macromolecular complex);GO:0044464(cell part);GO:0005623(cell);GO:0043226(organelle);GO:0044422(organelle part)	GO:0043234(protein complex);GO:0044424(intracellular part);GO:0005622(intracellular);GO:0043228(non-membrane-bounded organelle);GO:0043229(intracellular organelle);GO:0044446(intracellular organelle part);GO:0044464(cell part);GO:0044422(organelle part)	NA
pangxie_rep_c569	1310	NM_001071825.1	8e-68	1395	1.39	0.44	NP_001032653.1	0	479	0.67	0.61	7955	641566	zgc:123290	zgc:123290	1310	Q2YDP9	0	479	0.67	0.61	Non-swissprot	190_1225_-_190_1225	GO:0055114(oxidation-reduction process)	GO:0051539(4 iron, 4 sulfur cluster binding);GO:0008137(NADH dehydrogenase (ubiquinone) activity);GO:0016651(oxidoreductase activity, acting on NADH or NADPH);GO:0010181(FMN binding);GO:0051287(NAD binding)	NA	GO:0008152(metabolic process)	GO:0055114(oxidation-reduction process)	GO:0003824(catalytic activity);GO:0005488(binding)	GO:0000166(nucleotide binding);GO:0016491(oxidoreductase activity);GO:0048037(cofactor binding);GO:0051540(metal cluster binding)	NA	NA	ko00190(Oxidative phosphorylation);ko05010(Alzheimer's disease);ko05012(Parkinson's disease);ko05016(Huntington's disease)
pangxie_c14594	1153	HM217787.1	0	394	1.02	1	XP_966364.1	1e-104	716	0.46	0.25	7070	654855	LOC654855	similar to ATP-dependent RNA helicase	1153	D6WA22	1e-104	716	0.46	0.25	Non-swissprot	65_613_+_65_613	NA	GO:0005524(ATP binding);GO:0008026(ATP-dependent helicase activity);GO:0016787(hydrolase activity);GO:0000166(nucleotide binding);GO:0003676(nucleic acid binding);GO:0004386(helicase activity)	NA	NA	NA	GO:0003824(catalytic activity);GO:0005488(binding)	GO:0016787(hydrolase activity);GO:0000166(nucleotide binding);GO:0003676(nucleic acid binding)	NA	NA	ko03040(Spliceosome)
pangxie_rep_c12097	NA	NA	NA	NA	NA	NA	XP_966444.1	4e-18	449	0.34	0.16	7070	654908	LOC654908	similar to CG8604-PA	NA	NA	NA	NA	NA	NA	Non-swissprot	84_518_-_84_518	NA	NA	NA	NA	NA	NA	NA	NA	NA	ko04666(Fc gamma R-mediated phagocytosis)
GYTRLBM01AE10G	NA	NA	NA	NA	NA	NA	XP_966451.1	5e-33	1003	0.5	0.07	7070	654916	LOC654916	similar to CG11070-PA	444	D6WFJ1	4e-33	1003	0.5	0.07	Non-swissprot	27_322_-_27_322	GO:0016567(protein ubiquitination);GO:0006511(ubiquitin-dependent protein catabolic process)	GO:0034450(ubiquitin-ubiquitin ligase activity);GO:0004842(ubiquitin-protein ligase activity)	GO:0000151(ubiquitin ligase complex)	GO:0008152(metabolic process);GO:0009987(cellular process)	GO:0009056(catabolic process);GO:0043170(macromolecule metabolic process);GO:0044237(cellular metabolic process);GO:0044238(primary metabolic process)	GO:0003824(catalytic activity)	GO:0016874(ligase activity)	GO:0032991(macromolecular complex);GO:0044464(cell part);GO:0005623(cell)	GO:0043234(protein complex);GO:0044424(intracellular part);GO:0005622(intracellular);GO:0044464(cell part)	ko04120(Ubiquitin mediated proteolysis)
pangxie_rep_c13263	1034	NM_213507.1	1e-13	2191	0.18	0.03	XP_966455.1	5e-72	378	0.37	0.34	7070	654920	LOC654920	similar to CG1998-PA	1034	D2A3I9	4e-72	378	0.37	0.34	Non-swissprot	40_713_-_40_366_537_713|742_930_-_742_930	GO:0055114(oxidation-reduction process);GO:0006633(fatty acid biosynthetic process)	GO:0005506(iron ion binding);GO:0016491(oxidoreductase activity)	GO:0016020(membrane);GO:0016021(integral to membrane)	GO:0008152(metabolic process);GO:0009987(cellular process)	GO:0055114(oxidation-reduction process);GO:0009058(biosynthetic process);GO:0044237(cellular metabolic process);GO:0044238(primary metabolic process);GO:0044281(small molecule metabolic process)	GO:0003824(catalytic activity);GO:0005488(binding)	GO:0016491(oxidoreductase activity);GO:0043167(ion binding)	GO:0044464(cell part);GO:0005623(cell)	GO:0016020(membrane);GO:0044464(cell part);GO:0044425(membrane part)	ko00100(Steroid biosynthesis)
pangxie_rep_c6400	895	BT125513.1	3e-11	1150	0.13	0.03	XP_966746.1	2e-50	451	0.35	0.23	7070	655144	LOC655144	similar to proteasome 26S non-ATPase subunit 12	895	D6WVQ2	2e-50	451	0.35	0.23	Non-swissprot	395_652_-_395_652	NA	NA	NA	NA	NA	NA	NA	NA	NA	NA
GX7HCKQ02JR6YY	NA	NA	NA	NA	NA	NA	XP_966754.1	4e-21	253	0.39	0.19	7070	655153	LOC655153	similar to Protein KIAA0152 precursor	373	D6X2Z1	4e-21	253	0.39	0.19	Non-swissprot	113_164_-_113_164	NA	NA	NA	NA	NA	NA	NA	NA	NA	NA
pangxie_c40553	NA	NA	NA	NA	NA	NA	XP_966835.1	6e-23	388	0.39	0.16	7070	655227	LOC655227	similar to F-box only protein 9	472	D6X4P0	5e-23	388	0.39	0.16	Non-swissprot	131_421_-_131_421	NA	NA	NA	NA	NA	NA	NA	NA	NA	NA
GX7HCKQ02G4TR6	246	CU350898.1	5e-10	917	0.45	0.04	XP_966973.1	5e-14	277	0.32	0.09	7070	655339	LOC655339	similar to proteasome (prosome, macropain) subunit, alpha type 1	246	D6WBQ6	4e-14	277	0.32	0.09	Non-swissprot	NA	GO:0006511(ubiquitin-dependent protein catabolic process);GO:0051603(proteolysis involved in cellular protein catabolic process)	GO:0008233(peptidase activity);GO:0004298(threonine-type endopeptidase activity);GO:0004175(endopeptidase activity);GO:0016787(hydrolase activity)	GO:0019773(proteasome core complex, alpha-subunit complex);GO:0005737(cytoplasm);GO:0005839(proteasome core complex);GO:0000502(proteasome complex);GO:0005634(nucleus)	GO:0008152(metabolic process);GO:0009987(cellular process)	GO:0043170(macromolecule metabolic process);GO:0044238(primary metabolic process);GO:0009056(catabolic process);GO:0044237(cellular metabolic process)	GO:0003824(catalytic activity)	GO:0016787(hydrolase activity)	GO:0032991(macromolecular complex);GO:0044464(cell part);GO:0005623(cell);GO:0043226(organelle)	GO:0043234(protein complex);GO:0044424(intracellular part);GO:0005622(intracellular);GO:0043227(membrane-bounded organelle);GO:0043229(intracellular organelle);GO:0044464(cell part)	NA
GYTRLBM01B9ICD	NA	NA	NA	NA	NA	NA	XP_966977.1	4e-39	533	0.38	0.11	7070	655343	LOC655343	similar to CG6903-PA	456	D6WHS1	6e-38	569	0.38	0.1	Non-swissprot	211_317_+_211_317|363_368_+_363_368	NA	NA	NA	NA	NA	NA	NA	NA	NA	ko00531(Glycosaminoglycan degradation);ko04142(Lysosome)
GZ7USVM04IOCS1	385	BT049017.2	2e-07	989	0.26	0.03	XP_001807381.1	9e-27	301	0.45	0.19	7070	655345	LOC655345	similar to CG8768-PA	385	D6WDT7	8e-27	301	0.45	0.19	Non-swissprot	94_279_+_94_279	GO:0044237(cellular metabolic process)	GO:0005488(binding);GO:0003824(catalytic activity);GO:0050662(coenzyme binding)	NA	GO:0008152(metabolic process);GO:0009987(cellular process)	GO:0044237(cellular metabolic process)	GO:0005488(binding);GO:0003824(catalytic activity)	GO:0048037(cofactor binding)	NA	NA	NA
pangxie_rep_c59961	609	FJ774694.1	1e-176	378	1.59	0.85	NP_001164085.1	6e-42	175	0.4	0.47	7070	655374	Cox4	cytochrome c oxidase subunit IV	609	D6WRY0	5e-42	175	0.4	0.47	Non-swissprot	301_454_+_301_454	NA	GO:0004129(cytochrome-c oxidase activity)	NA	NA	NA	GO:0003824(catalytic activity);GO:0005215(transporter activity)	GO:0016491(oxidoreductase activity);GO:0022857(transmembrane transporter activity);GO:0022892(substrate-specific transporter activity)	NA	NA	ko00190(Oxidative phosphorylation);ko04260(Cardiac muscle contraction);ko05010(Alzheimer's disease);ko05012(Parkinson's disease);ko05016(Huntington's disease)
pangxie_rep_c69355	675	BT047626.1	9e-11	1034	0.17	0.04	XP_967059.1	1e-44	151	0.36	0.54	7070	655421	Ndufa13	NADH dehydrogenase (ubiquinone) 1 alpha subcomplex, 13	675	D6WAR0	1e-44	151	0.36	0.54	Non-swissprot	56_410_+_56_410	NA	NA	NA	NA	NA	NA	NA	NA	NA	ko00190(Oxidative phosphorylation);ko05010(Alzheimer's disease);ko05012(Parkinson's disease);ko05016(Huntington's disease)
pangxie_rep_c20938	689	XM_001964153.1	2e-20	1497	0.74	0.11	XP_967085.1	4e-73	497	0.6	0.28	7070	655448	LOC655448	similar to Fumarate hydratase, mitochondrial precursor (Fumarase)	689	D6WJB5	3e-73	497	0.6	0.28	Non-swissprot	88_561_+_88_561	GO:0006106(fumarate metabolic process);GO:0006099(tricarboxylic acid cycle)	GO:0003824(catalytic activity);GO:0004333(fumarate hydratase activity);GO:0016829(lyase activity)	GO:0045239(tricarboxylic acid cycle enzyme complex)	GO:0008152(metabolic process);GO:0009987(cellular process)	GO:0055114(oxidation-reduction process);GO:0009056(catabolic process);GO:0044237(cellular metabolic process);GO:0044281(small molecule metabolic process)	GO:0003824(catalytic activity)	GO:0016829(lyase activity)	GO:0032991(macromolecular complex);GO:0044464(cell part);GO:0005623(cell)	GO:0043234(protein complex);GO:0044424(intracellular part);GO:0005622(intracellular);GO:0044464(cell part)	ko00020(Citrate cycle (TCA cycle));ko00720(Carbon fixation pathways in prokaryotes);ko05200(Pathways in cancer);ko05211(Renal cell carcinoma)
GZ7USVM04JCTGY	487	XM_002612508.1	5e-21	3104	0.64	0.03	XP_967161.1	1e-36	148	0.43	0.47	7070	655515	LOC655515	similar to Eukaryotic initiation factor 1A CG8053-PA	NA	NA	NA	NA	NA	NA	Non-swissprot	41_151_+_41_151	NA	NA	NA	NA	NA	NA	NA	NA	NA	ko03013(RNA transport)
pangxie_c18826	974	XM_001966764.1	5e-93	2103	0.87	0.14	XP_967254.1	6e-70	594	0.36	0.2	7070	655600	LOC655600	similar to limd1	974	D6WNA7	5e-70	594	0.36	0.2	Non-swissprot	257_730_+_257_730	NA	GO:0008270(zinc ion binding);GO:0046872(metal ion binding)	NA	NA	NA	GO:0005488(binding)	GO:0043167(ion binding)	NA	NA	NA
GYTRLBM01ARBNM	490	BT125513.1	7e-11	1150	0.24	0.03	XP_967283.1	9e-35	377	0.43	0.19	7070	655631	LOC655631	similar to methionine aminopeptidase	490	D6X4P7	8e-35	377	0.43	0.19	Non-swissprot	87_139_-_87_139	GO:0006508(proteolysis);GO:0009987(cellular process)	GO:0008235(metalloexopeptidase activity);GO:0016787(hydrolase activity);GO:0046872(metal ion binding);GO:0008270(zinc ion binding);GO:0008233(peptidase activity);GO:0004177(aminopeptidase activity)	NA	GO:0009987(cellular process);GO:0008152(metabolic process)	GO:0043170(macromolecule metabolic process);GO:0044238(primary metabolic process)	GO:0003824(catalytic activity);GO:0005488(binding)	GO:0016787(hydrolase activity);GO:0043167(ion binding)	NA	NA	NA
pangxie_rep_c4913	897	AM981271.1	5e-10	370	0.13	0.1	XP_001807880.1	6e-79	876	0.48	0.16	7070	655651	LOC655651	similar to translation initiation factor 3, subunit S8, putative	897	D2A511	5e-79	876	0.48	0.16	Non-swissprot	160_630_-_160_630	GO:0006412(translation);GO:0006413(translational initiation)	GO:0003743(translation initiation factor activity)	GO:0005737(cytoplasm);GO:0005852(eukaryotic translation initiation factor 3 complex)	GO:0009987(cellular process);GO:0008152(metabolic process)	GO:0006413(translational initiation);GO:0043170(macromolecule metabolic process);GO:0009058(biosynthetic process);GO:0044237(cellular metabolic process);GO:0044238(primary metabolic process)	GO:0005488(binding)	GO:0003676(nucleic acid binding)	GO:0032991(macromolecular complex);GO:0044464(cell part);GO:0005623(cell)	GO:0043234(protein complex);GO:0044424(intracellular part);GO:0005622(intracellular);GO:0044464(cell part)	NA
pangxie_rep_c32241	689	FJ774834.1	1e-146	279	1.17	0.96	XP_967375.1	7e-62	199	0.5	0.58	7070	655723	LOC655723	similar to ribosomal protein L19e	689	D6W6N0	6e-62	199	0.5	0.58	Non-swissprot	115_645_+_115_645	GO:0006412(translation)	GO:0003735(structural constituent of ribosome)	GO:0005622(intracellular);GO:0030529(ribonucleoprotein complex);GO:0005840(ribosome)	GO:0008152(metabolic process);GO:0009987(cellular process)	GO:0043170(macromolecule metabolic process);GO:0009058(biosynthetic process);GO:0044237(cellular metabolic process);GO:0044238(primary metabolic process)	GO:0005198(structural molecule activity)	GO:0003735(structural constituent of ribosome)	GO:0032991(macromolecular complex);GO:0044464(cell part);GO:0005623(cell);GO:0043226(organelle)	GO:0005622(intracellular);GO:0030529(ribonucleoprotein complex);GO:0044424(intracellular part);GO:0044464(cell part);GO:0043228(non-membrane-bounded organelle);GO:0043229(intracellular organelle)	ko03010(Ribosome)
pangxie_rep_c2368	688	XM_002592881.1	9e-08	2482	0.25	0.02	XP_967420.1	4e-81	771	0.65	0.19	7070	655765	LOC655765	similar to cullin	688	D6WNA9	3e-81	771	0.65	0.19	Non-swissprot	85_654_-_85_654	GO:0006511(ubiquitin-dependent protein catabolic process)	GO:0031625(ubiquitin protein ligase binding)	GO:0031461(cullin-RING ubiquitin ligase complex)	GO:0008152(metabolic process);GO:0009987(cellular process)	GO:0009056(catabolic process);GO:0043170(macromolecule metabolic process);GO:0044237(cellular metabolic process);GO:0044238(primary metabolic process)	GO:0005488(binding)	GO:0005515(protein binding)	GO:0032991(macromolecular complex);GO:0044464(cell part);GO:0005623(cell)	GO:0043234(protein complex);GO:0044424(intracellular part);GO:0005622(intracellular);GO:0044464(cell part)	ko04120(Ubiquitin mediated proteolysis)
pangxie_rep_c27377	NA	NA	NA	NA	NA	NA	XP_967460.1	2e-43	578	0.36	0.15	7070	655806	LOC655806	similar to CG9347-PA	722	D6X3L2	2e-43	531	0.36	0.16	Non-swissprot	23_604_+_23_604	NA	NA	NA	NA	NA	NA	NA	NA	NA	NA
pangxie_rep_c36411	482	GQ848643.3	6e-80	2118	2.35	0.18	XP_966334.1	6e-57	551	0.42	0.12	7070	655823	LOC655823	similar to CG3612-PA	482	D6WSI9	6e-57	551	0.42	0.12	Non-swissprot	249_398_+_249_398	GO:0046034(ATP metabolic process);GO:0006811(ion transport);GO:0015986(ATP synthesis coupled proton transport);GO:0006810(transport);GO:0006754(ATP biosynthetic process);GO:0015991(ATP hydrolysis coupled proton transport);GO:0015992(proton transport)	GO:0046933(hydrogen ion transporting ATP synthase activity, rotational mechanism);GO:0005524(ATP binding);GO:0046961(proton-transporting ATPase activity, rotational mechanism);GO:0000166(nucleotide binding);GO:0016820(hydrolase activity, acting on acid anhydrides, catalyzing transmembrane movement of substances)	GO:0033178(proton-transporting two-sector ATPase complex, catalytic domain);GO:0016469(proton-transporting two-sector ATPase complex);GO:0045261(proton-transporting ATP synthase complex, catalytic core F(1))	GO:0051234(establishment of localization);GO:0051179(localization);GO:0009987(cellular process);GO:0008152(metabolic process)	GO:0006810(transport);GO:0051234(establishment of localization);GO:0055085(transmembrane transport);GO:0006807(nitrogen compound metabolic process);GO:0044237(cellular metabolic process);GO:0009058(biosynthetic process);GO:0044281(small molecule metabolic process);GO:0044238(primary metabolic process)	GO:0005488(binding);GO:0005215(transporter activity);GO:0003824(catalytic activity)	GO:0000166(nucleotide binding);GO:0022857(transmembrane transporter activity);GO:0016787(hydrolase activity);GO:0022892(substrate-specific transporter activity)	GO:0032991(macromolecular complex);GO:0044464(cell part);GO:0005623(cell)	GO:0043234(protein complex);GO:0044424(intracellular part);GO:0044425(membrane part);GO:0005622(intracellular);GO:0016020(membrane);GO:0044464(cell part)	NA
pangxie_rep_c5571	834	AP004578.1	4e-07	110985	0.21	0	XP_975934.1	5e-66	493	0.44	0.25	7070	655825	LOC655825	similar to CG3011-PA	834	D6WYC6	4e-66	493	0.44	0.25	Non-swissprot	144_659_+_144_659	GO:0006730(one-carbon metabolic process);GO:0006563(L-serine metabolic process);GO:0006544(glycine metabolic process)	GO:0004372(glycine hydroxymethyltransferase activity);GO:0016740(transferase activity);GO:0030170(pyridoxal phosphate binding);GO:0003824(catalytic activity)	NA	GO:0008152(metabolic process);GO:0009987(cellular process)	GO:0044237(cellular metabolic process);GO:0044281(small molecule metabolic process);GO:0044238(primary metabolic process);GO:0006807(nitrogen compound metabolic process)	GO:0003824(catalytic activity);GO:0005488(binding)	GO:0016740(transferase activity);GO:0048037(cofactor binding);GO:0019842(vitamin binding)	NA	NA	ko00260("Glycine, serine and threonine metabolism);ko00460(Cyanoamino acid metabolism);ko00670(One carbon pool by folate);ko00680(Methane metabolism")
pangxie_c4730	NA	NA	NA	NA	NA	NA	XP_967508.2	4e-61	247	0.36	0.49	7070	655853	LOC655853	similar to CG8674-PA	1025	D6WNB0	3e-61	279	0.36	0.44	Non-swissprot	125_937_-_125_937	GO:0043461(proton-transporting ATP synthase complex assembly)	NA	NA	GO:0009987(cellular process);GO:0071840(cellular component organization or biogenesis)	GO:0044085(cellular component biogenesis);GO:0071841(cellular component organization or biogenesis at cellular level);GO:0016043(cellular component organization)	NA	NA	NA	NA	NA
GX7HCKQ02I4V29	475	BT074295.1	3e-22	1141	0.52	0.07	XP_967545.1	8e-23	249	0.32	0.2	7070	655893	LOC655893	similar to tetratricopeptide repeat domain 1	475	E2B4B8	3e-21	274	0.31	0.18	Non-swissprot	27_158_-_27_158	NA	GO:0005488(binding)	NA	NA	NA	GO:0005488(binding)	NA	NA	NA	NA
GYTRLBM01B8BVZ	NA	NA	NA	NA	NA	NA	XP_967572.1	2e-36	412	0.49	0.19	7070	655923	LOC655923	similar to CG17726 CG17726-PA	476	D6WHT1	1e-36	412	0.49	0.19	Non-swissprot	NA	NA	NA	NA	NA	NA	NA	NA	NA	NA	NA
GX7HCKQ02H9DHA	473	BT046226.1	6e-11	543	0.25	0.07	XP_967579.2	4e-38	1086	0.38	0.06	7070	655930	LOC655930	similar to AGAP006254-PA	473	D6WHK3	4e-38	1054	0.38	0.06	Non-swissprot	217_313_-_217_313	NA	GO:0005488(binding)	NA	NA	NA	GO:0005488(binding)	NA	NA	NA	ko00514(Other types of O-glycan biosynthesis)
GX7HCKQ02GG7GA	376	AB185328.1	8e-10	1163	0.3	0.03	XP_967606.2	6e-26	518	0.36	0.09	7070	655958	LOC655958	similar to CG18578-PA	376	D6X256	5e-26	518	0.36	0.09	Non-swissprot	63_302_+_63_302	GO:0008152(metabolic process)	GO:0016740(transferase activity);GO:0016757(transferase activity, transferring glycosyl groups);GO:0016758(transferase activity, transferring hexosyl groups)	NA	GO:0008152(metabolic process)	NA	GO:0003824(catalytic activity)	GO:0016740(transferase activity)	NA	NA	NA
pangxie_rep_c5746	NA	NA	NA	NA	NA	NA	XP_967611.1	1e-18	306	0.37	0.2	7070	655964	Dctn2	dynactin subunit 2	498	D6X161	1e-18	306	0.37	0.2	Non-swissprot	194_346_-_194_346	GO:0007017(microtubule-based process)	NA	GO:0005869(dynactin complex)	GO:0009987(cellular process)	GO:0007017(microtubule-based process)	NA	NA	GO:0032991(macromolecular complex);GO:0044422(organelle part);GO:0043226(organelle);GO:0044464(cell part);GO:0005623(cell)	GO:0043234(protein complex);GO:0044446(intracellular organelle part);GO:0043228(non-membrane-bounded organelle);GO:0043229(intracellular organelle);GO:0044422(organelle part);GO:0044424(intracellular part);GO:0005622(intracellular);GO:0044464(cell part)	NA
GZ7USVM04JVS63	304	XM_002010247.1	1e-29	1704	1.72	0.1	XP_967637.1	1e-41	492	0.79	0.16	7070	655987	LOC655987	similar to CG9108-PA	304	D6W688	1e-41	492	0.79	0.16	Non-swissprot	NA	GO:0035556(intracellular signal transduction);GO:0007186(G-protein coupled receptor protein signaling pathway)	GO:0004871(signal transducer activity)	GO:0005834(heterotrimeric G-protein complex)	GO:0023052(signaling);GO:0009987(cellular process);GO:0050789(regulation of biological process);GO:0050896(response to stimulus);GO:0065007(biological regulation)	GO:0007165(signal transduction);GO:0050794(regulation of cellular process);GO:0051716(cellular response to stimulus);GO:0050789(regulation of biological process)	GO:0060089(molecular transducer activity)	GO:0004871(signal transducer activity)	GO:0032991(macromolecular complex);GO:0044464(cell part);GO:0005623(cell)	GO:0043234(protein complex);GO:0044425(membrane part);GO:0016020(membrane);GO:0044464(cell part);GO:0071944(cell periphery)	NA
pangxie_c16140	NA	NA	NA	NA	NA	NA	XP_967706.1	4e-88	345	0.43	0.46	7070	656058	LOC656058	similar to CG4942-PA	1092	B0WLR6	2e-85	340	0.43	0.46	Non-swissprot	175_996_+_175_996	GO:0051205(protein insertion into membrane)	NA	GO:0016020(membrane);GO:0016021(integral to membrane)	GO:0009987(cellular process);GO:0051179(localization);GO:0071840(cellular component organization or biogenesis)	GO:0016044(cellular membrane organization);GO:0051641(cellular localization);GO:0016043(cellular component organization);GO:0033036(macromolecule localization)	NA	NA	GO:0044464(cell part);GO:0005623(cell)	GO:0016020(membrane);GO:0044464(cell part);GO:0044425(membrane part)	NA
pangxie_c36626	656	BT049884.1	1e-12	884	0.19	0.05	XP_967712.1	4e-41	314	0.33	0.23	7070	656067	LOC656067	similar to CG6207-PA, isoform A	656	D6W689	4e-41	314	0.33	0.23	Non-swissprot	214_486_+_214_486	NA	GO:0015018(galactosylgalactosylxylosylprotein 3-beta-glucuronosyltransferase activity)	GO:0016020(membrane)	NA	NA	GO:0003824(catalytic activity)	GO:0016740(transferase activity)	GO:0044464(cell part);GO:0005623(cell)	GO:0016020(membrane);GO:0044464(cell part)	ko00532(Glycosaminoglycan biosynthesis - chondroitin sulfate)
pangxie_rep_c34027	616	XM_962622.1	6e-15	633	0.49	0.16	XP_967715.1	2e-44	210	0.43	0.42	7070	656070	LOC656070	similar to Ras-related protein Rab-27A (Rab-27) (GTP-binding protein Ram) (Ram p25)	616	D6WBK8	2e-44	210	0.43	0.42	Non-swissprot	171_522_+_171_522	GO:0007264(small GTPase mediated signal transduction);GO:0015031(protein transport)	GO:0000166(nucleotide binding);GO:0005525(GTP binding)	NA	GO:0051234(establishment of localization);GO:0023052(signaling);GO:0051179(localization);GO:0009987(cellular process);GO:0050789(regulation of biological process);GO:0050896(response to stimulus);GO:0065007(biological regulation)	GO:0006810(transport);GO:0045184(establishment of protein localization);GO:0007165(signal transduction);GO:0051234(establishment of localization);GO:0033036(macromolecule localization);GO:0050794(regulation of cellular process);GO:0051716(cellular response to stimulus);GO:0050789(regulation of biological process)	GO:0005488(binding)	GO:0000166(nucleotide binding)	NA	NA	NA
pangxie_c7459	824	BT049548.1	1e-10	925	0.15	0.05	XP_967719.1	5e-40	240	0.36	0.42	7070	656075	LOC656075	similar to CG5515-PA, isoform A	824	D6X4V8	4e-40	240	0.36	0.42	Non-swissprot	278_722_-_278_722	NA	NA	NA	NA	NA	NA	NA	NA	NA	NA
GX7HCKQ02I4JU6	NA	NA	NA	NA	NA	NA	XP_967732.1	1e-42	402	0.54	0.21	7070	656088	LOC656088	similar to CG15871-PA	467	D6WGV2	1e-42	402	0.54	0.21	Non-swissprot	146_320_-_146_320	NA	NA	NA	NA	NA	NA	NA	NA	NA	NA
pangxie_c26140	801	XM_002431412.1	2e-27	513	1.17	0.61	XP_967758.1	7e-51	170	0.34	0.54	7070	656116	LOC656116	similar to CG31688-PA	801	D6WV43	6e-51	170	0.34	0.54	Non-swissprot	225_512_-_225_512|514_735_-_514_735	NA	NA	NA	NA	NA	NA	NA	NA	NA	NA
pangxie_rep_c3122	1351	AK257594.1	4e-11	221	0.34	0.7	XP_001808548.1	1e-110	1245	0.42	0.15	7070	656122	LOC656122	similar to CG15105-PA, isoform A	1351	Q17GE7	1e-109	1293	0.42	0.14	Non-swissprot	86_642_+_86_642	NA	GO:0046872(metal ion binding);GO:0008270(zinc ion binding)	NA	NA	NA	GO:0005488(binding)	GO:0043167(ion binding)	NA	NA	NA
GZ7USVM04JLSCC	498	XM_002414807.1	7e-14	1049	0.48	0.08	XP_967851.1	6e-62	320	0.66	0.34	7070	656215	LOC656215	similar to CG9615-PA	NA	NA	NA	NA	NA	NA	Non-swissprot	161_280_+_161_280	NA	NA	NA	NA	NA	NA	NA	NA	NA	ko03013(RNA transport);ko03040(Spliceosome)
GX7HCKQ02FUE9E	445	FJ774766.1	1e-45	294	0.67	0.34	XP_967917.1	2e-39	202	0.42	0.31	7070	656283	LOC656283	similar to Proteasome subunit beta type 2 (Proteasome component C7-I) (Macropain subunit C7-I) (Multicatalytic endopeptidase complex subunit C7-I)	445	D6WPM7	2e-39	202	0.42	0.31	Non-swissprot	NA	GO:0051603(proteolysis involved in cellular protein catabolic process)	GO:0004298(threonine-type endopeptidase activity);GO:0008233(peptidase activity);GO:0016787(hydrolase activity);GO:0004175(endopeptidase activity)	GO:0005839(proteasome core complex);GO:0000502(proteasome complex);GO:0005634(nucleus);GO:0005737(cytoplasm)	GO:0008152(metabolic process);GO:0009987(cellular process)	GO:0043170(macromolecule metabolic process);GO:0044238(primary metabolic process);GO:0009056(catabolic process);GO:0044237(cellular metabolic process)	GO:0003824(catalytic activity)	GO:0016787(hydrolase activity)	GO:0032991(macromolecular complex);GO:0044464(cell part);GO:0005623(cell);GO:0043226(organelle)	GO:0043234(protein complex);GO:0044424(intracellular part);GO:0005622(intracellular);GO:0043227(membrane-bounded organelle);GO:0043229(intracellular organelle);GO:0044464(cell part)	ko03050(Proteasome)
pangxie_c31046	450	XM_002008996.1	5e-27	1833	1.02	0.08	XP_968009.1	8e-60	608	0.76	0.19	7070	656379	LOC656379	similar to CG5651-PA, isoform A	450	D6WDY5	7e-60	608	0.76	0.19	Non-swissprot	128_430_+_128_430	GO:0006200(ATP catabolic process)	GO:0016887(ATPase activity);GO:0000166(nucleotide binding);GO:0051536(iron-sulfur cluster binding);GO:0017111(nucleoside-triphosphatase activity);GO:0009055(electron carrier activity);GO:0005524(ATP binding)	NA	GO:0008152(metabolic process);GO:0009987(cellular process)	GO:0006807(nitrogen compound metabolic process);GO:0009056(catabolic process);GO:0044237(cellular metabolic process);GO:0044281(small molecule metabolic process);GO:0044238(primary metabolic process)	GO:0009055(electron carrier activity);GO:0005488(binding);GO:0003824(catalytic activity)	GO:0000166(nucleotide binding);GO:0051540(metal cluster binding);GO:0016787(hydrolase activity)	NA	NA	NA
pangxie_rep_c22375	478	BT057223.1	3e-13	1217	0.29	0.04	NP_001164144.1	1e-38	382	0.38	0.16	7070	656393	Spred	sprouty-related protein with EVH-1 domain	478	D6WFR7	2e-36	391	0.36	0.15	Non-swissprot	197_325_-_197_325	GO:0009966(regulation of signal transduction);GO:0007275(multicellular organismal development)	NA	GO:0016020(membrane)	GO:0032501(multicellular organismal process);GO:0032502(developmental process);GO:0009987(cellular process);GO:0023052(signaling);GO:0050789(regulation of biological process);GO:0050896(response to stimulus);GO:0065007(biological regulation)	GO:0007275(multicellular organismal development);GO:0007165(signal transduction);GO:0023051(regulation of signaling);GO:0048583(regulation of response to stimulus);GO:0050794(regulation of cellular process);GO:0050789(regulation of biological process);GO:0051716(cellular response to stimulus)	NA	NA	GO:0044464(cell part);GO:0005623(cell)	GO:0016020(membrane);GO:0044464(cell part)	NA
pangxie_c35584	896	BC056771.1	5e-21	2934	0.55	0.06	XP_968085.1	1e-129	857	0.73	0.26	7070	656462	LOC656462	similar to XPA-binding protein 2	896	E0W262	1e-126	858	0.72	0.25	Non-swissprot	25_771_+_25_771	GO:0006396(RNA processing)	GO:0005488(binding)	GO:0005622(intracellular)	GO:0008152(metabolic process);GO:0009987(cellular process)	GO:0043170(macromolecule metabolic process);GO:0044237(cellular metabolic process);GO:0044238(primary metabolic process);GO:0006807(nitrogen compound metabolic process)	GO:0005488(binding)	NA	GO:0044464(cell part);GO:0005623(cell)	GO:0005622(intracellular);GO:0044464(cell part)	ko03040(Spliceosome)
GYTRLBM01BBUP0	NA	NA	NA	NA	NA	NA	XP_968117.1	2e-28	1413	0.33	0.04	7070	656498	LOC656498	similar to cleavage and polyadenylation specificity factor cpsf	501	D6WFP3	2e-28	1392	0.33	0.04	Non-swissprot	68_373_-_68_373	NA	GO:0003676(nucleic acid binding)	GO:0005634(nucleus)	NA	NA	GO:0005488(binding)	GO:0003676(nucleic acid binding)	GO:0043226(organelle);GO:0044464(cell part);GO:0005623(cell)	GO:0043227(membrane-bounded organelle);GO:0043229(intracellular organelle);GO:0044424(intracellular part);GO:0005622(intracellular);GO:0044464(cell part)	ko03015(mRNA surveillance pathway)
pangxie_rep_c4487	587	XM_002414696.1	4e-37	1021	0.96	0.18	XP_968134.1	1e-52	266	0.38	0.28	7070	656515	LOC656515	similar to AGAP007002-PA	587	D6WKW8	8e-53	266	0.38	0.28	Non-swissprot	105_307_+_105_307|327_491_+_327_491	GO:0006367(transcription initiation from RNA polymerase II promoter)	GO:0003824(catalytic activity);GO:0005524(ATP binding)	GO:0005674(transcription factor TFIIF complex)	GO:0008152(metabolic process);GO:0009987(cellular process)	GO:0009058(biosynthetic process);GO:0044237(cellular metabolic process);GO:0043170(macromolecule metabolic process);GO:0044238(primary metabolic process);GO:0006807(nitrogen compound metabolic process)	GO:0003824(catalytic activity);GO:0005488(binding)	GO:0000166(nucleotide binding)	GO:0032991(macromolecular complex);GO:0044422(organelle part);GO:0043226(organelle);GO:0044464(cell part);GO:0005623(cell);GO:0031974(membrane-enclosed lumen)	GO:0043234(protein complex);GO:0044446(intracellular organelle part);GO:0043229(intracellular organelle);GO:0044422(organelle part);GO:0044424(intracellular part);GO:0005622(intracellular);GO:0043227(membrane-bounded organelle);GO:0043233(organelle lumen);GO:0044464(cell part)	ko03022(Basal transcription factors)
GX7HCKQ02GEYPK	394	BT049183.1	9e-13	1043	0.32	0.04	XP_968136.1	4e-15	269	0.3	0.14	7070	656517	LOC656517	similar to AGAP005615-PA	394	D6WMI0	4e-15	269	0.3	0.14	Non-swissprot	88_195_+_88_195	GO:0006412(translation)	GO:0003735(structural constituent of ribosome)	GO:0005622(intracellular);GO:0030529(ribonucleoprotein complex);GO:0005840(ribosome)	GO:0008152(metabolic process);GO:0009987(cellular process)	GO:0043170(macromolecule metabolic process);GO:0009058(biosynthetic process);GO:0044237(cellular metabolic process);GO:0044238(primary metabolic process)	GO:0005198(structural molecule activity)	GO:0003735(structural constituent of ribosome)	GO:0032991(macromolecular complex);GO:0044464(cell part);GO:0005623(cell);GO:0043226(organelle)	GO:0005622(intracellular);GO:0030529(ribonucleoprotein complex);GO:0044424(intracellular part);GO:0044464(cell part);GO:0043228(non-membrane-bounded organelle);GO:0043229(intracellular organelle)	NA
pangxie_rep_c685	1130	XM_002407124.1	5e-26	1248	0.33	0.1	XP_968140.1	1e-158	440	0.72	0.62	7070	656521	LOC656521	similar to putative phosphoglycerate kinase	1130	D2A5H8	1e-158	440	0.72	0.62	Non-swissprot	57_881_+_57_881	GO:0016310(phosphorylation);GO:0006096(glycolysis)	GO:0004618(phosphoglycerate kinase activity);GO:0016301(kinase activity);GO:0016740(transferase activity)	NA	GO:0008152(metabolic process);GO:0009987(cellular process)	GO:0044237(cellular metabolic process);GO:0009056(catabolic process);GO:0044281(small molecule metabolic process);GO:0044238(primary metabolic process)	GO:0003824(catalytic activity)	GO:0016740(transferase activity)	NA	NA	ko00010(Glycolysis / Gluconeogenesis);ko00710(Carbon fixation in photosynthetic organisms)
GX7HCKQ02GCPDU	422	BT049183.1	1e-11	1043	0.28	0.04	XP_968146.1	2e-15	80	0.3	0.53	7070	656527	cox-a	similar to cytochrome c oxidase	422	D6WQX4	1e-15	80	0.3	0.53	Non-swissprot	108_341_+_108_341	NA	GO:0004129(cytochrome-c oxidase activity)	NA	NA	NA	GO:0003824(catalytic activity);GO:0005215(transporter activity)	GO:0016491(oxidoreductase activity);GO:0022857(transmembrane transporter activity);GO:0022892(substrate-specific transporter activity)	NA	NA	ko00190(Oxidative phosphorylation);ko04260(Cardiac muscle contraction);ko05010(Alzheimer's disease);ko05012(Parkinson's disease);ko05016(Huntington's disease)
pangxie_c16714	640	XM_002046573.1	4e-16	744	0.59	0.17	XP_968171.2	6e-61	525	0.53	0.22	7070	656553	LOC656553	similar to CG32169 CG32169-PA	640	B4QNF3	2e-60	351	0.53	0.32	Non-swissprot	149_586_+_149_586	NA	GO:0003676(nucleic acid binding);GO:0000166(nucleotide binding)	NA	NA	NA	GO:0005488(binding)	GO:0003676(nucleic acid binding);GO:0000166(nucleotide binding)	NA	NA	ko03015(mRNA surveillance pathway)
pangxie_rep_c383	699	BT057130.1	9e-11	1396	0.17	0.03	XP_968178.1	3e-47	148	0.41	0.65	7070	656560	LOC656560	similar to Cofilin/actin-depolymerizing factor homolog (D61 protein) (Twinstar protein)	699	D6WFR9	2e-47	148	0.41	0.65	Non-swissprot	26_130_-_26_130	NA	GO:0003779(actin binding)	GO:0005622(intracellular)	NA	NA	GO:0005488(binding)	GO:0005515(protein binding)	GO:0044464(cell part);GO:0005623(cell)	GO:0005622(intracellular);GO:0044464(cell part)	ko04360(Axon guidance);ko04666(Fc gamma R-mediated phagocytosis);ko04810(Regulation of actin cytoskeleton);ko05133(Pertussis)
GZ7USVM04JWRNJ	NA	NA	NA	NA	NA	NA	XP_001807914.1	3e-33	1603	0.31	0.03	7070	656568	LOC656568	similar to AGAP007723-PA	NA	NA	NA	NA	NA	NA	Non-swissprot	55_418_+_55_287_337_418	NA	NA	NA	NA	NA	NA	NA	NA	NA	NA
pangxie_rep_c29862	554	XM_001357208.2	6e-24	1332	0.59	0.08	XP_968281.1	2e-23	443	0.3	0.13	7070	656679	LOC656679	similar to rab gdp-dissociation inhibitor	554	D1ZZ88	2e-23	443	0.3	0.13	Non-swissprot	NA	GO:0015031(protein transport)	GO:0005093(Rab GDP-dissociation inhibitor activity)	NA	GO:0051234(establishment of localization);GO:0051179(localization)	GO:0006810(transport);GO:0045184(establishment of protein localization);GO:0051234(establishment of localization);GO:0033036(macromolecule localization)	GO:0030234(enzyme regulator activity)	GO:0060589(nucleoside-triphosphatase regulator activity)	NA	NA	NA
pangxie_c31991	NA	NA	NA	NA	NA	NA	XP_968304.2	8e-62	1238	0.71	0.09	7070	656702	LOC656702	similar to flightless-1	481	D6X267	7e-62	1239	0.71	0.09	Non-swissprot	127_399_+_127_399	NA	GO:0003779(actin binding)	NA	NA	NA	GO:0005488(binding)	GO:0005515(protein binding)	NA	NA	NA
pangxie_rep_c194	909	XM_002916393.1	1e-25	1578	0.82	0.16	XP_968366.1	1e-105	432	0.62	0.44	7070	656766	LOC656766	similar to CG11654-PA	909	D6WMI3	1e-105	432	0.62	0.44	Non-swissprot	81_755_+_81_755	GO:0006730(one-carbon metabolic process)	GO:0004013(adenosylhomocysteinase activity);GO:0016787(hydrolase activity)	NA	GO:0008152(metabolic process);GO:0009987(cellular process)	GO:0044237(cellular metabolic process);GO:0044281(small molecule metabolic process)	GO:0003824(catalytic activity)	GO:0016787(hydrolase activity)	NA	NA	NA
pangxie_c47420	727	FM879141.1	1e-10	1600	0.16	0.02	XP_968383.1	6e-62	524	0.43	0.2	7070	656783	LOC656783	similar to CG8839-PA, isoform A	727	D6WYW6	2e-60	490	0.43	0.21	Non-swissprot	192_335_-_192_335	NA	GO:0016884(carbon-nitrogen ligase activity, with glutamine as amido-N-donor)	NA	NA	NA	GO:0003824(catalytic activity)	GO:0016874(ligase activity)	NA	NA	NA
GX7HCKQ02H941H	503	HQ414571.1	3e-62	815	1.51	0.31	NP_001165861.1	4e-61	248	0.54	0.36	7070	656796	RpS6	ribosomal protein S6	503	D6W7G7	4e-61	248	0.54	0.36	Non-swissprot	80_400_+_80_400	GO:0006412(translation)	GO:0003735(structural constituent of ribosome)	GO:0005840(ribosome);GO:0005622(intracellular);GO:0030529(ribonucleoprotein complex)	GO:0008152(metabolic process);GO:0009987(cellular process)	GO:0043170(macromolecule metabolic process);GO:0009058(biosynthetic process);GO:0044237(cellular metabolic process);GO:0044238(primary metabolic process)	GO:0005198(structural molecule activity)	GO:0003735(structural constituent of ribosome)	GO:0032991(macromolecular complex);GO:0044464(cell part);GO:0005623(cell);GO:0043226(organelle)	GO:0005622(intracellular);GO:0030529(ribonucleoprotein complex);GO:0044424(intracellular part);GO:0044464(cell part);GO:0043228(non-membrane-bounded organelle);GO:0043229(intracellular organelle)	ko03010(Ribosome);ko04150(mTOR signaling pathway);ko04910(Insulin signaling pathway)
pangxie_rep_c23197	323	XM_003461310.1	3e-21	1191	1.31	0.12	XP_966585.1	1e-19	336	0.49	0.16	7070	656816	LOC656816	similar to transaldolase	323	D6W9B0	1e-19	336	0.49	0.16	Non-swissprot	NA	GO:0006098(pentose-phosphate shunt);GO:0008152(metabolic process);GO:0005975(carbohydrate metabolic process)	GO:0016740(transferase activity);GO:0004801(sedoheptulose-7-phosphate:D-glyceraldehyde-3-phosphate glyceronetransferase activity);GO:0003824(catalytic activity)	GO:0005737(cytoplasm)	GO:0008152(metabolic process);GO:0009987(cellular process)	GO:0044238(primary metabolic process);GO:0055114(oxidation-reduction process);GO:0009056(catabolic process);GO:0044237(cellular metabolic process);GO:0044281(small molecule metabolic process);GO:0006807(nitrogen compound metabolic process)	GO:0003824(catalytic activity)	GO:0016740(transferase activity)	GO:0044464(cell part);GO:0005623(cell)	GO:0044424(intracellular part);GO:0005622(intracellular);GO:0044464(cell part)	NA
GYTRLBM01A6EHP	NA	NA	NA	NA	NA	NA	XP_968492.1	4e-46	519	0.59	0.18	7070	656899	LOC656899	similar to GA20276-PA	476	D6WTW2	3e-46	519	0.59	0.18	Non-swissprot	NA	GO:0019538(protein metabolic process);GO:0006508(proteolysis)	GO:0008235(metalloexopeptidase activity);GO:0030145(manganese ion binding);GO:0004177(aminopeptidase activity)	GO:0005622(intracellular);GO:0005737(cytoplasm)	GO:0008152(metabolic process)	GO:0043170(macromolecule metabolic process);GO:0044238(primary metabolic process)	GO:0003824(catalytic activity);GO:0005488(binding)	GO:0016787(hydrolase activity);GO:0043167(ion binding)	GO:0044464(cell part);GO:0005623(cell)	GO:0005622(intracellular);GO:0044424(intracellular part);GO:0044464(cell part)	NA
pangxie_rep_c473	716	CU353215.1	3e-14	846	0.19	0.05	XP_968508.1	1e-46	130	0.36	0.67	7070	656918	LOC656918	similar to GA11400-PA	716	D6WF12	9e-47	130	0.36	0.67	Non-swissprot	131_514_+_131_514	NA	NA	NA	NA	NA	NA	NA	NA	NA	NA
pangxie_rep_c44118	456	EF110528.1	3e-87	801	1.4	0.27	XP_975870.1	8e-46	341	0.38	0.17	7070	656991	LOC656991	similar to Actin-87E	456	B4DW52	7e-44	347	0.38	0.16	Non-swissprot	104_303_+_104_303	NA	GO:0005524(ATP binding);GO:0000166(nucleotide binding)	GO:0005737(cytoplasm);GO:0005856(cytoskeleton)	NA	NA	GO:0005488(binding)	GO:0000166(nucleotide binding)	GO:0044464(cell part);GO:0005623(cell);GO:0043226(organelle)	GO:0044424(intracellular part);GO:0005622(intracellular);GO:0043228(non-membrane-bounded organelle);GO:0043229(intracellular organelle);GO:0044464(cell part)	NA
pangxie_c25250	762	XM_001605279.1	9e-17	3249	0.59	0.05	XP_968598.1	5e-51	1213	0.39	0.08	7070	657016	TRPL	transient-receptor-potential-like protein	762	D2A1G1	5e-51	1213	0.39	0.08	Non-swissprot	170_586_+_170_586	GO:0006810(transport);GO:0006811(ion transport);GO:0055085(transmembrane transport);GO:0070588(calcium ion transmembrane transport)	GO:0005216(ion channel activity);GO:0005262(calcium channel activity)	GO:0016020(membrane);GO:0016021(integral to membrane)	GO:0009987(cellular process);GO:0051234(establishment of localization);GO:0051179(localization)	GO:0006810(transport);GO:0055085(transmembrane transport);GO:0051234(establishment of localization)	GO:0005215(transporter activity)	GO:0022857(transmembrane transporter activity);GO:0022892(substrate-specific transporter activity)	GO:0044464(cell part);GO:0005623(cell)	GO:0016020(membrane);GO:0044464(cell part);GO:0044425(membrane part)	NA
GYTRLBM01B7DWX	371	XM_002588032.1	5e-14	1519	0.6	0.05	XP_968771.1	3e-41	467	0.44	0.12	7070	657207	LOC657207	similar to CG5808 CG5808-PA	371	D6WXG2	3e-41	467	0.44	0.12	Non-swissprot	NA	GO:0006457(protein folding);GO:0000413(protein peptidyl-prolyl isomerization)	GO:0016853(isomerase activity);GO:0003755(peptidyl-prolyl cis-trans isomerase activity);GO:0000166(nucleotide binding);GO:0003676(nucleic acid binding)	NA	GO:0008152(metabolic process);GO:0009987(cellular process)	GO:0043170(macromolecule metabolic process);GO:0044237(cellular metabolic process);GO:0044238(primary metabolic process)	GO:0003824(catalytic activity);GO:0005488(binding)	GO:0016853(isomerase activity);GO:0000166(nucleotide binding);GO:0003676(nucleic acid binding)	NA	NA	NA
pangxie_rep_c68777	715	CU232256.1	1e-10	240	0.16	0.16	XP_968855.1	6e-56	235	0.42	0.42	7070	657294	LOC657294	similar to Proteasome subunit beta type 1 (Proteasome 26 kDa subunit)	715	D6WD83	5e-56	235	0.42	0.42	Non-swissprot	219_571_-_219_571	GO:0051603(proteolysis involved in cellular protein catabolic process)	GO:0004298(threonine-type endopeptidase activity)	GO:0005839(proteasome core complex)	GO:0008152(metabolic process);GO:0009987(cellular process)	GO:0043170(macromolecule metabolic process);GO:0044238(primary metabolic process);GO:0009056(catabolic process);GO:0044237(cellular metabolic process)	GO:0003824(catalytic activity)	GO:0016787(hydrolase activity)	GO:0032991(macromolecular complex);GO:0044464(cell part);GO:0005623(cell)	GO:0043234(protein complex);GO:0044424(intracellular part);GO:0005622(intracellular);GO:0044464(cell part)	ko03050(Proteasome)
pangxie_c10177	NA	NA	NA	NA	NA	NA	XP_968874.2	9e-35	696	0.33	0.11	7070	657315	LOC657315	similar to CG1471-PA, isoform A	688	D6X3Y4	8e-35	696	0.33	0.11	Non-swissprot	164_640_+_164_640	NA	NA	NA	NA	NA	NA	NA	NA	NA	ko00600(Sphingolipid metabolism)
pangxie_rep_c7296	768	BT049017.2	2e-09	989	0.16	0.04	XP_968978.2	7e-56	1010	0.43	0.11	7070	657424	LOC657424	similar to Calcium-independent phospholipase A2-gamma (Intracellular membrane-associated calcium-independent phospholipase A2 gamma) (iPLA2-gamma) (Patatin-like phospholipase domain-containing protein 8) (Group VIB calcium-independent phospholipase	768	D6WQY5	6e-56	540	0.43	0.2	Non-swissprot	86_602_-_86_602	GO:0006629(lipid metabolic process);GO:0008152(metabolic process)	GO:0016787(hydrolase activity)	NA	GO:0008152(metabolic process)	GO:0044238(primary metabolic process)	GO:0003824(catalytic activity)	GO:0016787(hydrolase activity)	NA	NA	NA
pangxie_rep_c17178	450	CR716024.2	4e-09	628	0.32	0.08	XP_969000.1	6e-33	164	0.47	0.43	7070	657447	LOC657447	similar to Glycine cleavage system H protein, mitochondrial precursor (Pumpless protein)	450	B0XAY4	2e-32	162	0.45	0.42	Non-swissprot	26_116_-_26_116	GO:0006546(glycine catabolic process);GO:0019464(glycine decarboxylation via glycine cleavage system)	NA	GO:0005960(glycine cleavage complex)	GO:0008152(metabolic process);GO:0009987(cellular process)	GO:0009056(catabolic process);GO:0044238(primary metabolic process);GO:0006807(nitrogen compound metabolic process);GO:0044237(cellular metabolic process);GO:0044281(small molecule metabolic process)	NA	NA	GO:0032991(macromolecular complex);GO:0044464(cell part);GO:0005623(cell)	GO:0043234(protein complex);GO:0044424(intracellular part);GO:0005622(intracellular);GO:0044464(cell part)	NA
pangxie_rep_c3985	830	EU099536.1	1e-10	1291	0.14	0.03	XP_969003.1	1e-76	434	0.52	0.33	7070	657450	LOC657450	similar to CG9022-PA	830	D6X2L4	1e-76	434	0.52	0.33	Non-swissprot	40_624_+_40_624	GO:0018279(protein N-linked glycosylation via asparagine)	GO:0004579(dolichyl-diphosphooligosaccharide-protein glycotransferase activity)	GO:0005789(endoplasmic reticulum membrane)	GO:0008152(metabolic process);GO:0009987(cellular process)	GO:0044237(cellular metabolic process);GO:0043170(macromolecule metabolic process);GO:0044238(primary metabolic process);GO:0009058(biosynthetic process)	GO:0003824(catalytic activity)	GO:0016740(transferase activity)	GO:0044422(organelle part);GO:0044464(cell part);GO:0005623(cell);GO:0043226(organelle)	GO:0031090(organelle membrane);GO:0044425(membrane part);GO:0012505(endomembrane system);GO:0016020(membrane);GO:0043227(membrane-bounded organelle);GO:0044422(organelle part);GO:0044446(intracellular organelle part);GO:0044464(cell part);GO:0043229(intracellular organelle);GO:0044424(intracellular part);GO:0005622(intracellular)	ko00510(N-Glycan biosynthesis);ko00513(Various types of N-glycan biosynthesis);ko04141(Protein processing in endoplasmic reticulum)
pangxie_rep_c3097	678	BT125513.1	5e-12	1150	0.18	0.04	XP_969055.1	4e-67	364	0.52	0.32	7070	657506	LOC657506	similar to NAD-dependent deacetylase sirtuin 2 homolog	678	D6WU58	3e-67	364	0.52	0.32	Non-swissprot	357_553_-_357_553	GO:0006476(protein deacetylation);GO:0006355(regulation of transcription, DNA-dependent);GO:0006342(chromatin silencing)	GO:0008270(zinc ion binding);GO:0051287(NAD binding);GO:0016811(hydrolase activity, acting on carbon-nitrogen (but not peptide) bonds, in linear amides);GO:0070403(NAD+ binding)	NA	GO:0009987(cellular process);GO:0008152(metabolic process);GO:0050789(regulation of biological process);GO:0048519(negative regulation of biological process);GO:0065007(biological regulation)	GO:0016458(gene silencing);GO:0019222(regulation of metabolic process);GO:0043170(macromolecule metabolic process);GO:0006807(nitrogen compound metabolic process);GO:0009058(biosynthetic process);GO:0009892(negative regulation of metabolic process);GO:0044237(cellular metabolic process);GO:0044238(primary metabolic process);GO:0050789(regulation of biological process);GO:0050794(regulation of cel…	GO:0005488(binding);GO:0003824(catalytic activity)	GO:0000166(nucleotide binding);GO:0016787(hydrolase activity);GO:0048037(cofactor binding);GO:0043167(ion binding)	NA	NA	NA
pangxie_rep_c2047	NA	NA	NA	NA	NA	NA	XP_969056.1	2e-81	492	0.3	0.29	7070	657507	LOC657507	similar to ubiquitin specific peptidase 14	1423	D6WPP3	2e-81	492	0.3	0.29	Non-swissprot	41_703_+_41_703	GO:0006511(ubiquitin-dependent protein catabolic process)	GO:0004221(ubiquitin thiolesterase activity);GO:0008234(cysteine-type peptidase activity);GO:0008233(peptidase activity);GO:0016787(hydrolase activity)	NA	GO:0008152(metabolic process);GO:0009987(cellular process)	GO:0009056(catabolic process);GO:0043170(macromolecule metabolic process);GO:0044237(cellular metabolic process);GO:0044238(primary metabolic process)	GO:0003824(catalytic activity)	GO:0016787(hydrolase activity)	NA	NA	NA
GX7HCKQ02HCKJY	NA	NA	NA	NA	NA	NA	XP_969096.1	1e-18	880	0.31	0.05	7070	657548	LOC657548	similar to AGAP012366-PA	470	D6X3S0	1e-18	880	0.31	0.05	Non-swissprot	28_330_+_28_330	GO:0006464(protein modification process)	GO:0016881(acid-amino acid ligase activity)	GO:0005622(intracellular)	GO:0008152(metabolic process);GO:0009987(cellular process)	GO:0043170(macromolecule metabolic process);GO:0044237(cellular metabolic process);GO:0044238(primary metabolic process)	GO:0003824(catalytic activity)	GO:0016874(ligase activity)	GO:0044464(cell part);GO:0005623(cell)	GO:0005622(intracellular);GO:0044464(cell part)	ko04120(Ubiquitin mediated proteolysis)
pangxie_c4110	NA	NA	NA	NA	NA	NA	XP_969148.2	5e-69	207	0.53	0.61	7070	657604	LOC657604	similar to SH3 and cysteine rich domain 3	717	Q28YN8	8e-57	972	0.48	0.12	Non-swissprot	62_526_-_62_526	NA	NA	NA	NA	NA	NA	NA	NA	NA	NA
pangxie_c8916	597	BT049183.1	5e-12	1043	0.21	0.04	XP_969205.2	8e-43	702	0.45	0.13	7070	657665	LOC657665	similar to CG7127-PA	597	D6WW45	7e-43	698	0.45	0.13	Non-swissprot	NA	GO:0006887(exocytosis)	NA	GO:0000145(exocyst)	GO:0009987(cellular process);GO:0051234(establishment of localization);GO:0051179(localization)	GO:0016192(vesicle-mediated transport);GO:0032940(secretion by cell);GO:0006810(transport);GO:0051649(establishment of localization in cell);GO:0051234(establishment of localization);GO:0051641(cellular localization)	NA	NA	GO:0032991(macromolecular complex);GO:0044464(cell part);GO:0005623(cell)	GO:0043234(protein complex);GO:0044424(intracellular part);GO:0071944(cell periphery);GO:0005622(intracellular);GO:0044464(cell part)	NA
pangxie_rep_c57842	727	FJ774852.1	0	466	1.77	0.92	XP_969262.1	3e-56	261	0.41	0.38	7070	657727	LOC657727	similar to ribosomal protein S4e	727	D6WLJ6	2e-56	261	0.41	0.38	Non-swissprot	242_512_+_242_512	GO:0006412(translation)	GO:0003735(structural constituent of ribosome);GO:0003723(RNA binding)	GO:0005840(ribosome);GO:0005622(intracellular)	GO:0008152(metabolic process);GO:0009987(cellular process)	GO:0043170(macromolecule metabolic process);GO:0009058(biosynthetic process);GO:0044237(cellular metabolic process);GO:0044238(primary metabolic process)	GO:0005198(structural molecule activity);GO:0005488(binding)	GO:0003735(structural constituent of ribosome);GO:0003676(nucleic acid binding)	GO:0044464(cell part);GO:0005623(cell);GO:0032991(macromolecular complex);GO:0043226(organelle)	GO:0005622(intracellular);GO:0030529(ribonucleoprotein complex);GO:0044464(cell part);GO:0043228(non-membrane-bounded organelle);GO:0043229(intracellular organelle);GO:0044424(intracellular part)	ko03010(Ribosome)
GZ7USVM04ILY7X	331	XM_001603975.2	1e-14	3272	0.79	0.03	XP_975975.1	1e-25	607	0.53	0.1	7070	657776	LOC657776	similar to poly A binding protein	331	D6W7F7	1e-25	607	0.53	0.1	Non-swissprot	143_166_-_143_166	NA	GO:0000166(nucleotide binding);GO:0003676(nucleic acid binding);GO:0003723(RNA binding)	NA	NA	NA	GO:0005488(binding)	GO:0000166(nucleotide binding);GO:0003676(nucleic acid binding)	NA	NA	NA
pangxie_c24246	665	XM_001862019.1	7e-21	1966	0.47	0.05	XP_969343.1	2e-66	595	0.57	0.21	7070	657815	LOC657815	similar to CG1972 CG1972-PA	665	D6WSY0	2e-66	595	0.57	0.21	Non-swissprot	269_586_-_269_586	NA	GO:0016787(hydrolase activity)	NA	NA	NA	GO:0003824(catalytic activity)	GO:0016787(hydrolase activity)	NA	NA	NA
GYTRLBM01B4MFK	380	BT079447.1	6e-29	1055	0.92	0.11	XP_001810464.1	2e-28	269	0.5	0.23	7070	657854	LOC657854	similar to CG9293-PA, isoform A	380	D6WK90	9e-28	278	0.47	0.22	Non-swissprot	NA	NA	GO:0046872(metal ion binding);GO:0008270(zinc ion binding)	NA	NA	NA	GO:0005488(binding)	GO:0043167(ion binding)	NA	NA	NA
GX7HCKQ02HAO0D	446	BT049971.1	6e-11	948	0.26	0.04	XP_969387.1	1e-21	953	0.32	0.05	7070	657863	LOC657863	similar to CG31158-PB, isoform B	446	D6X4C1	9e-22	953	0.32	0.05	Non-swissprot	73_330_+_73_330	GO:0032012(regulation of ARF protein signal transduction)	GO:0005086(ARF guanyl-nucleotide exchange factor activity)	GO:0005622(intracellular)	GO:0009987(cellular process);GO:0023052(signaling);GO:0050789(regulation of biological process);GO:0050896(response to stimulus);GO:0065007(biological regulation)	GO:0007165(signal transduction);GO:0023051(regulation of signaling);GO:0048583(regulation of response to stimulus);GO:0050794(regulation of cellular process);GO:0050789(regulation of biological process);GO:0051716(cellular response to stimulus)	GO:0030234(enzyme regulator activity)	GO:0060589(nucleoside-triphosphatase regulator activity)	GO:0044464(cell part);GO:0005623(cell)	GO:0005622(intracellular);GO:0044464(cell part)	ko04144(Endocytosis)
pangxie_c35375	502	NM_001202230.1	6e-16	2532	0.53	0.03	XP_969408.1	2e-45	568	0.39	0.12	7070	657887	LOC657887	similar to CG7145-PA, isoform A	502	D2A4K8	2e-45	568	0.39	0.12	Non-swissprot	165_461_+_165_461	GO:0008152(metabolic process);GO:0055114(oxidation-reduction process);GO:0006561(proline biosynthetic process)	GO:0003842(1-pyrroline-5-carboxylate dehydrogenase activity);GO:0016491(oxidoreductase activity);GO:0016620(oxidoreductase activity, acting on the aldehyde or oxo group of donors, NAD or NADP as acceptor)	GO:0005759(mitochondrial matrix)	GO:0008152(metabolic process);GO:0009987(cellular process)	GO:0055114(oxidation-reduction process);GO:0009058(biosynthetic process);GO:0044237(cellular metabolic process);GO:0044238(primary metabolic process);GO:0006807(nitrogen compound metabolic process);GO:0044281(small molecule metabolic process)	GO:0003824(catalytic activity)	GO:0016491(oxidoreductase activity)	GO:0031974(membrane-enclosed lumen);GO:0044422(organelle part);GO:0043226(organelle);GO:0044464(cell part);GO:0005623(cell)	GO:0043233(organelle lumen);GO:0044446(intracellular organelle part);GO:0043229(intracellular organelle);GO:0044422(organelle part);GO:0044424(intracellular part);GO:0005622(intracellular);GO:0043227(membrane-bounded organelle);GO:0044464(cell part)	ko00250("Alanine, aspartate and glutamate metabolism);ko00330(Arginine and proline metabolism")
GX7HCKQ02H3EIE	445	FM955618.1	4e-12	1595	0.28	0.03	XP_969413.1	2e-27	143	0.47	0.48	7070	657892	LOC657892	similar to CG17397-PA	445	D2A454	2e-27	143	0.47	0.48	Non-swissprot	177_345_+_177_345	NA	NA	NA	NA	NA	NA	NA	NA	NA	NA
pangxie_c9936	981	BT049017.2	5e-07	989	0.1	0.03	XP_969427.1	2e-81	364	0.48	0.43	7070	657907	LOC657907	similar to CG9947-PA	981	D6WZE8	2e-81	364	0.48	0.43	Non-swissprot	105_546_+_105_546	NA	NA	GO:0016020(membrane)	NA	NA	NA	NA	GO:0044464(cell part);GO:0005623(cell)	GO:0016020(membrane);GO:0044464(cell part)	NA
pangxie_rep_c2062	1550	BT047626.1	3e-12	1034	0.08	0.04	XP_969456.1	1e-123	317	0.4	0.65	7070	657943	LOC657943	similar to CG6084-PA, isoform A	1550	D6WBY0	1e-124	317	0.4	0.65	Non-swissprot	133_1086_+_133_1086	GO:0055114(oxidation-reduction process)	GO:0016491(oxidoreductase activity)	NA	GO:0008152(metabolic process)	GO:0055114(oxidation-reduction process)	GO:0003824(catalytic activity)	GO:0016491(oxidoreductase activity)	NA	NA	ko00040(Pentose and glucuronate interconversions);ko00051(Fructose and mannose metabolism);ko00052(Galactose metabolism);ko00561(Glycerolipid metabolism);ko00620(Pyruvate metabolism)
pangxie_rep_c24144	637	BT056413.1	2e-11	1135	0.19	0.04	XP_969473.1	4e-37	312	0.39	0.27	7070	657961	LOC657961	similar to CG3662-PA, isoform A	637	D6WJ30	3e-37	312	0.39	0.27	Non-swissprot	78_578_+_78_578	NA	NA	NA	NA	NA	NA	NA	NA	NA	NA
pangxie_c34354	623	BT057223.1	1e-09	1217	0.19	0.03	XP_969497.1	1e-64	500	0.45	0.19	7070	657985	LOC657985	similar to 6-phosphofructo-2-kinase/fructose-2,6-bisphosphatase short form	623	D6X2P8	1e-64	454	0.45	0.21	Non-swissprot	169_495_-_169_495	GO:0006003(fructose 2,6-bisphosphate metabolic process);GO:0008152(metabolic process);GO:0006000(fructose metabolic process)	GO:0003824(catalytic activity);GO:0003873(6-phosphofructo-2-kinase activity);GO:0004331(fructose-2,6-bisphosphate 2-phosphatase activity);GO:0005524(ATP binding)	NA	GO:0008152(metabolic process);GO:0009987(cellular process)	GO:0044237(cellular metabolic process);GO:0044281(small molecule metabolic process);GO:0044238(primary metabolic process)	GO:0003824(catalytic activity);GO:0005488(binding)	GO:0000166(nucleotide binding);GO:0016740(transferase activity);GO:0016787(hydrolase activity)	NA	NA	NA
pangxie_rep_c10364	789	XM_002408282.1	5e-19	1026	0.27	0.07	XP_966678.1	1e-101	404	0.67	0.44	7070	658012	LOC658012	similar to CG2674-PA, isoform A	789	Q6PTN3	1e-100	319	0.65	0.54	Non-swissprot	30_674_+_30_674	GO:0006730(one-carbon metabolic process);GO:0006556(S-adenosylmethionine biosynthetic process)	GO:0000166(nucleotide binding);GO:0046872(metal ion binding);GO:0005524(ATP binding);GO:0004478(methionine adenosyltransferase activity);GO:0016740(transferase activity)	NA	GO:0008152(metabolic process);GO:0009987(cellular process)	GO:0044237(cellular metabolic process);GO:0044281(small molecule metabolic process);GO:0009058(biosynthetic process);GO:0044238(primary metabolic process);GO:0006807(nitrogen compound metabolic process)	GO:0003824(catalytic activity);GO:0005488(binding)	GO:0000166(nucleotide binding);GO:0016740(transferase activity);GO:0043167(ion binding)	NA	NA	ko00270(Cysteine and methionine metabolism)
pangxie_rep_c3678	986	BT048265.1	7e-11	850	0.12	0.05	XP_969526.1	1e-100	318	0.52	0.54	7070	658019	LOC658019	similar to CG6084-PA, isoform A	986	D6WBY1	1e-100	318	0.52	0.54	Non-swissprot	66_753_-_66_118_390_753	GO:0055114(oxidation-reduction process)	GO:0016491(oxidoreductase activity)	NA	GO:0008152(metabolic process)	GO:0055114(oxidation-reduction process)	GO:0003824(catalytic activity)	GO:0016491(oxidoreductase activity)	NA	NA	NA
[truncated: 77,701 more rows]
