# Supplementary material for: Transcriptome Analysis of the Mud Crab (Scylla paramamosain) by 454 Deep Sequencing: Assembly, Annotation, and Marker Discovery
Source: PLoS One. 2014 Jul 23;9(7):e102668. doi: 10.1371/journal.pone.0102668 (PMC4108364; doi:10.1371/journal.pone.0102668)
Supplement: File S3 — Microsatellites detected in unigenes. (XLSX) [file pone.0102668.s003.xlsx]

## Sheet: pangxie_unigene.fasta.misa
Contig_ID	Number	SSR
pangxie_rep_c47864	1	SSR1_p2_(CA)12_24_290_313
pangxie_rep_c45737	1	SSR1_p2_(GT)30_60_34_93
pangxie_rep_c32680	1	SSR1_c_(GGT)6acccttgctgccttgttggaggtcttcttgcatcgagggagtagtagtagcagtagta(GTG)5_91_363_453
GZ7USVM04H28FF	2	SSR1_c_(AGA)5ggaga(AGG)7_41_82_122;SSR2_p2_(TA)6_12_328_339
GX7HCKQ02H69FK	1	SSR1_c_(GA)6aaaatgtttgtgtgtt(TG)9_46_60_105
GZ7USVM04JGF27	1	SSR1_p1_(T)19_19_24_42
pangxie_rep_c30870	1	SSR1_p2_(CA)56_112_295_406
GYTRLBM01BSTWE	1	SSR1_p1_(T)12_12_24_35
GX7HCKQ02HTIMW	1	SSR1_p1_(T)10_10_24_33
GYTRLBM01BS6ZE	2	SSR1_p2_(GT)10_20_76_95;SSR2_c_(A)13naaaagaaga(AG)6_35_238_272
GX7HCKQ02G6QTF	1	SSR1_p1_(T)12_12_130_141
GX7HCKQ02I0WUS	1	SSR1_p2_(AC)6_12_147_158
pangxie_c46667	1	SSR1_p2_(GT)7_14_1_14
pangxie_rep_c11544	1	SSR1_p2_(AC)7_14_833_846
GZ7USVM04I3FR8	1	SSR1_c_(T)75n(T)10_86_7_92
GX7HCKQ02JU9SF	1	SSR1_c_(TTA)7tc(ATT)7_44_220_263
GZ7USVM04IKMPJ	1	SSR1_p1_(T)10_10_496_505
GX7HCKQ02IKWEC	1	SSR1_p2_(TG)27_54_62_115
GX7HCKQ02IEEST	1	SSR1_p2_(TG)9_18_203_220
GZ7USVM04I5OZ0	1	SSR1_c_(ATTT)5attattta(T)17_45_338_382
pangxie_c10534	1	SSR1_p2_(TG)20_40_1093_1132
GX7HCKQ02GG006	2	SSR1_p2_(CA)16_32_52_83;SSR2_p3_(AAC)6_18_263_280
GYTRLBM01ATQL4	1	SSR1_p1_(T)11_11_182_192
pangxie_rep_c72988	1	SSR1_p3_(TTA)5_15_225_239
GX7HCKQ02I3PT7	1	SSR1_p4_(TTCC)6_24_335_358
GX7HCKQ02IAL00	1	SSR1_p1_(A)11_11_78_88
pangxie_rep_c23040	1	SSR1_p2_(AC)44_88_33_120
pangxie_c22849	1	SSR1_p2_(CA)13_26_438_463
GX7HCKQ02H9IWM	1	SSR1_p2_(CT)6_12_87_98
GX7HCKQ02HNYJR	1	SSR1_p3_(ACC)6_18_252_269
GX7HCKQ02I2SCY	1	SSR1_p2_(AC)21_42_17_58
GX7HCKQ02IMTLK	2	SSR1_p2_(TA)7_14_102_115;SSR2_p1_(A)10_10_297_306
GYTRLBM01AMMYN	1	SSR1_p1_(T)18_18_24_41
pangxie_c47016	1	SSR1_c_(GT)14gatrtry(GT)11_57_83_139
pangxie_rep_c14549	1	SSR1_p2_(AT)6_12_15_26
GX7HCKQ02F4TZV	1	SSR1_c_(T)10agtgtagaacagatttattc(T)10_40_391_430
GX7HCKQ02GCRE2	1	SSR1_c_(CT)9ttaatctcgctctaatccaacttttgagagagaagt(GA)6agaaagatattgaaagaaagagaaaaaagagagatactaa(AC)7gcaaataaaacaatagaataaaaataaacaaataaaaaataactaataatttactaagta(GT)11c(TG)18_239_106_344
GX7HCKQ02HZJ6P	1	SSR1_c_(CAGA)11tagataaccctgacctttagtgaccaga(TG)8tt(TG)7tcacgtacaggtaaaacaaaaaggcaaacatgaaatccgt(GA)34_212_38_249
pangxie_rep_c11755	1	SSR1_p3_(TGC)7_21_213_233
GX7HCKQ02JZD23	1	SSR1_p1_(A)16_16_71_86
pangxie_c42167	1	SSR1_p2_(CT)7_14_125_138
GX7HCKQ02F5TNW	1	SSR1_c_(A)14n(A)11n(A)11n(A)11n(A)10_61_412_472
pangxie_rep_c14313	1	SSR1_p3_(TTA)5_15_223_237
GX7HCKQ02F3HB9	1	SSR1_p1_(T)10_10_86_95
pangxie_rep_c24292	1	SSR1_p1_(T)10_10_1080_1089
GYTRLBM01AZVLS	1	SSR1_p1_(T)26_26_130_155
pangxie_rep_c37035	1	SSR1_p1_(T)10_10_572_581
GYTRLBM01BL3BN	1	SSR1_p2_(TC)7_14_276_289
pangxie_rep_c31116	1	SSR1_p3_(CAA)5_15_57_71
GX7HCKQ02IUB37	1	SSR1_c_(T)24g(T)10_35_24_58
GX7HCKQ02FN3DI	1	SSR1_p2_(CA)16_32_443_474
GX7HCKQ02IC4MT	1	SSR1_p2_(CA)9_18_250_267
GZ7USVM04JLMHM	1	SSR1_p2_(TA)7_14_368_381
GYTRLBM01B452K	2	SSR1_p3_(GGA)6_18_37_54;SSR2_p3_(CAC)8_24_312_335
GYTRLBM01CC138	1	SSR1_c_(T)15atttattta(T)11_35_89_123
GX7HCKQ02GK77T	1	SSR1_c_(GT)38agt(GTA)12_115_178_292
GZ7USVM04IQ734	1	SSR1_c_(ACC)6acta(CCT)5_37_461_497
pangxie_rep_c35963	1	SSR1_p3_(TTA)7_21_540_560
GZ7USVM04JTOT2	1	SSR1_p1_(T)17_17_24_40
GYTRLBM01BOSVB	1	SSR1_p1_(T)16_16_5_20
pangxie_rep_c32468	1	SSR1_p2_(CT)7_14_536_549
pangxie_rep_c2658	1	SSR1_p2_(TG)6_12_206_217
pangxie_rep_c8456	1	SSR1_c_(TA)6a(AT)6_25_213_237
GX7HCKQ02GENC6	1	SSR1_p3_(ATA)5_15_113_127
pangxie_c8655	1	SSR1_p2_(TC)6_12_473_484
GX7HCKQ02JG3TF	1	SSR1_p1_(T)15_15_24_38
GYTRLBM01BLUEB	1	SSR1_p2_(TG)20_40_163_202
GX7HCKQ02HDB1Q	1	SSR1_p2_(TG)21_42_358_399
pangxie_c34065	1	SSR1_p2_(GT)22_44_447_490
GZ7USVM04J08F1	1	SSR1_p2_(AC)9_18_63_80
GZ7USVM04IN7WL	1	SSR1_p2_(TG)12_24_41_64
GZ7USVM04I1VI1	1	SSR1_c_(T)12ntttttn(TTTA)7_47_24_70
GYTRLBM01B04WN	1	SSR1_c_(TTA)10ctattatgttaatagtccttccccttacttagttgtagctagtaatgcgttgagtcgc(ATT)15_133_113_245
pangxie_rep_c45995	1	SSR1_c_(CT)7ccagccgaaaggtggagagtgagtgaggggaaacagtaaagggagaaagagaaagg(GA)6_82_352_433
pangxie_c40673	1	SSR1_c_(TAA)5tgatgatgataactata(ATT)6_50_572_621
GZ7USVM04I9QIF	1	SSR1_c_(T)16nttttttttn(T)100n(T)10n(T)10n(T)10n(T)10n(T)10n(T)10_192_24_215
GX7HCKQ02GZTUE	1	SSR1_p1_(A)11_11_239_249
GYTRLBM01A2OIO	1	SSR1_p2_(AC)23_46_251_296
pangxie_c17758	1	SSR1_c_(GTG)6atggggatggca(GTG)6_48_682_729
GZ7USVM04IZ0TM	1	SSR1_p1_(T)37_37_62_98
GX7HCKQ02HTIGN	1	SSR1_p4_(TATT)5_20_232_251
pangxie_rep_c27212	1	SSR1_p3_(AGT)5_15_32_46
GX7HCKQ02JLUG7	1	SSR1_p2_(AC)14_28_22_49
pangxie_rep_c50911	1	SSR1_p1_(A)11_11_1102_1112
pangxie_rep_c3914	1	SSR1_c_(AG)8ta(TG)12_42_1427_1468
pangxie_rep_c31294	1	SSR1_p4_(TAAT)11_44_431_474
pangxie_c33593	1	SSR1_p2_(TC)8_16_685_700
GX7HCKQ02GKMO8	1	SSR1_c_(T)10n(T)15_26_3_28
GZ7USVM04IZYYA	2	SSR1_c_(TGA)5tgttttgtgatgatgatatgac(ATG)6_55_43_97;SSR2_c_(ACC)8atagtcactactactactgctat(TAC)12_83_332_414
GZ7USVM04IZTY2	1	SSR1_p2_(TA)8_16_90_105
GYTRLBM01B3JHH	1	SSR1_p2_(GT)6_12_44_55
GX7HCKQ02GIAOO	1	SSR1_p1_(T)10_10_367_376
pangxie_rep_c24009	1	SSR1_p2_(AC)9_18_656_673
GZ7USVM04IUPWD	1	SSR1_p2_(AC)29_58_302_359
GYTRLBM01BR5IA	1	SSR1_p1_(A)10_10_191_200
pangxie_c47999	1	SSR1_p2_(AC)8_16_271_286
GX7HCKQ02HRLPZ	1	SSR1_c_(TG)50n(GT)14_129_222_350
GX7HCKQ02JR0JS	1	SSR1_p1_(T)13_13_85_97
pangxie_c9235	1	SSR1_p2_(GA)7_14_1_14
pangxie_rep_c38853	1	SSR1_p2_(TC)8_16_357_372
pangxie_rep_c47744	1	SSR1_c_(AC)15atacagtatacacatctataacaaacacacatacacacactcttacatacacca(AC)10_104_15_118
GYTRLBM01BUW92	1	SSR1_p1_(T)21_21_15_35
GX7HCKQ02J0D2M	1	SSR1_p1_(T)16_16_24_39
GZ7USVM04IV1AD	1	SSR1_p1_(A)12_12_102_113
pangxie_c35515	1	SSR1_p2_(GT)14_28_221_248
GX7HCKQ02G3LHQ	1	SSR1_c_(CA)16t(AC)7taacaat(TAAA)5_74_42_115
GZ7USVM04IV8QI	1	SSR1_p1_(T)10_10_97_106
GX7HCKQ02H31WG	1	SSR1_p1_(T)10_10_126_135
GX7HCKQ02G7V7N	1	SSR1_p3_(ACA)8_24_94_117
GYTRLBM01A9XAP	2	SSR1_p1_(A)11_11_42_52;SSR2_p2_(AC)24_48_241_288
GYTRLBM01A2LCK	2	SSR1_p2_(GA)7_14_151_164;SSR2_p1_(T)12_12_297_308
pangxie_rep_c17136	1	SSR1_p4_(ATAC)5_20_167_186
GYTRLBM01B05T6	2	SSR1_p2_(TA)6_12_277_288;SSR2_p2_(GA)13_26_392_417
GX7HCKQ02GG2HQ	1	SSR1_p2_(AG)8_16_119_134
GX7HCKQ02F1BB5	1	SSR1_p2_(GA)8_16_217_232
GYTRLBM01AJQYQ	1	SSR1_p2_(AG)14_28_164_191
GZ7USVM04IM7ZO	1	SSR1_p1_(T)14_14_24_37
GX7HCKQ02JWT20	1	SSR1_p2_(TG)30_60_108_167
GX7HCKQ02JUD36	1	SSR1_c_(T)14n(T)28_43_24_66
GX7HCKQ02HW3L9	1	SSR1_p1_(A)14_14_70_83
GYTRLBM01BJAKI	1	SSR1_p1_(A)10_10_11_20
pangxie_c13750	1	SSR1_p2_(TA)7_14_69_82
GZ7USVM04I3QWD	1	SSR1_p5_(AACCT)8_40_45_84
GZ7USVM04H4OCY	1	SSR1_c*_(TA)6(TATT)5*_30_436_465
pangxie_rep_c59157	1	SSR1_p2_(CT)6_12_177_188
pangxie_rep_c43464	1	SSR1_c_(CT)10cagtggtatcaacgcagagtggccattacggycksk(CT)10_76_1_76
pangxie_rep_c7622	1	SSR1_c*_(AC)35(ACAA)6*_92_389_480
GZ7USVM04JV5F0	1	SSR1_p1_(T)11_11_23_33
pangxie_rep_c31238	1	SSR1_p2_(AC)7_14_406_419
pangxie_rep_c4580	1	SSR1_p1_(C)10_10_667_676
pangxie_rep_c30900	1	SSR1_p2_(CA)13_26_137_162
GZ7USVM04H0MGH	1	SSR1_c_(CA)33cttt(AC)21_112_39_150
GX7HCKQ02I4NS5	1	SSR1_p3_(ACC)5_15_382_396
GX7HCKQ02FRIQB	1	SSR1_p1_(T)12_12_200_211
GX7HCKQ02HKTUR	1	SSR1_p1_(T)17_17_23_39
GX7HCKQ02HRTAI	1	SSR1_c*_(TAC)5tat(TAC)9(CT)8*cactctcttagttaaagttaggtttaattaaggtggttctgcaaggctatgctaaaattctttct(TTTC)8_157_49_205
pangxie_rep_c17355	1	SSR1_p2_(AC)10_20_37_56
pangxie_c4927	1	SSR1_p4_(TATT)5_20_1197_1216
pangxie_rep_c48008	1	SSR1_p2_(AC)17_34_56_89
GYTRLBM01AIH5W	1	SSR1_p1_(A)10_10_220_229
GX7HCKQ02FW4G9	1	SSR1_c_(GA)8aactaattgaaagatattttaagatagagcgatagactgataaaaagagagagagataaactaattgaatgatattttaagatagataaaaat(GA)6_121_228_348
pangxie_rep_c46434	1	SSR1_p3_(CCA)5_15_57_71
GZ7USVM04IBS2W	1	SSR1_p2_(TC)6_12_43_54
pangxie_rep_c27998	1	SSR1_c_(AC)31avactaacagtaattt(AC)26_130_151_280
GX7HCKQ02GZPBA	1	SSR1_p3_(TAA)9_27_76_102
GZ7USVM04I4SUV	1	SSR1_p1_(T)17_17_24_40
GYTRLBM01AQLGO	1	SSR1_p1_(T)13_13_72_84
pangxie_rep_c48399	1	SSR1_p2_(AC)18_36_8_43
GYTRLBM01BOFT8	1	SSR1_p1_(A)11_11_151_161
pangxie_rep_c33318	2	SSR1_p1_(T)11_11_46_56;SSR2_p4_(TCAG)5_20_677_696
pangxie_c38877	1	SSR1_p2_(GT)13_26_482_507
pangxie_c20941	1	SSR1_p2_(AG)11_22_512_533
pangxie_rep_c43200	1	SSR1_c_(AC)15aaacacaggtcgagaggtgacagttacttttttaaacagcacatatt(TC)6(AC)12_113_73_185
GX7HCKQ02IQRAR	1	SSR1_p1_(A)13_13_446_458
GYTRLBM01BHXNS	1	SSR1_c_(C)10(T)24_34_385_418
GYTRLBM01BQEPE	2	SSR1_p4_(TCTG)7_28_146_173;SSR2_c_(GGA)5taggggaagtggagaaggggaggaggaaagaggttttgaa(TC)6_67_300_366
pangxie_rep_c39123	1	SSR1_p3_(TTG)21_63_28_90
GX7HCKQ02GDJ5L	1	SSR1_c_(T)64ntttttttnttttttntttttntttttnttttnttttatttat(TA)14_135_4_138
GX7HCKQ02JX6DI	1	SSR1_p3_(ACT)7_21_488_508
pangxie_rep_c3558	1	SSR1_p3_(ACC)5_15_640_654
GX7HCKQ02I1BT9	2	SSR1_p3_(CAC)6_18_135_152;SSR2_c_(TCA)7tgaggtgaagagtgcat(GCA)6_56_356_411
pangxie_rep_c45232	1	SSR1_p2_(AC)16_32_83_114
pangxie_rep_c14434	1	SSR1_p3_(AGT)5_15_416_430
pangxie_rep_c55945	1	SSR1_p1_(A)10_10_421_430
GX7HCKQ02I3MC0	1	SSR1_p1_(A)14_14_61_74
pangxie_rep_c38103	1	SSR1_p2_(AC)6_12_392_403
GYTRLBM01BMAUE	1	SSR1_p1_(T)13_13_237_249
GX7HCKQ02HWB5B	1	SSR1_c_(T)25n(T)15ntttttttn(T)10_60_382_441
pangxie_rep_c32616	1	SSR1_p2_(TC)7_14_82_95
GX7HCKQ02GLOV3	1	SSR1_p1_(T)15_15_24_38
pangxie_rep_c5780	1	SSR1_p3_(CTG)5_15_157_171
GX7HCKQ02IQ3GG	2	SSR1_p1_(T)10_10_95_104;SSR2_p1_(T)14_14_276_289
GX7HCKQ02H0KQ7	1	SSR1_p2_(CA)9_18_182_199
GX7HCKQ02JUJ2I	1	SSR1_p3_(CAC)6_18_18_35
GX7HCKQ02H715G	1	SSR1_c_(T)15ntttttttntttttttn(T)12_44_24_67
GX7HCKQ02FPWIU	1	SSR1_p2_(TG)35_70_170_239
pangxie_c12608	1	SSR1_p3_(TTC)5_15_536_550
pangxie_rep_c18629	2	SSR1_p2_(GT)6_12_319_330;SSR2_p2_(TG)13_26_602_627
pangxie_c28822	1	SSR1_p1_(A)10_10_488_497
GZ7USVM04IF6KM	1	SSR1_c_(T)16nttttttttn(T)36n(T)22n(T)11n(T)33n(T)10n(T)11n(T)11n(T)10n(T)11n(T)11n(T)10n(T)10n(T)10_234_25_258
GYTRLBM01AJJVG	1	SSR1_p1_(T)10_10_447_456
GX7HCKQ02JKROI	1	SSR1_p1_(T)13_13_42_54
GX7HCKQ02FOYNW	2	SSR1_p2_(GT)6_12_359_370;SSR2_p1_(A)10_10_478_487
pangxie_c23321	1	SSR1_c_(TATC)5cavtccatccac(TCTA)5ta(TC)15_84_914_997
GX7HCKQ02G9PDH	1	SSR1_p1_(T)17_17_95_111
pangxie_c11454	1	SSR1_p1_(T)10_10_321_330
GYTRLBM01BQOUI	1	SSR1_p1_(T)11_11_135_145
pangxie_rep_c67882	1	SSR1_c_(GAC)6gatgatgay(GAT)9gacgatgatgatgacgacgatgac(GAT)5_93_202_294
GZ7USVM04H34IH	1	SSR1_p3_(TAG)5_15_47_61
GYTRLBM01A80SC	1	SSR1_p1_(T)10_10_24_33
GYTRLBM01AN731	1	SSR1_p1_(T)10_10_93_102
GX7HCKQ02HM0EZ	2	SSR1_p1_(A)12_12_173_184;SSR2_p1_(A)11_11_379_389
GYTRLBM01A01W6	1	SSR1_p2_(TG)16_32_281_312
GYTRLBM01BIXYY	1	SSR1_p1_(A)14_14_94_107
GYTRLBM01BCOV7	1	SSR1_p2_(GT)43_86_129_214
GX7HCKQ02GLQ06	1	SSR1_c_(AC)18atgcgcg(CA)13_69_137_205
pangxie_rep_c4412	1	SSR1_p1_(T)11_11_3_13
GX7HCKQ02I3J6J	1	SSR1_p2_(CA)41_82_353_434
pangxie_c39705	1	SSR1_p3_(ACC)5_15_667_681
pangxie_rep_c38417	1	SSR1_p2_(AC)17_34_377_410
pangxie_rep_c34451	1	SSR1_p3_(ATC)5_15_39_53
pangxie_rep_c54320	1	SSR1_p4_(AAAG)5_20_249_268
GYTRLBM01BWLXF	1	SSR1_p3_(CAC)5_15_402_416
GX7HCKQ02GFDWH	1	SSR1_c_(AG)8atgctggagagttaaccatgttcaaaatgagtcacattgtaacccatct(AC)29_123_91_213
GX7HCKQ02IZDDY	1	SSR1_c_(AC)7at(AC)18_52_358_409
GYTRLBM01AWFY2	1	SSR1_p1_(T)14_14_562_575
GZ7USVM04H77GC	1	SSR1_p3_(GGA)6_18_291_308
pangxie_c42818	1	SSR1_p1_(T)11_11_166_176
pangxie_c12844	1	SSR1_p2_(GT)7_14_548_561
pangxie_c46554	1	SSR1_p2_(AC)24_48_104_151
pangxie_rep_c975	1	SSR1_p2_(AG)8_16_1299_1314
GX7HCKQ02HV7RG	1	SSR1_c_(AAC)5atcttgtacaatgaagaacactgaataacagcaacacctctcccctgcatcatcaacaatcaacaacaacatctgctttatttcactgatactg(C)10_119_258_376
GX7HCKQ02I4NEY	1	SSR1_p1_(T)11_11_427_437
GX7HCKQ02GUA1W	1	SSR1_p1_(A)13_13_206_218
pangxie_rep_c20648	1	SSR1_p3_(GCT)10_30_377_406
pangxie_rep_c715	1	SSR1_p2_(AT)6_12_150_161
pangxie_rep_c6203	2	SSR1_p2_(AC)13_26_85_110;SSR2_p2_(CT)6_12_478_489
GYTRLBM01AFYFO	1	SSR1_c_(TG)14cgtgcacacacacaccatgcgcgcacacacacaacatgcgcgcg(CA)23ctacacactaca(AC)6_142_226_367
GX7HCKQ02JC7ED	1	SSR1_c_(T)11cccagtacaagtctaagtaaaccaagcagtacattcctttattgacatttaatcctaaacattcatttaattcg(A)12_97_34_130
GYTRLBM01AXUW9	1	SSR1_p2_(CA)19_38_176_213
GX7HCKQ02I6M0D	1	SSR1_p3_(AGC)5_15_54_68
pangxie_rep_c310	1	SSR1_p2_(TG)7_14_47_60
pangxie_c36157	1	SSR1_p2_(GA)17_34_635_668
pangxie_rep_c1440	1	SSR1_p2_(GT)6_12_1117_1128
GX7HCKQ02HIUHE	1	SSR1_c_(GT)7agtatgtgg(TC)7_37_454_490
GX7HCKQ02JPO5E	1	SSR1_p2_(TC)13_26_89_114
GX7HCKQ02IHR8U	1	SSR1_p2_(TA)6_12_424_435
GZ7USVM04H00AW	1	SSR1_p1_(A)13_13_48_60
GX7HCKQ02GM0XH	1	SSR1_p2_(TG)6_12_461_472
GYTRLBM01ASN8N	1	SSR1_p2_(CA)18_36_114_149
pangxie_c10585	1	SSR1_c_(AC)7aswmcggcaacaccgaggccagaagacaacgaggccaagcacgaacgccgtcgtgacgaggcaacgagg(TC)6_95_599_693
GZ7USVM04I8L53	2	SSR1_p1_(T)11_11_314_324;SSR2_p2_(GT)8_16_429_444
GYTRLBM01AU877	1	SSR1_p1_(T)13_13_34_46
GX7HCKQ02JIICD	1	SSR1_p1_(T)11_11_274_284
pangxie_rep_c8201	1	SSR1_p4_(AAAT)5_20_141_160
GX7HCKQ02HUZ6P	1	SSR1_c_(C)11(T)17n(T)14n(T)13_57_40_96
GZ7USVM04IKKQZ	1	SSR1_p1_(T)10_10_339_348
GX7HCKQ02GFE06	1	SSR1_p1_(T)10_10_402_411
GX7HCKQ02HYOHQ	1	SSR1_p2_(GA)25_50_384_433
pangxie_c24809	1	SSR1_p2_(AG)11_22_665_686
pangxie_rep_c41479	1	SSR1_p4_(GACT)5_20_98_117
pangxie_c10461	1	SSR1_p3_(GTG)5_15_547_561
pangxie_rep_c10503	2	SSR1_p2_(TG)11_22_506_527;SSR2_p2_(CA)6_12_665_676
pangxie_rep_c4233	1	SSR1_p1_(A)10_10_69_78
GX7HCKQ02H83A0	1	SSR1_p1_(A)11_11_200_210
GX7HCKQ02I1A9H	1	SSR1_p1_(T)19_19_24_42
GZ7USVM04IWXWJ	1	SSR1_c_(TG)6atgtcctgcagtaacaaaaagctaagaaacctgctcc(TG)6_61_454_514
GYTRLBM01B2F61	1	SSR1_p2_(CA)7_14_77_90
GX7HCKQ02FRQHM	1	SSR1_c_(T)19n(T)18_38_49_86
pangxie_rep_c47242	1	SSR1_p2_(CA)23_46_20_65
GYTRLBM01BZKTD	1	SSR1_c_(GT)10gc(GT)7_36_181_216
GYTRLBM01AOTE6	1	SSR1_p2_(AG)16_32_425_456
GX7HCKQ02GF2RB	1	SSR1_p2_(CT)6_12_135_146
pangxie_rep_c37956	1	SSR1_p2_(AC)7_14_439_452
pangxie_rep_c31098	1	SSR1_p6_(GTATTG)6_36_305_340
pangxie_rep_c2705	2	SSR1_p2_(AT)9_18_933_950;SSR2_p1_(A)10_10_1386_1395
GYTRLBM01A5VOW	1	SSR1_c_(GTG)5gtaggggtgggaataactgatggtgcgcagggagaatgac(AGT)7aa(TGG)5tagtggtggtactaacggtaatggtgatggtcgttgtggtggtggtagtagtagtaatagtagtactagtagtagttattgtagtac(TAG)12tactggtg(GTA)18_278_17_294
GYTRLBM01ANCBA	1	SSR1_p1_(T)13_13_403_415
GZ7USVM04JJ79A	1	SSR1_p1_(T)10_10_311_320
pangxie_rep_c41208	1	SSR1_p2_(TG)24_48_36_83
pangxie_rep_c12981	1	SSR1_p2_(AT)8_16_675_690
GYTRLBM01A8Z2Y	2	SSR1_p1_(T)14_14_169_182;SSR2_p1_(T)10_10_313_322
GYTRLBM01BTAKC	1	SSR1_c_(A)10caccgatcatcgagaaccaaaacgacaacgagaaaaaaaatcgatgtttcgcaaaaaaacactaacgtcgcgcgac(A)12_98_74_171
GX7HCKQ02IL20W	1	SSR1_c_(T)22n(T)42_65_26_90
pangxie_rep_c21694	1	SSR1_p2_(AG)21_42_397_438
pangxie_rep_c5325	1	SSR1_p3_(CTT)7_21_273_293
GX7HCKQ02IK9D2	1	SSR1_p2_(TC)7_14_220_233
GYTRLBM01BFWRB	1	SSR1_p3_(GTT)9_27_373_399
pangxie_rep_c49114	1	SSR1_p2_(TC)8_16_79_94
pangxie_rep_c40112	1	SSR1_p2_(GA)18_36_308_343
GYTRLBM01AG6CR	1	SSR1_p1_(A)13_13_47_59
pangxie_rep_c36136	1	SSR1_c_(TGT)6gg(GT)53_126_214_339
GZ7USVM04IC9H6	1	SSR1_p2_(GT)19_38_79_116
GX7HCKQ02IOE0S	1	SSR1_p2_(GA)13_26_141_166
GX7HCKQ02J0YKM	1	SSR1_p1_(A)10_10_117_126
pangxie_rep_c16772	1	SSR1_p3_(CTG)6_18_316_333
pangxie_rep_c23541	1	SSR1_p2_(CT)6_12_339_350
GX7HCKQ02F8MM9	1	SSR1_p1_(A)10_10_236_245
GYTRLBM01B4GGC	2	SSR1_p3_(CAC)8_24_56_79;SSR2_c_(AC)10taacattt(TC)6aatctctgtctctccctctttcacaaactcacaaacacaaacgcaca(CT)9_105_319_423
pangxie_rep_c8974	1	SSR1_p3_(CAG)5_15_568_582
pangxie_rep_c39333	1	SSR1_p2_(CA)7_14_290_303
GYTRLBM01BP01Z	1	SSR1_c_(CA)10taacatactaagttaaaaaaaag(AATA)8_75_113_187
pangxie_rep_c18128	1	SSR1_c_(T)10gtgcttatcccaataatttatgcaccgacgcacgcatg(CA)43_134_285_418
pangxie_c8043	1	SSR1_p1_(A)10_10_448_457
GZ7USVM04JORMV	1	SSR1_p4_(AAAT)8_32_106_137
pangxie_rep_c44131	1	SSR1_p2_(CT)42_84_94_177
pangxie_c13591	1	SSR1_c_(GT)18(TG)41_118_1_118
GYTRLBM01AQGN0	1	SSR1_p1_(T)11_11_24_34
GYTRLBM01AR2Z4	1	SSR1_c_(T)19n(T)16nttttttttntttttttatttttttattttttattttttatttttat(TA)6_95_24_118
GX7HCKQ02JGDLK	1	SSR1_p2_(GA)8_16_39_54
pangxie_c38708	1	SSR1_p2_(AG)8_16_584_599
GX7HCKQ02IEFWP	1	SSR1_p3_(TAT)5_15_205_219
GX7HCKQ02JBR2U	1	SSR1_p1_(T)19_19_24_42
pangxie_rep_c3151	1	SSR1_c_(T)11gcagataatcaagatgtttttcttttattgagacgatagagaacttaaccaatgtgcctacagacagcagttagtagatgatgccgttcagggcg(GACT)5_126_62_187
GYTRLBM01B70OK	1	SSR1_p1_(T)12_12_24_35
pangxie_rep_c7933	1	SSR1_p2_(GA)6_12_615_626
pangxie_rep_c28245	1	SSR1_p2_(AG)13_26_490_515
GYTRLBM01BE1TN	1	SSR1_c_(TCA)7tttgggcttgagggattcatacaaaagctactcattaacttcatgataggagacataataacaggttccctgctaaacactggtaactta(AC)33_177_43_219
pangxie_rep_c17636	1	SSR1_p3_(GAG)5_15_182_196
pangxie_c43843	1	SSR1_p4_(ATAG)8_32_192_223
GX7HCKQ02H1VBD	1	SSR1_p1_(T)15_15_56_70
pangxie_c48590	1	SSR1_p1_(A)11_11_83_93
GYTRLBM01BG5JH	1	SSR1_p1_(T)11_11_480_490
GYTRLBM01BZXUR	1	SSR1_p1_(T)10_10_130_139
GYTRLBM01ANLR2	1	SSR1_p1_(T)12_12_24_35
pangxie_rep_c42258	1	SSR1_p1_(A)10_10_502_511
pangxie_rep_c48368	1	SSR1_p2_(GT)19_38_343_380
GX7HCKQ02GZWYM	1	SSR1_p3_(CTT)15_45_448_492
GX7HCKQ02J26HK	1	SSR1_p2_(GT)20_40_47_86
pangxie_rep_c30675	1	SSR1_p2_(TG)20_40_18_57
GX7HCKQ02IUT68	1	SSR1_p2_(AT)6_12_308_319
pangxie_rep_c34932	1	SSR1_c_(CT)10ttttctctcacaaaacaaaaaacta(CT)11actactctctctctatctctcctacct(AC)14a(AC)30_183_144_326
GZ7USVM04JDOZN	1	SSR1_c_(A)13naaaaaaaaanaaaaaaaaac(A)20_54_479_532
GX7HCKQ02H67HF	1	SSR1_c_(T)18gttgtttgttttgttgtatata(TG)7_54_216_269
pangxie_rep_c49178	1	SSR1_c_(TC)11tgtccctcaaacnctcaaattctctgagtctgtacccaatagaatccttatataaatatatatattttgtacaaagtaataaaaaacg(A)10_120_79_198
pangxie_rep_c2538	1	SSR1_p1_(A)10_10_515_524
GX7HCKQ02I7NSR	1	SSR1_p1_(A)11_11_419_429
pangxie_rep_c17086	1	SSR1_p1_(A)11_11_265_275
GX7HCKQ02HGFB1	1	SSR1_p1_(A)11_11_323_333
GYTRLBM01CBWM4	1	SSR1_c_(A)11taaaaacattatcctttcatttcctcaatctccattacctataaatctctaacc(A)11_76_302_377
GZ7USVM04JG5IW	1	SSR1_p3_(AAG)5_15_33_47
pangxie_c34306	1	SSR1_p2_(TC)7_14_192_205
GX7HCKQ02J0EXX	1	SSR1_c_(CAC)5tgcacaccacgccaccacacacagca(CAC)5taccacacgctacaacaatactccacgccctgctgaacctctctgtgttccgtcgcgccaatagtg(AC)8g(CA)11_161_1_161
GX7HCKQ02F3VT2	1	SSR1_p3_(CAG)17_51_44_94
GYTRLBM01B7BAQ	1	SSR1_p1_(T)16_16_26_41
pangxie_rep_c2746	1	SSR1_p2_(GT)11_22_139_160
GX7HCKQ02H704Q	1	SSR1_p2_(GT)7_14_66_79
GX7HCKQ02I02R6	1	SSR1_c_(AGT)5aata(GT)31_81_402_482
pangxie_c9484	1	SSR1_p1_(A)11_11_45_55
GX7HCKQ02GSH4I	1	SSR1_p1_(A)11_11_99_109
pangxie_rep_c41845	1	SSR1_c_(AC)6at(AC)6_26_96_121
GZ7USVM04H2CY7	1	SSR1_c_(TAC)14ttttattttgactactactactgctattactattactactactat(TAC)6_105_3_107
GYTRLBM01BMPHL	1	SSR1_p3_(GAG)8_24_96_119
pangxie_c19738	1	SSR1_p2_(GT)6_12_675_686
GZ7USVM04JRWDG	1	SSR1_p2_(AC)7_14_149_162
GZ7USVM04H3CF2	1	SSR1_p1_(T)13_13_24_36
GX7HCKQ02IP2PC	1	SSR1_c_(CA)14aacacacaaacacttatggatggcttaagtaaaaaaaatatggattacttttctttctatatgttagtaaataatttgctggact(TTA)16_161_126_286
pangxie_rep_c29829	2	SSR1_p2_(GT)15_30_50_79;SSR2_p2_(GA)6_12_516_527
GX7HCKQ02JQCTO	1	SSR1_p2_(AC)25_50_66_115
pangxie_rep_c47200	1	SSR1_c_(GT)6gcttaca(TG)7_33_155_187
pangxie_rep_c14356	1	SSR1_c_(T)11ccattaaaacttgtgcaattattatttgtttatttttttatattttattttatttatttat(TTA)6tttattttatttta(T)12_116_863_978
pangxie_rep_c18130	1	SSR1_p2_(AC)8_16_405_420
pangxie_rep_c16407	2	SSR1_p1_(A)11_11_495_505;SSR2_p4_(TAAT)6_24_921_944
GX7HCKQ02IUUGW	1	SSR1_p1_(T)13_13_24_36
GYTRLBM01A8833	1	SSR1_p1_(A)11_11_239_249
GX7HCKQ02G2JN5	1	SSR1_p1_(A)15_15_178_192
pangxie_rep_c31255	1	SSR1_p3_(CGT)7_21_130_150
pangxie_rep_c27812	1	SSR1_p3_(AGC)6_18_233_250
pangxie_rep_c3833	1	SSR1_p2_(CA)9_18_1281_1298
GX7HCKQ02HELJ9	1	SSR1_p3_(CCG)5_15_167_181
pangxie_rep_c12288	1	SSR1_p1_(A)11_11_355_365
GZ7USVM04INGCE	1	SSR1_p2_(CT)7_14_88_101
GYTRLBM01A2VMM	1	SSR1_p1_(A)10_10_227_236
pangxie_c8372	1	SSR1_c*_(ACA)5(AC)20*_52_3_54
GX7HCKQ02H9ZRA	1	SSR1_p1_(A)10_10_164_173
GX7HCKQ02I6M8O	1	SSR1_p2_(TC)6_12_34_45
pangxie_c9696	1	SSR1_p1_(A)10_10_288_297
GZ7USVM04IVS7I	1	SSR1_c_(CT)7gttgatctaagtcaaatatataagtagtatgttgggttagagagaggtt(GA)8_79_388_466
GZ7USVM04IYLGZ	1	SSR1_p2_(GA)6_12_277_288
pangxie_rep_c23507	1	SSR1_p2_(AC)24_48_279_326
GYTRLBM01AKC03	2	SSR1_p1_(T)10_10_130_139;SSR2_p2_(TC)6_12_347_358
GYTRLBM01A6I05	1	SSR1_c*_(CA)7(A)11*_24_286_309
GX7HCKQ02HYV3A	1	SSR1_p1_(T)10_10_344_353
GX7HCKQ02IE7Z5	1	SSR1_p1_(T)16_16_240_255
GX7HCKQ02G6GES	1	SSR1_p2_(CA)15_30_11_40
GX7HCKQ02I4DWG	1	SSR1_p3_(CCA)7_21_79_99
GX7HCKQ02JVFER	1	SSR1_p2_(AG)11_22_167_188
GYTRLBM01BD9VZ	1	SSR1_c_(GT)9gcacgcatgggggcatattgtgagcactgctgggaaaatttgatgc(GT)24_112_299_410
pangxie_rep_c40198	1	SSR1_p4_(AAAT)5_20_49_68
pangxie_c19113	1	SSR1_p4_(TGTA)5_20_17_36
GZ7USVM04IUW4L	1	SSR1_p1_(T)14_14_109_122
pangxie_rep_c17592	1	SSR1_c_(AG)17wgagwgwgw(GT)7_57_64_120
GZ7USVM04JXKM9	1	SSR1_p2_(CA)13_26_60_85
pangxie_rep_c40403	1	SSR1_c_(TGT)8tactctggattgcgacttttttctttcattgtctccttgttcgtttgttgta(GTT)5_91_64_154
pangxie_rep_c13377	2	SSR1_p2_(TG)12_24_344_367;SSR2_p2_(CA)6_12_673_684
GYTRLBM01CB8H4	1	SSR1_p4_(GACC)5_20_395_414
GYTRLBM01AJMGO	1	SSR1_c_(CTC)5ncncn(CT)64_148_157_304
pangxie_rep_c23949	1	SSR1_p2_(AG)6_12_403_414
GX7HCKQ02F0RM3	1	SSR1_p2_(CT)10_20_277_296
pangxie_rep_c40786	1	SSR1_c_(CTGT)7ctgy(CTGC)5_52_291_342
pangxie_c17507	2	SSR1_p1_(A)10_10_294_303;SSR2_p2_(AG)6_12_447_458
GYTRLBM01BKIRM	1	SSR1_p1_(A)11_11_207_217
pangxie_rep_c29610	1	SSR1_c_(TG)8gcgt(AG)18_56_266_321
GX7HCKQ02FVUWP	1	SSR1_p2_(AT)8_16_377_392
pangxie_rep_c11566	1	SSR1_c_(GT)16a(GT)6_45_722_766
GX7HCKQ02GBA29	1	SSR1_p1_(T)12_12_24_35
GX7HCKQ02HEYRY	1	SSR1_c_(T)19ctttttttttn(T)19_49_62_110
GX7HCKQ02J04ZF	1	SSR1_p3_(TAA)16_48_47_94
GYTRLBM01BVUYQ	1	SSR1_p1_(T)11_11_24_34
GZ7USVM04I6PM3	1	SSR1_p2_(GT)24_48_50_97
GZ7USVM04H77SB	1	SSR1_p4_(TATT)7_28_52_79
GYTRLBM01BWYKQ	1	SSR1_p2_(TC)9_18_321_338
GYTRLBM01BWX2V	1	SSR1_p2_(AC)19_38_69_106
pangxie_rep_c47691	2	SSR1_p2_(AC)11_22_74_95;SSR2_c_(GT)6atttrtaaatgatatcaatacaactttcctctgtr(TG)7gts(TG)7tacttctgagaatctggaattacgtacatgtgtgtgttagcctgtgtgtctttcgagga(GGT)7_158_218_375
GYTRLBM01B5N8Q	1	SSR1_c_(T)13nttttttctgtgtgtcaactaacgttaggtaaatacagctactagactaaacgcaagcgtttcgtttttttttcataa(TAG)16_139_97_235
GX7HCKQ02GP2LR	1	SSR1_p1_(A)14_14_151_164
GX7HCKQ02FZRX2	1	SSR1_c*_(CA)33(ACA)5*_78_140_217
GZ7USVM04H0G1T	1	SSR1_p1_(T)13_13_189_201
pangxie_rep_c42505	1	SSR1_p2_(AC)22_44_142_185
GZ7USVM04IOMHM	2	SSR1_c_(GTG)5gttggcactctgtcccggcgcgcgaagcttctggcactgtc(TG)10_76_138_213;SSR2_p2_(TG)11_22_340_361
GX7HCKQ02GXK1K	1	SSR1_p1_(A)10_10_107_116
GYTRLBM01ATJKR	1	SSR1_p1_(T)11_11_24_34
GX7HCKQ02GUPAM	1	SSR1_p2_(TC)9_18_338_355
pangxie_rep_c49171	1	SSR1_p2_(AC)8_16_93_108
GX7HCKQ02GF48Y	1	SSR1_p4_(TTAT)5_20_316_335
pangxie_rep_c10058	2	SSR1_p2_(CA)8_16_546_561;SSR2_p3_(ACC)5_15_665_679
pangxie_rep_c9915	2	SSR1_p3_(GGT)5_15_1406_1420;SSR2_p2_(GT)15_30_1542_1571
GZ7USVM04JRPY3	1	SSR1_c_(CA)7cgcacacacacacg(CA)8_44_21_64
pangxie_c17632	1	SSR1_p6_(CTGTTG)7_42_727_768
GYTRLBM01BA8QO	1	SSR1_p2_(AC)16_32_313_344
pangxie_rep_c43863	1	SSR1_c_(GA)7aaagagagagggagtaggggtgttgttggtta(AG)7gaagttggggtttgtgagtgttac(AG)7_98_50_147
pangxie_rep_c17349	1	SSR1_p2_(GT)14_28_64_91
pangxie_rep_c421	1	SSR1_p1_(A)10_10_1098_1107
pangxie_rep_c21231	2	SSR1_p2_(GT)6_12_334_345;SSR2_c_(TGA)10tggaatatgatatgggcagaggaaagttgatattgatgatgtaagataaaccc(ATG)13acwgacagcctaatcaaaactaaccatctac(GTCT)5_173_496_668
pangxie_c26324	1	SSR1_p1_(T)11_11_136_146
GZ7USVM04IU2XM	1	SSR1_p1_(T)19_19_24_42
GX7HCKQ02J0HAF	1	SSR1_c_(A)13caaaaaaaaac(A)11_35_457_491
GYTRLBM01APVWV	1	SSR1_p5_(TGGTG)5_25_312_336
pangxie_rep_c47060	1	SSR1_p1_(G)10_10_34_43
pangxie_rep_c20544	1	SSR1_p4_(ATAA)5_20_417_436
GX7HCKQ02JYHP7	1	SSR1_p1_(T)20_20_24_43
GX7HCKQ02HDAM3	1	SSR1_p2_(AG)6_12_48_59
GZ7USVM04IINF6	1	SSR1_p2_(TG)13_26_90_115
pangxie_rep_c17451	1	SSR1_p3_(TAA)9_27_76_102
pangxie_rep_c19517	1	SSR1_p4_(AAAT)8_32_382_413
GX7HCKQ02JCQA5	1	SSR1_p1_(A)12_12_181_192
GZ7USVM04JXIGS	1	SSR1_c_(T)52n(T)12n(T)12n(T)13n(T)12n(T)11a(T)11a(T)10a(T)10atttttttttatttttttttatttttttttattttttttattttttttatttttttatttttttattttttat(TTTTTA)5_254_8_261
pangxie_c29926	1	SSR1_p3_(AGA)5_15_177_191
pangxie_rep_c29883	1	SSR1_p2_(AC)10_20_746_765
GYTRLBM01B28FD	1	SSR1_c_(TC)15t(AC)17_65_42_106
GZ7USVM04H5C3Q	1	SSR1_p2_(CA)20_40_235_274
GX7HCKQ02FN78E	2	SSR1_p2_(CA)15_30_133_162;SSR2_p3_(ACC)6_18_286_303
pangxie_c4619	1	SSR1_p3_(ATA)14_42_1_42
GZ7USVM04I7GAA	1	SSR1_p2_(AG)8_16_365_380
pangxie_c18429	1	SSR1_p1_(A)11_11_408_418
GYTRLBM01BLX55	1	SSR1_c_(CTA)12cctgctccatgttgttgtcgttcgttcttctagtttgctc(TAT)7_97_304_400
GX7HCKQ02H4VYI	1	SSR1_p3_(CAC)5_15_162_176
GYTRLBM01BKUDF	2	SSR1_p3_(CCG)5_15_270_284;SSR2_p1_(A)10_10_472_481
GX7HCKQ02HNTO8	2	SSR1_p3_(CAA)7_21_321_341;SSR2_c_(AGA)5(ACA)8_39_447_485
pangxie_rep_c18229	1	SSR1_c_(AG)9gaagggaaaagaaaga(AG)6_46_100_145
GX7HCKQ02F6Y3H	1	SSR1_c_(GAC)11(GAT)6gac(GAT)9gacgatgatgatgacgacgatgac(GAT)8gacgacgatgatgatgacgacgatgatgatgatgacgatgatgatgatgac(GAT)7gacgagac(GAT)7_230_38_267
GX7HCKQ02IJY84	1	SSR1_p2_(AC)40_80_379_458
pangxie_rep_c45509	1	SSR1_p1_(T)10_10_202_211
GX7HCKQ02GRGF8	1	SSR1_c_(GAT)8gacgacgatgatgatgacgacgatgatgatgatgacgatgatgatgatgac(GAT)7gacgacgac(GAT)9_132_50_181
GX7HCKQ02GY4W3	1	SSR1_p1_(T)10_10_341_350
pangxie_rep_c62629	1	SSR1_c*_(AT)9(T)10*_27_418_444
GYTRLBM01ALBM8	1	SSR1_p2_(TC)6_12_45_56
GX7HCKQ02IDSDQ	2	SSR1_p1_(T)10_10_310_319;SSR2_p1_(T)10_10_477_486
pangxie_rep_c31831	1	SSR1_p1_(T)10_10_310_319
GZ7USVM04JNB55	1	SSR1_p2_(CT)6_12_232_243
pangxie_rep_c3266	1	SSR1_p1_(T)10_10_1_10
pangxie_rep_c30204	1	SSR1_c_(TG)8ta(TG)11tagagattgtgtgtttgtgtagtgtcagtc(TG)6ca(TG)7_98_179_276
pangxie_rep_c20748	1	SSR1_c_(GT)29(TG)10_78_75_152
GZ7USVM04IFOV7	1	SSR1_p4_(AAAT)5_20_164_183
pangxie_rep_c45704	2	SSR1_p3_(TGG)5_15_135_149;SSR2_p3_(CAC)8_24_395_418
GX7HCKQ02F178H	1	SSR1_p2_(TG)15_30_256_285
pangxie_rep_c39804	2	SSR1_p3_(TAT)9_27_265_291;SSR2_c_(ACT)8acy(ACT)14_69_409_477
pangxie_c43019	1	SSR1_c_(TC)11(AC)19_60_445_504
GX7HCKQ02HEXW0	1	SSR1_p3_(TGG)10_30_77_106
pangxie_rep_c60578	1	SSR1_p3_(TAA)9_27_82_108
GX7HCKQ02JG3J2	1	SSR1_p1_(A)10_10_82_91
GX7HCKQ02HSM6E	1	SSR1_p1_(T)10_10_391_400
GX7HCKQ02FM7IB	1	SSR1_c_(AATA)6aaca(AAT)9_55_133_187
pangxie_rep_c43976	1	SSR1_p3_(GAG)8_24_246_269
GX7HCKQ02IQHPV	1	SSR1_p2_(AG)13_26_365_390
GZ7USVM04JHGX4	1	SSR1_p1_(T)11_11_307_317
GYTRLBM01A7ATL	1	SSR1_p3_(ACT)5_15_252_266
GZ7USVM04H14R3	1	SSR1_p3_(ATG)6_18_234_251
GYTRLBM01B8OQP	1	SSR1_p3_(GGT)6_18_452_469
GX7HCKQ02IMOXF	1	SSR1_c_(T)19ntttttttttn(T)25_55_24_78
GYTRLBM01B4BLF	1	SSR1_p1_(T)10_10_25_34
GX7HCKQ02FTXH7	1	SSR1_p2_(GT)26_52_185_236
GX7HCKQ02JHFR2	1	SSR1_p1_(T)12_12_24_35
pangxie_rep_c12285	2	SSR1_p3_(CTC)5_15_263_277;SSR2_p2_(GT)9_18_455_472
GX7HCKQ02IV8DP	1	SSR1_c_(AACA)5agtaaacaaacaaataaggaagaacagctatgaatgtaattgagcaaacaacaagtaattgg(CAAA)6_106_19_124
pangxie_rep_c61025	1	SSR1_p3_(ACC)7_21_406_426
GYTRLBM01AXSRC	1	SSR1_p2_(GT)20_40_177_216
GX7HCKQ02JA3US	1	SSR1_p1_(T)10_10_129_138
GYTRLBM01BQ3WJ	2	SSR1_p3_(CAC)5_15_114_128;SSR2_p2_(CT)7_14_235_248
GYTRLBM01BA090	1	SSR1_p1_(A)10_10_136_145
GX7HCKQ02GGST1	1	SSR1_p2_(GT)10_20_253_272
pangxie_rep_c26469	1	SSR1_c_(TC)9ttcgcccggtgaacccattggtcttcagcgaaccctcagagcggcacacacttatatatcacaacaaaatcg(ACA)5_105_424_528
GYTRLBM01A3XQH	1	SSR1_p1_(T)11_11_24_34
pangxie_rep_c25679	1	SSR1_p2_(AG)9_18_206_223
GZ7USVM04ID8TI	1	SSR1_p2_(AC)6_12_6_17
GYTRLBM01A6QVH	1	SSR1_p1_(T)10_10_10_19
pangxie_c30874	1	SSR1_p2_(AC)49_98_147_244
GX7HCKQ02ISAFY	1	SSR1_c_(GAG)11ggtggaagaagagatagaggaggacgaaaacaaaatggcagaggagatgtaggagtagaactagaaagagcacgatggaa(AGG)5_128_72_199
pangxie_rep_c13970	1	SSR1_p2_(GT)11_22_670_691
GX7HCKQ02GVS3H	1	SSR1_p1_(T)18_18_110_127
GYTRLBM01AH1ZG	1	SSR1_p1_(T)13_13_242_254
GZ7USVM04JEZLL	1	SSR1_p1_(T)12_12_330_341
GX7HCKQ02IOZT1	1	SSR1_p2_(TG)13_26_114_139
GX7HCKQ02IACB2	1	SSR1_c_(A)13n(A)11n(A)10n(A)10_47_443_489
GZ7USVM04JJ18M	1	SSR1_p2_(CT)8_16_79_94
GX7HCKQ02GKM1F	1	SSR1_p2_(AC)20_40_207_246
GYTRLBM01CATWN	2	SSR1_c_(CTT)6gtcctcctcctcttcttctctt(CTC)5_55_52_106;SSR2_p2_(TC)10_20_300_319
pangxie_rep_c47591	2	SSR1_p2_(AG)8_16_108_123;SSR2_c_(TG)16trtrtr(TA)9_56_269_324
pangxie_c10819	1	SSR1_p3_(AAG)6_18_579_596
GZ7USVM04IINAP	1	SSR1_p1_(T)21_21_31_51
GX7HCKQ02FSM77	1	SSR1_p1_(T)10_10_477_486
GX7HCKQ02FN2LW	1	SSR1_p3_(GGC)5_15_37_51
pangxie_rep_c16203	1	SSR1_c_(CTG)5ttgctgctgctgctgttgttgctgctgttgctgt(TGC)6_67_382_448
pangxie_rep_c31327	1	SSR1_p2_(CA)6_12_490_501
pangxie_rep_c4153	2	SSR1_p2_(TA)6_12_164_175;SSR2_c_(GT)28a(GT)16_89_388_476
pangxie_rep_c35369	1	SSR1_p4_(ATAC)11_44_141_184
pangxie_rep_c24477	1	SSR1_p2_(AT)10_20_45_64
GYTRLBM01BRHQ3	1	SSR1_p1_(A)10_10_180_189
GYTRLBM01BBNUQ	1	SSR1_p3_(CTC)6_18_346_363
GX7HCKQ02JKCIL	1	SSR1_c_(TAT)14cattatcat(TAC)11aacaacaacaat(TAC)15_141_224_364
GX7HCKQ02IY5UH	1	SSR1_p2_(AC)24_48_375_422
GX7HCKQ02HSWOO	1	SSR1_p2_(GT)11_22_241_262
pangxie_rep_c56084	1	SSR1_p3_(CAC)8_24_227_250
GYTRLBM01A60WU	1	SSR1_p1_(T)15_15_4_18
GX7HCKQ02JFFW1	1	SSR1_p2_(GA)32_64_137_200
GZ7USVM04H318A	1	SSR1_p2_(GA)22_44_31_74
GYTRLBM01B142X	1	SSR1_p1_(T)13_13_23_35
GX7HCKQ02IIEEI	1	SSR1_p2_(AT)6_12_444_455
GZ7USVM04I6LE0	1	SSR1_p1_(A)10_10_99_108
GX7HCKQ02H4T0C	1	SSR1_p2_(TG)15_30_157_186
GX7HCKQ02FZ13Q	1	SSR1_c_(CTA)9ttactatcactactgctgttactgttactactgctactactaccagcaccaccacagctactacaactatgactacgatttctacaacaaaaag(CAA)13aa(AAC)5atcaacta(ACT)22_251_38_288
GX7HCKQ02JWWPM	1	SSR1_p2_(AG)24_48_159_206
pangxie_rep_c33891	1	SSR1_p2_(AG)22_44_333_376
GZ7USVM04I63AO	2	SSR1_p2_(CA)6_12_280_291;SSR2_p1_(T)10_10_407_416
GX7HCKQ02IHMJ8	1	SSR1_p2_(AG)15_30_276_305
pangxie_rep_c3823	1	SSR1_p3_(TAC)8_24_770_793
GYTRLBM01BSWZ9	1	SSR1_p1_(T)15_15_24_38
GZ7USVM04H1MAO	1	SSR1_p1_(T)13_13_24_36
GX7HCKQ02I0GDR	1	SSR1_p1_(T)13_13_24_36
GZ7USVM04IQS6H	1	SSR1_p2_(AT)7_14_380_393
GX7HCKQ02F5TYU	1	SSR1_p4_(TTTA)8_32_326_357
GZ7USVM04JK9BA	1	SSR1_p2_(TG)22_44_445_488
pangxie_rep_c30382	1	SSR1_p2_(CA)22_44_407_450
pangxie_c34287	2	SSR1_p2_(AG)7_14_1_14;SSR2_p1_(A)10_10_180_189
pangxie_rep_c23312	1	SSR1_p3_(ACA)5_15_49_63
pangxie_rep_c32569	1	SSR1_p2_(CA)10_20_55_74
GYTRLBM01A7BPB	1	SSR1_c_(A)10tataaaaataaaaaaaattaaaaaattaaaaattaaaaaattaaaataaaaaaaaataaaaataaaataaaagaaatag(A)10_99_29_127
GX7HCKQ02JVADY	2	SSR1_c_(GT)6c(TG)15_43_63_105;SSR2_p4_(TTTA)5_20_272_291
pangxie_rep_c1064	1	SSR1_p3_(ATT)6_18_113_130
GYTRLBM01CA4QU	1	SSR1_p3_(TTG)12_36_30_65
GYTRLBM01B11EN	1	SSR1_c_(TA)6tta(T)10_25_337_361
GX7HCKQ02J16YG	1	SSR1_p3_(GCA)11_33_132_164
GZ7USVM04IFKYE	1	SSR1_p1_(A)14_14_337_350
pangxie_rep_c10299	1	SSR1_c_(TG)10tt(TG)11_44_1130_1173
GX7HCKQ02GTZKR	1	SSR1_p1_(T)10_10_135_144
pangxie_rep_c32605	1	SSR1_p4_(AAAT)7_28_163_190
GZ7USVM04IHHBJ	1	SSR1_p2_(GT)21_42_86_127
GX7HCKQ02HYWBR	1	SSR1_p1_(T)10_10_24_33
GX7HCKQ02ICC15	1	SSR1_p1_(A)10_10_188_197
GX7HCKQ02H24B2	1	SSR1_p1_(A)12_12_164_175
GYTRLBM01BHXG3	1	SSR1_p2_(AG)13_26_69_94
pangxie_rep_c37581	2	SSR1_p3_(CTC)7_21_259_279;SSR2_p3_(CAC)8_24_461_484
GYTRLBM01B4ZUS	1	SSR1_c_(A)10n(A)11n(A)10_33_520_552
GYTRLBM01BAIWP	1	SSR1_p3_(TTC)5_15_388_402
pangxie_rep_c3096	1	SSR1_p3_(AGG)6_18_544_561
pangxie_rep_c20602	1	SSR1_p3_(CCA)5_15_189_203
GYTRLBM01BLBM9	1	SSR1_p1_(A)12_12_322_333
GYTRLBM01AMJMY	1	SSR1_p1_(T)13_13_3_15
GZ7USVM04H0FYI	1	SSR1_p3_(ATT)6_18_86_103
GYTRLBM01AMI21	1	SSR1_p1_(A)10_10_39_48
GX7HCKQ02F8P76	1	SSR1_c_(T)14n(T)28n(T)28n(T)14n(T)14n(T)13n(T)13a(T)11a(T)10atttttttatttattattattatactaactaataataagtaagtaagttaagttaagtttagtttagtttagtttagttagttacgttacgtact(AC)153_554_5_558
pangxie_rep_c676	1	SSR1_p2_(TA)6_12_251_262
GZ7USVM04IIY4W	1	SSR1_c_(CA)11cg(CA)6_36_225_260
GZ7USVM04JWG36	1	SSR1_p3_(GGT)8_24_60_83
pangxie_rep_c53243	1	SSR1_p2_(CA)35_70_343_412
GX7HCKQ02JR9W3	1	SSR1_p2_(GA)9_18_411_428
pangxie_rep_c32278	1	SSR1_p2_(AT)6_12_42_53
GYTRLBM01B64DS	1	SSR1_c_(AG)12acagacagagagagagaaggaaacg(AGCA)5_69_174_242
GYTRLBM01BSXRW	1	SSR1_c_(CT)6g(AC)36_85_191_275
GX7HCKQ02IW93A	1	SSR1_p2_(GT)7_14_461_474
GX7HCKQ02HZULV	1	SSR1_p1_(T)10_10_245_254
pangxie_rep_c58421	1	SSR1_p3_(GGT)6_18_76_93
GZ7USVM04JPHYY	1	SSR1_c_(GT)21ggtggtg(AC)20_89_38_126
pangxie_rep_c46975	1	SSR1_p2_(TC)7_14_83_96
GYTRLBM01ASYTC	2	SSR1_p5_(GTTAG)7_35_49_83;SSR2_c_(AG)33tagagagt(AG)8tag(AGT)48_237_355_591
GX7HCKQ02I7BID	1	SSR1_p2_(AC)6_12_9_20
GX7HCKQ02JG1PW	1	SSR1_p2_(AC)21_42_292_333
GX7HCKQ02IM02F	1	SSR1_p1_(T)13_13_23_35
pangxie_c20592	2	SSR1_p3_(ATA)6_18_65_82;SSR2_p2_(CT)6_12_395_406
pangxie_rep_c18965	1	SSR1_p2_(AC)10_20_479_498
GX7HCKQ02H3NI6	1	SSR1_p2_(AT)8_16_150_165
pangxie_rep_c32365	1	SSR1_p3_(TGG)5_15_163_177
pangxie_rep_c36630	1	SSR1_c_(GT)30rtr(TG)7(AG)11_99_124_222
pangxie_rep_c74528	1	SSR1_c_(CA)6(CT)10_32_130_161
pangxie_c45625	1	SSR1_c_(GT)8a(GT)21rtrws(TAC)22_130_142_271
GZ7USVM04IICUX	1	SSR1_c_(ACC)7atcattaaccagc(GA)19_72_47_118
GYTRLBM01CB5DG	1	SSR1_p1_(T)13_13_397_409
GX7HCKQ02IQ4AI	1	SSR1_p3_(AAC)12_36_40_75
GX7HCKQ02F7M7Z	2	SSR1_p2_(AT)8_16_225_240;SSR2_p2_(AT)6_12_401_412
GX7HCKQ02FZUXY	1	SSR1_p2_(GA)14_28_325_352
GYTRLBM01B91P7	1	SSR1_p3_(CTG)7_21_197_217
GX7HCKQ02GD1PG	1	SSR1_p1_(T)10_10_24_33
pangxie_rep_c16357	3	SSR1_p3_(CTA)8_24_39_62;SSR2_p3_(ACT)7_21_177_197;SSR3_p4_(CAGT)7_28_340_367
GX7HCKQ02JEA13	2	SSR1_p2_(TA)6_12_221_232;SSR2_p3_(GAG)5_15_377_391
pangxie_rep_c53739	1	SSR1_p3_(GGT)5_15_536_550
GZ7USVM04ISDXL	1	SSR1_p3_(AGA)7_21_271_291
GX7HCKQ02HGDIL	1	SSR1_c_(AC)10(GT)7_34_278_311
GX7HCKQ02F4C4K	1	SSR1_c_(T)61n(T)67_129_28_156
pangxie_rep_c1442	1	SSR1_p1_(A)10_10_247_256
pangxie_rep_c47612	1	SSR1_p2_(TC)6_12_59_70
pangxie_rep_c36954	1	SSR1_p2_(TG)24_48_285_332
pangxie_rep_c44143	1	SSR1_p1_(T)11_11_142_152
pangxie_rep_c30794	1	SSR1_p3_(GTG)5_15_344_358
GX7HCKQ02H8PLT	1	SSR1_p2_(AC)25_50_243_292
GX7HCKQ02IPKET	1	SSR1_p1_(T)13_13_24_36
pangxie_rep_c72941	1	SSR1_p3_(CAC)5_15_131_145
pangxie_rep_c25690	1	SSR1_c_(GT)6gagccataaa(TG)7_36_172_207
GYTRLBM01B2UKN	1	SSR1_p2_(GT)6_12_457_468
GX7HCKQ02G786U	1	SSR1_p1_(A)10_10_223_232
GX7HCKQ02F77JW	1	SSR1_p2_(CT)14_28_257_284
pangxie_rep_c42847	1	SSR1_c_(TCC)7(TG)6_33_320_352
GZ7USVM04ICADO	1	SSR1_p1_(T)10_10_114_123
GYTRLBM01BU0RM	1	SSR1_p2_(GT)6_12_332_343
pangxie_rep_c23762	1	SSR1_p2_(TG)8_16_321_336
GX7HCKQ02FT6IJ	1	SSR1_c_(GTG)7acttgcatttattactgtcagggaaggat(TG)12_74_71_144
pangxie_rep_c20678	1	SSR1_p2_(AC)32_64_196_259
GX7HCKQ02GCXY2	2	SSR1_p3_(TAA)7_21_81_101;SSR2_p3_(TCC)5_15_406_420
GX7HCKQ02FKDI8	1	SSR1_p2_(GT)12_24_71_94
pangxie_rep_c40257	1	SSR1_p2_(CA)25_50_72_121
pangxie_rep_c26018	1	SSR1_p2_(TC)6_12_738_749
GX7HCKQ02HON50	1	SSR1_p2_(AC)15_30_130_159
pangxie_rep_c3345	1	SSR1_p2_(AC)26_52_1_52
pangxie_rep_c1844	1	SSR1_p2_(TC)7_14_84_97
GZ7USVM04H07TY	1	SSR1_p1_(A)12_12_449_460
pangxie_rep_c46603	1	SSR1_p2_(GA)13_26_84_109
GX7HCKQ02IG3FS	1	SSR1_p2_(GA)24_48_58_105
GYTRLBM01AHSDM	2	SSR1_p1_(T)10_10_55_64;SSR2_c_(ATT)10(GTT)6_48_213_260
GZ7USVM04IQLML	1	SSR1_c_(A)14n(A)10n(A)10_36_539_574
pangxie_rep_c893	1	SSR1_p1_(T)11_11_80_90
pangxie_rep_c43775	1	SSR1_p2_(AC)12_24_83_106
GYTRLBM01AVUV4	1	SSR1_p1_(T)10_10_334_343
GZ7USVM04JQPK8	1	SSR1_p1_(T)11_11_251_261
pangxie_rep_c42212	1	SSR1_p3_(AGT)22_66_45_110
GYTRLBM01BTDZK	2	SSR1_p1_(A)10_10_197_206;SSR2_p1_(A)11_11_383_393
GZ7USVM04I64BC	1	SSR1_p1_(A)10_10_265_274
pangxie_c41436	1	SSR1_p3_(TGC)8_24_455_478
GX7HCKQ02I05EH	1	SSR1_c_(T)10ntttttttttntttttttttn(T)11a(T)12a(T)12n(T)11a(T)11a(T)11a(T)10atttttttttatttttttttattttttttatttttttatttttttatttttttattttttattttttatttttattttatttattatac(TA)63_330_33_362
GX7HCKQ02FYMQO	1	SSR1_p3_(CCA)9_27_366_392
pangxie_rep_c27251	1	SSR1_p3_(CAG)6_18_44_61
GYTRLBM01BRWCG	1	SSR1_p2_(CT)6_12_304_315
GX7HCKQ02IZTVP	1	SSR1_p2_(GA)36_72_50_121
pangxie_rep_c2130	1	SSR1_p3_(ACC)11_33_439_471
GX7HCKQ02FS34Z	1	SSR1_p1_(T)18_18_63_80
pangxie_rep_c27258	1	SSR1_p2_(GT)10_20_154_173
pangxie_c11475	1	SSR1_p2_(GT)49_98_1_98
pangxie_rep_c21012	1	SSR1_p2_(TC)8_16_162_177
GX7HCKQ02JHERC	1	SSR1_p3_(TGG)7_21_67_87
GX7HCKQ02H488V	1	SSR1_p2_(AC)9_18_29_46
GYTRLBM01B1Z44	1	SSR1_p2_(CA)45_90_54_143
GYTRLBM01BIE23	1	SSR1_p3_(CAC)6_18_360_377
GX7HCKQ02I4ASW	2	SSR1_p1_(A)13_13_82_94;SSR2_c_(CA)6cccg(CA)6cgcacg(CA)8_50_196_245
GX7HCKQ02G7BA7	1	SSR1_p3_(GTG)7_21_176_196
GYTRLBM01AJQ4W	1	SSR1_p1_(A)12_12_156_167
GZ7USVM04H5A7L	1	SSR1_p1_(T)22_22_24_45
pangxie_rep_c28035	1	SSR1_p2_(CT)7_14_214_227
GZ7USVM04H1NY7	1	SSR1_c*_(AC)12(ACT)8*_46_442_487
GZ7USVM04IO9VA	1	SSR1_c_(T)12n(T)36n(T)12n(T)11n(T)11n(T)10n(T)10_108_4_111
GZ7USVM04ITUFG	1	SSR1_p2_(CA)7_14_75_88
GZ7USVM04I5MLU	1	SSR1_c_(CA)13(AC)31_88_48_135
GZ7USVM04IKAQY	1	SSR1_p1_(A)11_11_296_306
pangxie_rep_c59741	1	SSR1_p3_(CAG)7_21_598_618
GX7HCKQ02FNZYI	1	SSR1_p2_(CT)16_32_23_54
pangxie_rep_c14787	1	SSR1_p2_(TC)7_14_887_900
GZ7USVM04I5NT1	1	SSR1_p1_(T)18_18_42_59
GZ7USVM04JMTR0	1	SSR1_p3_(TAT)17_51_49_99
GX7HCKQ02JY2S3	1	SSR1_p2_(GA)7_14_44_57
GX7HCKQ02JM9BU	1	SSR1_p2_(AG)7_14_332_345
GX7HCKQ02GY2PK	1	SSR1_p1_(A)14_14_336_349
pangxie_rep_c22315	2	SSR1_p2_(CT)6_12_39_50;SSR2_p2_(GA)8_16_269_284
GZ7USVM04JH5DL	1	SSR1_p3_(TTG)13_39_256_294
GZ7USVM04H1IGN	1	SSR1_p1_(A)10_10_439_448
GZ7USVM04J0JCW	1	SSR1_p3_(CGC)5_15_453_467
GYTRLBM01BYMSN	2	SSR1_p2_(GT)8_16_169_184;SSR2_p5_(ACCTA)6_30_334_363
pangxie_rep_c46749	1	SSR1_p2_(AC)28_56_326_381
GX7HCKQ02JVJDG	1	SSR1_p1_(T)10_10_44_53
GZ7USVM04JV771	1	SSR1_p1_(A)13_13_427_439
GYTRLBM01AOCSG	1	SSR1_c_(AAC)7aagaagtaaaacaacaatagtattaattataagaataaaacaacaacaacaat(AAC)5_89_52_140
GX7HCKQ02FUDPF	1	SSR1_p2_(TG)24_48_491_538
pangxie_rep_c20619	1	SSR1_p3_(GGT)7_21_73_93
pangxie_rep_c48838	1	SSR1_p2_(GT)9_18_472_489
GYTRLBM01AM7H4	2	SSR1_p2_(TA)6_12_33_44;SSR2_p1_(T)10_10_227_236
GX7HCKQ02HDZX5	1	SSR1_p4_(TTTA)8_32_383_414
pangxie_rep_c69278	1	SSR1_p2_(TC)6_12_286_297
GYTRLBM01AMYHP	1	SSR1_p1_(T)14_14_95_108
pangxie_rep_c43909	1	SSR1_p2_(GA)34_68_80_147
pangxie_rep_c41462	1	SSR1_c_(ATC)15actacctcaaagacaaacaataacaaagtaacaataaccagaaatgatgaactggg(TC)7_115_17_131
pangxie_c24111	2	SSR1_p1_(T)10_10_213_222;SSR2_p2_(TC)6_12_366_377
pangxie_rep_c44450	1	SSR1_p4_(TAAA)5_20_164_183
pangxie_c31583	1	SSR1_p3_(TGC)5_15_305_319
GZ7USVM04JAKI5	1	SSR1_p2_(AT)6_12_109_120
GYTRLBM01BYR1O	1	SSR1_p1_(T)15_15_24_38
GX7HCKQ02IG3Z7	1	SSR1_p2_(GA)10_20_115_134
GX7HCKQ02GZUNL	1	SSR1_p2_(AG)19_38_68_105
pangxie_rep_c24461	1	SSR1_p1_(A)10_10_241_250
pangxie_rep_c61887	1	SSR1_p2_(TC)9_18_634_651
pangxie_rep_c30828	2	SSR1_p4_(TATT)5_20_365_384;SSR2_c_(AC)6agacatg(CA)23_65_996_1060
pangxie_c46177	1	SSR1_p2_(TC)6_12_92_103
GYTRLBM01B16JZ	2	SSR1_p1_(A)15_15_132_146;SSR2_p2_(TG)9_18_364_381
GX7HCKQ02JLC2I	1	SSR1_c_(T)16n(T)15_32_59_90
GYTRLBM01AOVD3	1	SSR1_p2_(GA)11_22_261_282
GX7HCKQ02GLQ61	2	SSR1_p3_(GCG)5_15_193_207;SSR2_p3_(AAC)6_18_444_461
GYTRLBM01AHJXG	1	SSR1_p2_(GA)22_44_97_140
GX7HCKQ02H0KX7	1	SSR1_p1_(T)13_13_24_36
GZ7USVM04H60LY	1	SSR1_p1_(T)15_15_25_39
GX7HCKQ02GRIIC	1	SSR1_c_(TG)10tatagggtgtgtggaggtagagagagggagagagcagagtggtgaagagagagaaaaatgaaagggaggagagagaa(AG)8_113_41_153
pangxie_rep_c16248	2	SSR1_p2_(CT)9_18_169_186;SSR2_c_(TCA)9tcgtcgtcg(TCA)5_51_882_932
GZ7USVM04H9QZ7	1	SSR1_p1_(T)12_12_456_467
GZ7USVM04JR2K3	1	SSR1_c_(GA)9atgataacataagga(AG)11aaaggaga(GT)16_95_51_145
GX7HCKQ02J01QS	1	SSR1_p2_(TG)12_24_346_369
GZ7USVM04JHRDQ	1	SSR1_p1_(T)12_12_32_43
GX7HCKQ02FVAAW	1	SSR1_c_(TTC)6gaaactaaacggtaccaatgtttaaggtcttccacttggagtacctcaaacacttgctttgaacctgagtactttcacggactcttccttgtcc(T)12_124_4_127
GX7HCKQ02H0NXO	2	SSR1_p3_(TAT)11_33_285_317;SSR2_p2_(CA)39_78_431_508
pangxie_rep_c22929	2	SSR1_p3_(ACC)5_15_92_106;SSR2_p3_(ACA)8_24_570_593
pangxie_rep_c8140	1	SSR1_p1_(A)10_10_1152_1161
GZ7USVM04I8MJ5	1	SSR1_p1_(T)14_14_229_242
GX7HCKQ02FH9KT	1	SSR1_p1_(T)12_12_24_35
GX7HCKQ02GKCGU	2	SSR1_p2_(AG)8_16_48_63;SSR2_p2_(CA)10_20_203_222
GX7HCKQ02IY36U	1	SSR1_p1_(T)12_12_374_385
GYTRLBM01AZ3B4	1	SSR1_c_(AT)11acacatatac(AT)7_46_8_53
GX7HCKQ02HKU09	1	SSR1_p1_(C)19_19_12_30
GX7HCKQ02HG4MR	1	SSR1_p1_(T)12_12_20_31
GYTRLBM01AOK6A	1	SSR1_p2_(AG)25_50_30_79
GX7HCKQ02G243T	1	SSR1_p1_(A)11_11_124_134
GX7HCKQ02GD3WR	1	SSR1_p2_(TG)13_26_55_80
GYTRLBM01BHYWS	1	SSR1_c_(CAC)5taccacacactacaacaatactccacgccctgctgaacctctctgtgttccgtcgcgccaatagtg(AC)21atatggtagaaatgcatactatttctataccattatgtaatttttattttagtaattttg(AC)9_201_20_220
pangxie_rep_c14389	1	SSR1_p3_(TAT)5_15_305_319
GYTRLBM01BNI0N	1	SSR1_c_(T)15g(T)17n(T)15n(T)10_60_24_83
pangxie_rep_c48920	1	SSR1_p3_(TGC)12_36_63_98
pangxie_rep_c16441	1	SSR1_p2_(AG)20_40_659_698
GX7HCKQ02GUAM3	1	SSR1_p1_(T)16_16_24_39
GX7HCKQ02F39TN	1	SSR1_p1_(T)12_12_24_35
GYTRLBM01B5Z39	2	SSR1_p1_(A)10_10_189_198;SSR2_p1_(T)10_10_436_445
GYTRLBM01CFPMR	1	SSR1_p2_(GT)28_56_47_102
GX7HCKQ02J169F	1	SSR1_p1_(A)10_10_113_122
pangxie_rep_c582	1	SSR1_p2_(AC)30_60_367_426
GYTRLBM01A13T8	1	SSR1_p2_(CT)6_12_50_61
GX7HCKQ02H73C6	1	SSR1_p3_(AGA)5_15_323_337
GZ7USVM04IYL1F	1	SSR1_p2_(GA)18_36_165_200
pangxie_rep_c66546	1	SSR1_p4_(GACT)5_20_263_282
GYTRLBM01BCTI1	1	SSR1_p3_(GAG)6_18_318_335
GZ7USVM04HYHLT	1	SSR1_p4_(GACT)5_20_107_126
GZ7USVM04HYQ8Z	1	SSR1_p1_(T)11_11_115_125
pangxie_rep_c30288	1	SSR1_p2_(TA)6_12_218_229
pangxie_rep_c27108	1	SSR1_c_(CTC)5nctcctcctctcgtcgtgtgt(GA)30_96_343_438
GZ7USVM04IB5TD	1	SSR1_p2_(TG)17_34_196_229
GX7HCKQ02HI1WN	1	SSR1_c_(TG)6ta(TG)25_64_167_230
GX7HCKQ02GH6JB	1	SSR1_p1_(T)11_11_24_34
GYTRLBM01BGWTK	1	SSR1_p3_(AGC)5_15_170_184
pangxie_rep_c35864	1	SSR1_p3_(GGT)10_30_266_295
GX7HCKQ02H8IBF	1	SSR1_p1_(T)10_10_115_124
GZ7USVM04JI2EV	1	SSR1_p2_(TC)13_26_51_76
GX7HCKQ02IWBVZ	2	SSR1_c_(T)11ctttttatgaaggt(A)10_35_105_139;SSR2_p1_(T)10_10_254_263
pangxie_rep_c41535	1	SSR1_p2_(GT)6_12_338_349
GX7HCKQ02II42D	1	SSR1_c_(TTA)9ctattatatctacggtctactattttcttctttctaatcaaacgtggaaatcttcaaaatataagatgtttaccaaag(A)11_116_119_234
pangxie_rep_c39284	1	SSR1_p2_(CA)21_42_54_95
pangxie_c47063	1	SSR1_p1_(T)11_11_89_99
GX7HCKQ02H8DEA	2	SSR1_p1_(T)10_10_298_307;SSR2_p2_(GA)7_14_492_505
GYTRLBM01B8YOT	1	SSR1_p4_(ATTT)7_28_338_365
GX7HCKQ02G4H83	1	SSR1_p1_(T)13_13_24_36
GX7HCKQ02G8SXK	1	SSR1_p1_(T)13_13_342_354
GZ7USVM04I3Y24	1	SSR1_p1_(T)12_12_24_35
pangxie_rep_c5113	1	SSR1_p3_(AAG)7_21_299_319
GZ7USVM04H4PC7	1	SSR1_p2_(GT)30_60_83_142
GX7HCKQ02GXDMR	1	SSR1_p1_(T)13_13_24_36
pangxie_rep_c24788	1	SSR1_p2_(AC)44_88_229_316
pangxie_c5491	1	SSR1_p2_(TC)6_12_918_929
GX7HCKQ02JMEHJ	1	SSR1_p1_(T)27_27_97_123
GZ7USVM04JDPX1	1	SSR1_c_(A)10gggg(A)11_25_102_126
pangxie_c41577	1	SSR1_p2_(CA)13_26_257_282
GYTRLBM01BXUF6	1	SSR1_p2_(AC)10_20_39_58
GX7HCKQ02JLAJH	1	SSR1_c_(A)12c(A)11c(A)11c(A)12c(A)11c(A)12c(A)11n(A)11c(A)10_109_475_583
pangxie_rep_c32640	1	SSR1_p2_(CT)6_12_542_553
GZ7USVM04IWI1U	1	SSR1_p1_(T)11_11_24_34
pangxie_rep_c17017	1	SSR1_p4_(AGTC)6_24_348_371
pangxie_rep_c40698	1	SSR1_c_(TG)6tatatgtctgtgtctgtgtctgtgta(GT)22_82_136_217
GX7HCKQ02HCJBP	1	SSR1_p3_(ACC)5_15_354_368
pangxie_rep_c44045	2	SSR1_p3_(GAG)7_21_151_171;SSR2_c_(TC)9taacaaggcttttcgctggtctagcaggagtgttgcagcagcggcagcaggcgt(CA)6_84_328_411
GYTRLBM01ARJWB	1	SSR1_p2_(TG)6_12_271_282
GX7HCKQ02GSTW1	1	SSR1_p2_(GT)23_46_74_119
GX7HCKQ02IRK53	1	SSR1_p1_(A)11_11_182_192
GYTRLBM01A849W	1	SSR1_p2_(TC)6_12_350_361
pangxie_rep_c69545	1	SSR1_c_(GAT)14gactgacgahgat(GAC)11_88_43_130
GYTRLBM01BF6IO	1	SSR1_c_(T)14a(T)54n(T)13n(T)12_96_24_119
GX7HCKQ02G3WFT	1	SSR1_p2_(CA)22_44_89_132
pangxie_rep_c34957	1	SSR1_p2_(CA)21_42_330_371
GX7HCKQ02JN9KW	1	SSR1_p4_(GACT)5_20_99_118
GYTRLBM01ASYSZ	1	SSR1_c_(T)13n(T)11n(T)10n(T)10_47_195_241
GYTRLBM01CEGV2	1	SSR1_p1_(T)17_17_25_41
GZ7USVM04IWGV8	1	SSR1_c_(T)11n(T)10_22_51_72
GX7HCKQ02GEUUA	1	SSR1_p2_(CA)8_16_38_53
pangxie_rep_c6354	1	SSR1_p2_(TA)7_14_606_619
GX7HCKQ02G6Y77	1	SSR1_p2_(GA)7_14_40_53
pangxie_rep_c43294	1	SSR1_p3_(TGA)5_15_297_311
pangxie_rep_c4634	1	SSR1_p2_(TA)8_16_239_254
GYTRLBM01AGT3Q	1	SSR1_c_(TATT)5ttattta(T)10_37_124_160
GZ7USVM04HY61P	1	SSR1_p1_(A)12_12_76_87
GYTRLBM01A3UZE	1	SSR1_p1_(T)14_14_96_109
GX7HCKQ02HQ9L7	1	SSR1_p4_(TTTA)6_24_160_183
pangxie_c34397	2	SSR1_p1_(A)10_10_264_273;SSR2_p2_(GA)20_40_465_504
pangxie_rep_c48557	1	SSR1_c_(GAG)5ggaaggcagcaggaaagatgaagtgtggtccgtgttcgaaggtacttct(CA)14_92_352_443
pangxie_rep_c57579	1	SSR1_p4_(TCAG)5_20_574_593
GYTRLBM01AYZOZ	1	SSR1_p1_(T)12_12_443_454
GYTRLBM01B5HH4	1	SSR1_p1_(T)15_15_216_230
GX7HCKQ02GUHRD	2	SSR1_p4_(GTAT)5_20_140_159;SSR2_p1_(T)10_10_403_412
GX7HCKQ02I4FRB	1	SSR1_p1_(T)12_12_23_34
GZ7USVM04IDEUJ	1	SSR1_p2_(CA)13_26_80_105
GX7HCKQ02IQXA4	1	SSR1_p2_(GT)14_28_76_103
GYTRLBM01ATF8N	1	SSR1_p2_(GA)8_16_133_148
GZ7USVM04IVSEI	1	SSR1_p2_(CT)7_14_117_130
GYTRLBM01BBJD9	1	SSR1_c_(AC)11t(CA)9_41_230_270
GX7HCKQ02FMYPO	1	SSR1_p2_(TC)7_14_23_36
GX7HCKQ02HMIMF	2	SSR1_p1_(A)10_10_334_343;SSR2_c_(TA)7tcgccgttcattttaaaagctgtacccactatgtgtggtggcgcaaaaaacattggcg(CA)7_86_445_530
pangxie_rep_c13783	2	SSR1_p3_(TAA)9_27_57_83;SSR2_p2_(GT)9_18_637_654
GYTRLBM01A7JMX	2	SSR1_p1_(G)10_10_35_44;SSR2_p1_(A)12_12_400_411
pangxie_rep_c18354	1	SSR1_p2_(AT)8_16_322_337
GX7HCKQ02ID6ER	1	SSR1_p2_(GA)19_38_38_75
pangxie_rep_c46187	1	SSR1_p2_(TC)8_16_224_239
pangxie_rep_c42140	1	SSR1_p3_(CAC)5_15_981_995
pangxie_c6363	1	SSR1_p2_(GT)11_22_591_612
GX7HCKQ02IJD71	1	SSR1_c_(TTG)13tctgcttactgttgctagtctagctagctagct(GTA)18_126_181_306
GYTRLBM01B4WSQ	1	SSR1_p2_(TA)6_12_137_148
GYTRLBM01AL6X3	1	SSR1_c_(TG)20agggggtcacttattggtgaggggctggtggggagtcactgtgggtttgtaaacatactgtgggggacatactgtggcgctgtggcctgaggtgaggt(GA)38_214_62_275
GX7HCKQ02GGV09	1	SSR1_p1_(T)20_20_114_133
GX7HCKQ02IO0IR	1	SSR1_p3_(GTA)7_21_439_459
GX7HCKQ02INVW8	1	SSR1_c_(T)10cccncacacttacctatcactttcataaaagaagtaacatg(AC)31_113_98_210
pangxie_rep_c1335	1	SSR1_p3_(TCA)5_15_412_426
GX7HCKQ02GAT6R	1	SSR1_c_(AT)8ta(T)10_28_12_39
pangxie_rep_c40127	1	SSR1_p2_(GT)23_46_163_208
GX7HCKQ02JD07H	1	SSR1_p2_(CA)22_44_307_350
GX7HCKQ02HJKXY	1	SSR1_p2_(AT)6_12_395_406
GYTRLBM01BI7Y4	1	SSR1_c_(A)12n(A)15n(A)12n(A)13n(A)11n(A)11n(A)13n(A)11n(A)11n(A)10_128_491_618
GX7HCKQ02J1HVD	1	SSR1_c_(ATG)5acagtaataacaaaaacagc(AAT)16_83_74_156
GX7HCKQ02JKRLS	1	SSR1_p3_(ATC)5_15_292_306
GX7HCKQ02III9C	1	SSR1_c_(AAGG)13(AGGG)5aaggaagaaataatgatggatttggtaattcttatacaaatggtgcaaaattttcattaagtaaatcccattaccgttactctctctct(CA)15_191_158_348
pangxie_c5695	1	SSR1_p1_(A)10_10_556_565
GX7HCKQ02H3WA6	1	SSR1_p1_(A)19_19_32_50
GX7HCKQ02JUHPI	1	SSR1_p2_(AG)13_26_44_69
GX7HCKQ02FTGZ3	1	SSR1_p2_(TG)6_12_130_141
GX7HCKQ02JDRMH	1	SSR1_p2_(AC)35_70_82_151
GYTRLBM01AZXLN	1	SSR1_c_(A)11naaaaaaaaanaaaaaaaaan(A)12n(A)11n(A)11n(A)10_79_489_567
GX7HCKQ02JD039	1	SSR1_p2_(AG)9_18_409_426
GX7HCKQ02I37AZ	1	SSR1_p1_(T)12_12_149_160
GYTRLBM01BWVFY	1	SSR1_p2_(AC)20_40_14_53
GX7HCKQ02HP3K0	1	SSR1_p1_(T)13_13_295_307
GX7HCKQ02I8MY5	1	SSR1_c_(T)10agcttggaaagttgaactatcgtgatatatagttgcccttgtgcgtatgcgcgtggcgtttcttacgtatttttg(T)10_95_331_425
GX7HCKQ02H3B9O	1	SSR1_p2_(AG)10_20_510_529
GX7HCKQ02GB5QJ	1	SSR1_c_(T)11at(TTTA)6_37_64_100
GX7HCKQ02G5CDY	1	SSR1_p2_(CA)24_48_75_122
GX7HCKQ02JRH96	1	SSR1_p3_(AGT)18_54_132_185
pangxie_rep_c38523	1	SSR1_p3_(CAC)8_24_107_130
GYTRLBM01BHSG9	1	SSR1_p2_(AG)15_30_68_97
GX7HCKQ02I58RI	1	SSR1_p2_(GT)35_70_238_307
pangxie_c17710	1	SSR1_p2_(GA)12_24_40_63
pangxie_rep_c9560	1	SSR1_p1_(A)10_10_324_333
GZ7USVM04H5613	1	SSR1_p1_(T)13_13_343_355
GZ7USVM04IZFDL	1	SSR1_c_(TG)8ca(TG)6_30_124_153
pangxie_c6001	1	SSR1_p3_(TCA)7_21_561_581
pangxie_rep_c4041	1	SSR1_p2_(GT)12_24_548_571
pangxie_rep_c54002	1	SSR1_p1_(T)10_10_138_147
GX7HCKQ02FYNDB	1	SSR1_c_(T)10atttttctaaatttggctgtttatttctgttttgtcctttttaattacattctcttttgcatgagttc(CTGT)6caaaatcgaagtacctctaattacatttgactgtttacctgtttctttgttttataattact(TC)10_184_186_369
GYTRLBM01BXSRA	1	SSR1_c_(T)20n(T)10_31_4_34
GZ7USVM04IFHR8	1	SSR1_p1_(T)12_12_24_35
GX7HCKQ02JDEX4	1	SSR1_c_(TAT)19cattattattatcaccc(TTA)6_92_156_247
pangxie_rep_c40153	1	SSR1_p1_(A)11_11_253_263
GX7HCKQ02GKOPB	1	SSR1_p2_(AG)31_62_389_450
pangxie_rep_c42534	1	SSR1_p2_(AC)32_64_120_183
GX7HCKQ02HTZ8W	1	SSR1_c_(GA)15gt(GA)16_64_121_184
GX7HCKQ02GK2GC	1	SSR1_c_(T)13n(T)32n(T)16_63_24_86
GX7HCKQ02F67S3	1	SSR1_p3_(TTA)11_33_352_384
GX7HCKQ02FYGAJ	1	SSR1_p2_(AC)25_50_185_234
pangxie_rep_c48862	1	SSR1_c_(GT)8a(TG)19_55_66_120
GZ7USVM04JJQWW	1	SSR1_p4_(GACT)5_20_92_111
GX7HCKQ02FW5I1	1	SSR1_c_(A)17c(A)12_30_458_487
GYTRLBM01B378O	1	SSR1_c_(T)14c(T)12_27_24_50
GYTRLBM01BJNWW	1	SSR1_p1_(T)17_17_4_20
GZ7USVM04ILLUR	1	SSR1_p2_(TC)6_12_325_336
GZ7USVM04IXKPD	1	SSR1_p1_(T)14_14_167_180
pangxie_c13982	1	SSR1_p2_(GT)6_12_497_508
GX7HCKQ02ICXRB	1	SSR1_p2_(AG)18_36_286_321
GYTRLBM01B33O7	1	SSR1_p2_(AC)31_62_464_525
GX7HCKQ02GP214	1	SSR1_p1_(A)10_10_92_101
pangxie_rep_c13253	1	SSR1_p2_(TC)7_14_517_530
GX7HCKQ02JPL4O	1	SSR1_p1_(A)11_11_363_373
GX7HCKQ02HKY22	2	SSR1_p1_(A)10_10_338_347;SSR2_p3_(GAG)8_24_461_484
GX7HCKQ02FNF0M	1	SSR1_c_(T)11gtccactggaaagtatgaattacctaaaacacacgtaccctcccccaccccaacatacacacatgtatactcaactcacaaaggaa(TG)22_141_29_169
pangxie_rep_c40714	1	SSR1_c_(AC)9g(AC)10_39_202_240
GX7HCKQ02JD0WX	1	SSR1_p4_(TTTA)6_24_344_367
GYTRLBM01AQQHD	1	SSR1_c_(A)10n(A)12_23_337_359
GX7HCKQ02GJSXJ	1	SSR1_p1_(T)14_14_345_358
GX7HCKQ02GQ9J4	1	SSR1_c_(T)14n(T)11_26_133_158
GYTRLBM01BW9DG	1	SSR1_p2_(GT)16_32_79_110
pangxie_rep_c3424	1	SSR1_p1_(A)11_11_879_889
pangxie_rep_c8816	3	SSR1_p3_(TAC)5_15_217_231;SSR2_c_(AAT)6taactaataaataaaactcctttctctctctgccaatattatt(AG)7_75_514_588;SSR3_c_(AC)9t(CA)7_33_833_865
GYTRLBM01A7K7B	1	SSR1_p1_(A)11_11_50_60
GYTRLBM01CCUMY	1	SSR1_p2_(TG)39_78_39_116
GYTRLBM01BRLIC	1	SSR1_c_(A)13naaaaaaaaan(A)11n(A)26_62_359_420
GX7HCKQ02HYL6E	1	SSR1_c_(CA)14gattgtcactctatcaaacacacacataatca(CT)6_72_58_129
GYTRLBM01CE6GD	1	SSR1_p1_(T)10_10_155_164
GYTRLBM01BV7S9	1	SSR1_p1_(A)14_14_250_263
pangxie_rep_c47784	1	SSR1_p2_(CT)6_12_37_48
GYTRLBM01BPK0P	1	SSR1_p1_(A)10_10_31_40
pangxie_rep_c24860	2	SSR1_p2_(AC)7_14_346_359;SSR2_p3_(TGG)8_24_571_594
pangxie_c27010	1	SSR1_p1_(A)11_11_398_408
GZ7USVM04I1C67	1	SSR1_c_(GA)7gctgacatcaaggaac(CA)14_58_266_323
GX7HCKQ02G5PFX	1	SSR1_p1_(T)11_11_71_81
GX7HCKQ02IIJ00	1	SSR1_c_(T)10cc(T)11_23_46_68
GX7HCKQ02JCF7Y	1	SSR1_p2_(AT)6_12_268_279
GYTRLBM01CBQ69	1	SSR1_p4_(GACT)5_20_89_108
GX7HCKQ02HOZTJ	1	SSR1_p3_(TTA)8_24_242_265
pangxie_rep_c29211	1	SSR1_p2_(GT)6_12_421_432
pangxie_rep_c41939	1	SSR1_p2_(TG)14_28_9_36
pangxie_c33824	1	SSR1_p2_(CA)6_12_17_28
GX7HCKQ02GKZV7	1	SSR1_c_(GAT)7gacgatgatgatgacgacgatgac(GAT)7gacgacgatgatgatgacgacgatgatgatgacgatgatgatgatgac(GAT)11gac(GAT)7_171_38_208
pangxie_rep_c4447	1	SSR1_p3_(ATC)5_15_334_348
pangxie_c6941	1	SSR1_p3_(GTG)5_15_519_533
GX7HCKQ02GZQP9	1	SSR1_p3_(CCA)7_21_225_245
GX7HCKQ02H8H3D	1	SSR1_p3_(CTG)6_18_109_126
GZ7USVM04IW4DM	1	SSR1_p1_(A)14_14_279_292
GYTRLBM01BPFIQ	1	SSR1_p3_(CAC)6_18_230_247
pangxie_rep_c30565	1	SSR1_c_(CA)8yac(ACAT)7_47_517_563
pangxie_rep_c60369	1	SSR1_p3_(TAT)11_33_191_223
pangxie_rep_c61405	1	SSR1_p4_(CACG)6_24_89_112
GYTRLBM01AD268	1	SSR1_p3_(CCA)7_21_380_400
GX7HCKQ02FQI49	1	SSR1_p1_(A)10_10_71_80
GYTRLBM01BTQEN	1	SSR1_c_(T)11nttttttttaggaaagcgaaacaaattagatgcacgatagttgttt(GC)6_69_25_93
GX7HCKQ02GNGN3	1	SSR1_p2_(TG)73_146_90_235
GX7HCKQ02HXU1H	1	SSR1_p2_(GA)38_76_157_232
pangxie_rep_c29230	1	SSR1_c_(TG)12y(GT)15_55_350_404
GX7HCKQ02HIC7I	1	SSR1_p1_(T)10_10_439_448
GYTRLBM01AYBKK	1	SSR1_p1_(T)11_11_69_79
pangxie_c47111	1	SSR1_p1_(T)10_10_166_175
GX7HCKQ02H93DZ	1	SSR1_p1_(A)13_13_538_550
pangxie_rep_c39579	1	SSR1_p1_(T)10_10_142_151
pangxie_rep_c32720	1	SSR1_p2_(TG)8_16_216_231
pangxie_rep_c24316	1	SSR1_p2_(AT)10_20_268_287
GYTRLBM01B6GVG	1	SSR1_p1_(T)11_11_125_135
GYTRLBM01APT7M	1	SSR1_p1_(T)16_16_25_40
GX7HCKQ02IOV2B	1	SSR1_p2_(GT)14_28_365_392
GZ7USVM04JNSKA	1	SSR1_c_(T)48n(T)18_67_4_70
GYTRLBM01BP730	1	SSR1_p2_(CA)47_94_66_159
GYTRLBM01A24ST	1	SSR1_p2_(GA)11_22_288_309
GX7HCKQ02JTT1V	1	SSR1_c_(T)25ntttttntttttttntttttttn(T)13_61_3_63
GZ7USVM04H6GJ3	1	SSR1_p2_(GA)8_16_455_470
GX7HCKQ02I4Y4Y	1	SSR1_p2_(AC)17_34_127_160
pangxie_c13657	1	SSR1_p1_(A)10_10_81_90
pangxie_c16556	1	SSR1_p2_(TC)8_16_415_430
GX7HCKQ02IVJAY	1	SSR1_p2_(TG)13_26_177_202
GX7HCKQ02G5DUA	1	SSR1_p4_(ATTT)6_24_358_381
GZ7USVM04IPG7K	1	SSR1_p1_(T)10_10_126_135
pangxie_rep_c34903	1	SSR1_p3_(AAT)7_21_393_413
pangxie_c32476	1	SSR1_p1_(A)11_11_438_448
GZ7USVM04JYT1X	1	SSR1_p2_(TG)12_24_278_301
GYTRLBM01AL7U7	1	SSR1_c_(A)10c(A)11c(A)11c(A)12c(A)12n(A)11c(A)13n(A)10c(A)11c(A)11n(A)13c(A)12c(A)13c(A)14c(A)11c(A)13ct(A)11c(A)11c(A)10_239_352_590
GX7HCKQ02HXGWN	1	SSR1_p2_(AG)23_46_251_296
GZ7USVM04IINNE	1	SSR1_p1_(T)21_21_22_42
pangxie_rep_c79	1	SSR1_p1_(T)11_11_1512_1522
GZ7USVM04HZTP9	1	SSR1_c*_(AC)6tcacactcacacactcta(AC)24(ACT)26*_154_10_163
pangxie_rep_c40323	2	SSR1_p3_(TAC)6_18_37_54;SSR2_p3_(TTA)11_33_161_193
GX7HCKQ02FWMRO	1	SSR1_c_(T)11n(T)10_22_250_271
GX7HCKQ02GQDB4	1	SSR1_p1_(A)10_10_330_339
pangxie_c21224	1	SSR1_p1_(T)11_11_213_223
pangxie_c38782	1	SSR1_p1_(A)10_10_279_288
pangxie_rep_c46915	1	SSR1_p2_(AC)32_64_310_373
GZ7USVM04H54XE	1	SSR1_c_(A)16c(A)10n(A)12n(A)12n(A)10_64_475_538
GZ7USVM04H8DAE	1	SSR1_p4_(AAAC)5_20_221_240
pangxie_rep_c26238	1	SSR1_c_(AG)6tgactgactg(ACC)5_37_189_225
pangxie_rep_c28265	1	SSR1_p2_(CA)7_14_160_173
pangxie_rep_c27263	1	SSR1_p2_(TC)7_14_454_467
GX7HCKQ02F0YDN	1	SSR1_c_(T)17acaaataaatcagtcctttattgttattaccactacttcggtgtcctaccttttaaccccat(AC)11_101_24_124
pangxie_c18772	1	SSR1_p2_(AC)44_88_239_326
pangxie_c4681	1	SSR1_c_(TG)10agcacatgta(TG)8_46_1016_1061
pangxie_rep_c51838	1	SSR1_p3_(GTG)6_18_453_470
GX7HCKQ02IBVT9	2	SSR1_p1_(T)10_10_4_13;SSR2_p1_(T)11_11_398_408
GX7HCKQ02G8F5I	1	SSR1_p1_(A)10_10_62_71
GZ7USVM04I6HLM	1	SSR1_p1_(T)10_10_512_521
GX7HCKQ02I7SQ1	1	SSR1_p1_(A)11_11_416_426
GX7HCKQ02GXXVR	1	SSR1_p1_(T)18_18_57_74
GZ7USVM04IAJ2Q	1	SSR1_p1_(A)14_14_475_488
GYTRLBM01AD6VV	1	SSR1_p1_(T)15_15_87_101
GYTRLBM01BRBMY	1	SSR1_p1_(T)11_11_253_263
pangxie_rep_c12619	1	SSR1_p1_(A)10_10_557_566
GX7HCKQ02ILQAM	1	SSR1_p1_(A)17_17_142_158
GX7HCKQ02JYK17	1	SSR1_p3_(TTA)5_15_231_245
pangxie_rep_c3757	1	SSR1_p3_(TTA)10_30_514_543
GZ7USVM04IU1ID	1	SSR1_p2_(GT)8_16_39_54
GZ7USVM04H2W2U	1	SSR1_p1_(T)20_20_24_43
GX7HCKQ02H78K0	1	SSR1_p2_(AG)11_22_57_78
GX7HCKQ02FOQW8	1	SSR1_c_(CA)11gagacacacacaaaactagccttatccttgtcttcacccgatccatagt(AC)35_141_104_244
GZ7USVM04JWNL1	1	SSR1_p1_(T)10_10_358_367
pangxie_rep_c7975	1	SSR1_p2_(TC)10_20_85_104
GZ7USVM04ICBPB	2	SSR1_p2_(TG)7_14_88_101;SSR2_p2_(TG)8_16_217_232
GYTRLBM01AVTS4	2	SSR1_p4_(GACT)5_20_89_108;SSR2_p2_(CA)11_22_491_512
GX7HCKQ02F8S8N	1	SSR1_p1_(A)11_11_490_500
pangxie_c21436	1	SSR1_p1_(A)11_11_649_659
pangxie_rep_c37448	1	SSR1_p2_(AC)30_60_374_433
GX7HCKQ02IR7JY	1	SSR1_p1_(T)11_11_442_452
GZ7USVM04JH83K	1	SSR1_p2_(GT)59_118_265_382
pangxie_c6755	1	SSR1_p3_(CTG)5_15_1104_1118
GX7HCKQ02GUMER	1	SSR1_p1_(T)11_11_167_177
pangxie_rep_c17047	2	SSR1_p3_(TGA)6_18_176_193;SSR2_p1_(A)10_10_367_376
GX7HCKQ02IDCCW	1	SSR1_p2_(AC)15_30_412_441
GYTRLBM01A3X38	1	SSR1_p1_(T)11_11_204_214
GX7HCKQ02HRYKX	1	SSR1_p3_(TGA)9_27_264_290
GZ7USVM04I6O4R	2	SSR1_p3_(TCC)6_18_118_135;SSR2_p2_(AC)7_14_539_552
GX7HCKQ02H9ZRV	1	SSR1_p4_(GGAA)6_24_93_116
pangxie_c37610	1	SSR1_p3_(TGC)10_30_297_326
GYTRLBM01BQFH7	1	SSR1_p1_(T)17_17_24_40
GYTRLBM01A83YJ	1	SSR1_p1_(T)11_11_34_44
GYTRLBM01AKOPR	1	SSR1_p2_(AT)6_12_262_273
GYTRLBM01CCHD1	1	SSR1_p2_(AC)26_52_324_375
GYTRLBM01AVBAW	1	SSR1_p2_(CA)177_354_58_411
GX7HCKQ02GO8AT	2	SSR1_p3_(GTG)8_24_86_109;SSR2_p3_(CCA)5_15_355_369
GX7HCKQ02GJ869	1	SSR1_p1_(T)11_11_206_216
pangxie_rep_c34323	1	SSR1_p2_(TG)49_98_76_173
GX7HCKQ02FK3Z4	1	SSR1_c_(A)13c(A)10n(A)11c(A)11c(A)10c(A)10_70_455_524
GX7HCKQ02FVGXV	1	SSR1_p2_(AG)12_24_163_186
GX7HCKQ02G7REJ	1	SSR1_p2_(AG)13_26_74_99
GZ7USVM04JEDJG	1	SSR1_p1_(T)11_11_24_34
GZ7USVM04ICSI4	1	SSR1_p2_(AC)18_36_75_110
GYTRLBM01B57B6	1	SSR1_p1_(T)17_17_24_40
GZ7USVM04JNGTQ	1	SSR1_p2_(TG)6_12_13_24
GZ7USVM04IEMW9	1	SSR1_p2_(GT)27_54_57_110
GX7HCKQ02JMB1H	1	SSR1_p2_(CT)6_12_243_254
GX7HCKQ02HWYPX	1	SSR1_p3_(CAG)10_30_287_316
GYTRLBM01AL4IK	1	SSR1_p2_(TG)6_12_177_188
GX7HCKQ02JEWQ5	1	SSR1_p1_(T)18_18_109_126
pangxie_rep_c379	1	SSR1_p4_(ACAT)5_20_34_53
pangxie_rep_c6730	1	SSR1_c_(CA)13t(AC)7_41_581_621
pangxie_c15175	1	SSR1_p2_(CT)8_16_434_449
GYTRLBM01BOY03	1	SSR1_p1_(T)11_11_87_97
GYTRLBM01AGH06	1	SSR1_c_(T)12n(T)11c(T)12n(T)12n(T)38n(T)10n(T)10_111_24_134
GX7HCKQ02JHWYN	2	SSR1_p1_(T)10_10_66_75;SSR2_p2_(TG)49_98_285_382
GZ7USVM04H4GV4	1	SSR1_p2_(GA)30_60_80_139
GX7HCKQ02F90EF	1	SSR1_c_(T)11nttt(TC)6_27_108_134
GZ7USVM04JTX0N	1	SSR1_p2_(TG)6_12_101_112
pangxie_rep_c1591	1	SSR1_p3_(GTA)5_15_493_507
pangxie_rep_c351	1	SSR1_p2_(CA)7_14_137_150
pangxie_c48150	1	SSR1_p2_(GA)21_42_254_295
pangxie_rep_c1046	1	SSR1_p2_(AT)6_12_171_182
GYTRLBM01AWTEP	1	SSR1_p1_(T)10_10_132_141
GZ7USVM04H62PC	1	SSR1_c_(CA)8aaacgtctctagtgagtgtac(GA)34_105_128_232
GX7HCKQ02JVOYM	1	SSR1_p1_(T)13_13_172_184
GX7HCKQ02J083M	1	SSR1_p4_(CTCA)5_20_155_174
GX7HCKQ02GKT00	1	SSR1_p1_(T)11_11_24_34
GX7HCKQ02JPY3C	1	SSR1_p3_(CTA)26_78_154_231
GX7HCKQ02FSZF5	1	SSR1_p1_(T)14_14_24_37
GX7HCKQ02G4T9Q	1	SSR1_c_(GA)7ctgctactgctactattactactactat(TAC)9(CTA)5ctgctgctg(CTA)6ctgccgccg(CCA)8_144_78_221
GX7HCKQ02GC6VJ	1	SSR1_p1_(T)10_10_95_104
GZ7USVM04JV7QK	1	SSR1_p2_(AG)6_12_157_168
pangxie_rep_c15913	1	SSR1_p2_(GT)34_68_284_351
GYTRLBM01BD6BJ	1	SSR1_p1_(T)10_10_251_260
GZ7USVM04JGL4O	2	SSR1_p3_(TAC)13_39_139_177;SSR2_c_(ACT)6atttctactgcaagtacta(CTG)5_52_292_343
pangxie_c37660	1	SSR1_p3_(CTC)9_27_374_400
GX7HCKQ02I0V0I	1	SSR1_p1_(A)11_11_90_100
pangxie_c30768	1	SSR1_p3_(TCC)6_18_762_779
GX7HCKQ02JXKJ4	1	SSR1_p1_(T)12_12_24_35
GYTRLBM01AP08S	1	SSR1_p1_(T)11_11_388_398
pangxie_rep_c48983	1	SSR1_p2_(AG)16_32_256_287
GZ7USVM04JQ692	1	SSR1_p2_(AT)9_18_41_58
GX7HCKQ02G5WKY	1	SSR1_p2_(GT)14_28_252_279
pangxie_rep_c21507	1	SSR1_c_(AC)22tactacctacaacactacgtcctacctaataagtagtacgac(CA)13_112_309_420
GYTRLBM01AMO4G	1	SSR1_p1_(T)13_13_440_452
GX7HCKQ02H6JHL	2	SSR1_p3_(ATC)5_15_218_232;SSR2_p1_(A)15_15_476_490
GZ7USVM04I0UOD	1	SSR1_p1_(A)12_12_210_221
GX7HCKQ02I577H	1	SSR1_p2_(TG)9_18_348_365
GX7HCKQ02HDIGL	1	SSR1_p3_(ATG)5_15_214_228
GX7HCKQ02G3FJW	1	SSR1_p1_(T)14_14_57_70
GX7HCKQ02IMSJO	1	SSR1_p1_(A)12_12_286_297
pangxie_rep_c8911	1	SSR1_p2_(AC)8_16_372_387
GX7HCKQ02GWK9Z	1	SSR1_p1_(T)10_10_4_13
GX7HCKQ02JF0MP	1	SSR1_p2_(TG)25_50_301_350
GZ7USVM04I933F	1	SSR1_c_(TC)10n(CT)11_43_76_118
GX7HCKQ02HFYS5	1	SSR1_p2_(CA)32_64_364_427
pangxie_c45983	1	SSR1_p1_(T)11_11_194_204
pangxie_rep_c35299	1	SSR1_p2_(CA)11_22_163_184
pangxie_c13189	2	SSR1_p2_(TG)6_12_40_51;SSR2_c_(ACA)5ctattagtactactactactgttacttctactactgctactgctat(TAC)5tgctagtactactactactattactactactgctgctactactactacgactactactat(TAC)7_157_573_729
GX7HCKQ02GV0DE	1	SSR1_p2_(TC)6_12_107_118
GX7HCKQ02IJHZP	1	SSR1_p2_(AC)8_16_145_160
pangxie_rep_c37928	1	SSR1_c_(GA)8ggagg(GA)13_47_83_129
GZ7USVM04HY0GQ	1	SSR1_p3_(GGA)6_18_213_230
GX7HCKQ02GW09V	1	SSR1_p1_(T)10_10_60_69
GZ7USVM04JJ9SP	1	SSR1_p1_(A)10_10_132_141
pangxie_rep_c37377	1	SSR1_p2_(TC)6_12_300_311
GYTRLBM01A5SHC	1	SSR1_p1_(T)14_14_4_17
pangxie_rep_c3652	1	SSR1_p2_(AC)26_52_1_52
pangxie_rep_c8823	1	SSR1_p2_(AG)18_36_346_381
GZ7USVM04I6EXC	1	SSR1_p2_(AC)9_18_132_149
pangxie_rep_c53722	1	SSR1_p2_(CA)14_28_326_353
pangxie_c41374	1	SSR1_p1_(A)10_10_588_597
GX7HCKQ02HPHXK	1	SSR1_p2_(AG)12_24_130_153
GX7HCKQ02GWSAJ	1	SSR1_p2_(GT)19_38_105_142
GX7HCKQ02IP9M8	1	SSR1_p2_(TG)9_18_185_202
pangxie_c10502	1	SSR1_c_(A)10g(TAAA)5_31_1350_1380
GX7HCKQ02GEFLW	1	SSR1_c_(TAG)12(TC)8_52_125_176
GZ7USVM04I67M0	1	SSR1_p2_(GA)19_38_55_92
pangxie_rep_c36114	1	SSR1_p3_(GTG)7_21_324_344
pangxie_c41887	1	SSR1_p2_(CA)6_12_394_405
GYTRLBM01BXJEX	1	SSR1_p3_(TAC)5_15_211_225
GYTRLBM01B8BA1	1	SSR1_p2_(TG)23_46_73_118
GX7HCKQ02F98D0	1	SSR1_p1_(T)10_10_77_86
GX7HCKQ02G2NWZ	1	SSR1_p1_(A)10_10_115_124
GX7HCKQ02GNEEH	1	SSR1_c_(CT)8caaccctccaacctaaacgcaaaataac(AAT)6tccttgccttttttgttgaattaat(CA)13ttcttacctttcacaagaatagttaaccccttgaactgcta(TGG)7tattgggtggtggtagtgggaggcaagacagaa(GAG)5gtgggaagagaagattggaagagatg(GTA)9gtggc(GGT)5_296_110_405
pangxie_rep_c30985	1	SSR1_p2_(AC)27_54_65_118
pangxie_rep_c46957	1	SSR1_c_(TG)6tttgtatacatagatgtacattagttgagttatatcctggaga(TG)14_83_17_99
GZ7USVM04IG47C	1	SSR1_c_(TG)7tatgtgtgttaggttataaggacaacagtaacaagattataaggaaaacaagagggagattatatggaaaggaa(GT)13_114_77_190
GYTRLBM01B66RM	2	SSR1_p1_(T)11_11_74_84;SSR2_c_(T)10gttccgtttgttattttaatttgtcttttatttttcaagttattc(T)11_66_403_468
GYTRLBM01A2OPL	1	SSR1_p3_(CAG)6_18_89_106
GX7HCKQ02I8X9V	1	SSR1_c_(T)15aangttttcttagaggagttcaagttgtaatgttagaatttta(T)12_70_161_230
GZ7USVM04II8QA	1	SSR1_p2_(GC)6_12_293_304
GX7HCKQ02GXLRA	1	SSR1_p2_(AG)9_18_226_243
GX7HCKQ02FUDUD	1	SSR1_p1_(T)11_11_24_34
GX7HCKQ02JPVYU	1	SSR1_p1_(A)11_11_71_81
pangxie_c30027	1	SSR1_p1_(A)11_11_494_504
GYTRLBM01BDWJP	1	SSR1_p2_(TC)40_80_45_124
pangxie_c36040	1	SSR1_p1_(A)10_10_205_214
GX7HCKQ02I30W5	1	SSR1_p1_(T)11_11_52_62
pangxie_rep_c23839	1	SSR1_p3_(ACC)5_15_98_112
GYTRLBM01BMW2O	1	SSR1_p3_(GTA)12_36_151_186
pangxie_rep_c48666	1	SSR1_p3_(ATA)7_21_179_199
GZ7USVM04IGI2O	1	SSR1_p1_(T)13_13_24_36
pangxie_rep_c44611	1	SSR1_p2_(AC)10_20_66_85
GX7HCKQ02I75VW	1	SSR1_p1_(A)10_10_197_206
pangxie_c16381	1	SSR1_p2_(AC)10_20_594_613
GYTRLBM01A0H4A	1	SSR1_p3_(GTG)6_18_462_479
GZ7USVM04IKJSL	1	SSR1_p1_(T)15_15_359_373
GZ7USVM04HZ6GG	1	SSR1_p2_(GA)11_22_311_332
GX7HCKQ02IOUZ6	2	SSR1_p1_(A)12_12_167_178;SSR2_p2_(GT)24_48_370_417
pangxie_rep_c46253	1	SSR1_p2_(GA)20_40_72_111
pangxie_rep_c35258	1	SSR1_p2_(CT)7_14_469_482
GX7HCKQ02G8MB6	1	SSR1_p1_(A)11_11_163_173
GX7HCKQ02G5OO4	1	SSR1_p3_(TAA)6_18_38_55
pangxie_c11181	1	SSR1_p2_(AC)14_28_539_566
GZ7USVM04IH66F	2	SSR1_p2_(GA)7_14_2_15;SSR2_p3_(ACA)11_33_150_182
GYTRLBM01BK79Z	1	SSR1_c_(ATT)8atatttg(TTTA)5_51_55_105
GX7HCKQ02IWUFY	1	SSR1_p2_(TC)6_12_247_258
pangxie_rep_c27034	2	SSR1_p2_(TA)6_12_164_175;SSR2_c_(GT)6tggaggttagcgcaaaataatgttaatcagacatccaagggaagacttaaaga(TG)11_87_395_481
GX7HCKQ02HW6PC	1	SSR1_c_(GAGT)6gagc(GAGT)12_76_38_113
GX7HCKQ02HRIOQ	1	SSR1_p1_(T)11_11_25_35
GYTRLBM01BKRNA	2	SSR1_p1_(T)11_11_95_105;SSR2_p1_(T)10_10_409_418
pangxie_c32482	1	SSR1_p3_(TGG)5_15_806_820
pangxie_rep_c40803	1	SSR1_p2_(GA)6_12_195_206
GZ7USVM04IQ5L2	1	SSR1_c_(GT)20ggtg(GT)9(TG)9_80_204_283
GX7HCKQ02JK3SA	1	SSR1_p2_(CT)7_14_107_120
GX7HCKQ02GLSQQ	1	SSR1_p1_(T)10_10_7_16
GYTRLBM01AVAEQ	1	SSR1_p2_(CA)21_42_360_401
GX7HCKQ02GWOU8	1	SSR1_p2_(CT)8_16_38_53
GX7HCKQ02IDAU8	1	SSR1_p4_(CAGG)7_28_110_137
pangxie_c39047	1	SSR1_p2_(AC)6_12_513_524
GX7HCKQ02HVPCJ	1	SSR1_p1_(A)12_12_427_438
pangxie_rep_c34989	1	SSR1_p2_(AC)7_14_67_80
GZ7USVM04JO4FH	1	SSR1_p1_(T)12_12_23_34
GYTRLBM01B9C6X	1	SSR1_p3_(GCA)11_33_278_310
pangxie_rep_c24964	1	SSR1_p3_(CCA)5_15_127_141
GX7HCKQ02JA1UT	1	SSR1_c_(T)10aaaggcctttatttttttttactttttt(A)10_48_242_289
GX7HCKQ02IAFPS	1	SSR1_p1_(T)17_17_24_40
pangxie_rep_c45223	1	SSR1_c_(GT)31gyktsts(TG)11_91_134_224
GX7HCKQ02H7KRU	1	SSR1_c_(T)21n(T)21n(T)10n(T)13n(T)12n(T)12n(T)12n(T)11n(T)10_130_14_143
GZ7USVM04IYTXG	2	SSR1_p3_(ACC)8_24_172_195;SSR2_p2_(TC)7_14_312_325
GX7HCKQ02GBJQL	1	SSR1_c_(TACA)5tact(TACA)10tatcaaaacactgaatgaacaaaccttgacttgaacattatctaatcgcaatgtgtgaataaacatgtctagaac(T)10_149_88_236
GX7HCKQ02H0VMS	1	SSR1_c_(AAAT)7aaaataaaaat(A)16n(A)16n(A)16n(A)16n(A)14n(A)13n(A)16n(A)14n(A)12g(A)13_194_453_646
GX7HCKQ02ICUGJ	1	SSR1_c_(TG)8(AG)9_34_59_92
GYTRLBM01BQBYX	1	SSR1_p1_(T)17_17_325_341
pangxie_rep_c45573	1	SSR1_p2_(AC)40_80_44_123
pangxie_rep_c45006	1	SSR1_p2_(AC)13_26_135_160
pangxie_rep_c37199	1	SSR1_p2_(TG)32_64_234_297
pangxie_rep_c22524	1	SSR1_c_(CA)6a(AC)10ag(AC)6_47_105_151
GX7HCKQ02HFH5O	1	SSR1_p1_(T)16_16_25_40
pangxie_c5452	1	SSR1_p3_(AAT)5_15_1236_1250
pangxie_rep_c3940	1	SSR1_p2_(CT)12_24_340_363
GZ7USVM04JJSHD	1	SSR1_p1_(T)10_10_207_216
GX7HCKQ02GCRDC	1	SSR1_c_(T)10aggaacaaatacgcgagcgcatgccg(T)10_46_56_101
pangxie_rep_c7759	1	SSR1_p2_(CA)7_14_312_325
GX7HCKQ02J1XBH	1	SSR1_p1_(A)10_10_199_208
pangxie_rep_c23287	1	SSR1_p2_(TC)7_14_86_99
GZ7USVM04JWXOA	1	SSR1_p2_(CT)7_14_262_275
GX7HCKQ02HRQGW	1	SSR1_c_(A)14n(A)36n(A)10naaaaaaaaan(A)15g(A)15_104_59_162
GX7HCKQ02IUXRP	1	SSR1_p1_(A)11_11_280_290
GZ7USVM04JP1RJ	1	SSR1_p2_(AC)13_26_160_185
GX7HCKQ02HJ1A5	1	SSR1_p2_(TC)10_20_246_265
GX7HCKQ02G1MLC	1	SSR1_p2_(AG)46_92_33_124
GX7HCKQ02HKTXQ	1	SSR1_p2_(GT)8_16_197_212
GX7HCKQ02F6C2O	1	SSR1_c_(T)11gcatcaacgtgtaaaaaaaagttatgtcgtggttaataattgtcttcctcacacacccatcacgcaccttcctatttatttatttaatttttttat(TC)9_125_235_359
GX7HCKQ02IJGQK	1	SSR1_p3_(ATG)5_15_275_289
pangxie_rep_c15826	1	SSR1_c_(GT)44k(TG)6w(GT)6_114_1_114
GX7HCKQ02JZAX8	1	SSR1_p1_(A)10_10_115_124
GX7HCKQ02HCWA1	1	SSR1_p1_(T)12_12_506_517
GYTRLBM01AH2U4	1	SSR1_c_(AAT)5g(ATA)7_37_134_170
GX7HCKQ02IO7ZX	1	SSR1_p2_(TG)6_12_272_283
GX7HCKQ02HAK51	2	SSR1_p3_(CCA)5_15_111_125;SSR2_c_(GT)6gc(GT)12_38_244_281
GYTRLBM01AJY46	1	SSR1_c_(A)10n(A)33_44_154_197
pangxie_rep_c22828	1	SSR1_p3_(TGG)7_21_24_44
GZ7USVM04H4LLU	1	SSR1_p1_(T)12_12_4_15
GZ7USVM04IHC5U	1	SSR1_p1_(T)10_10_347_356
GYTRLBM01A7F2U	1	SSR1_p2_(GT)10_20_168_187
GX7HCKQ02HC97N	1	SSR1_c_(T)13a(T)12n(T)93n(T)11n(T)11a(T)10a(T)10_166_24_189
GX7HCKQ02IJOU8	2	SSR1_c_(ATG)12aagagaaaacatcatcatctactt(CTA)6cttctactcctacttctactactagtactactatatatcattgtaaatctagtactacatctactactacccaagtaccct(CTA)7_180_73_252;SSR2_c_(CAA)5cc(ACT)6c(CCA)9_63_376_438
GZ7USVM04IJT9X	1	SSR1_c_(TG)7aacgtatgtgtacctgtctaggtgtgtgc(GT)12_67_5_71
GX7HCKQ02IHT2C	1	SSR1_p1_(T)11_11_304_314
GX7HCKQ02ITUU8	1	SSR1_p2_(GA)22_44_243_286
GZ7USVM04IB6MB	1	SSR1_p2_(CT)6_12_436_447
GYTRLBM01ARZ58	1	SSR1_p2_(AT)8_16_66_81
pangxie_rep_c45382	1	SSR1_p2_(AC)12_24_85_108
GZ7USVM04IOQ4X	1	SSR1_p2_(AC)18_36_299_334
GX7HCKQ02H0PD5	1	SSR1_p1_(T)13_13_102_114
GX7HCKQ02G4NHM	1	SSR1_p1_(T)13_13_25_37
GX7HCKQ02F733M	1	SSR1_p2_(GA)7_14_98_111
GX7HCKQ02JM74U	1	SSR1_p1_(T)11_11_24_34
GX7HCKQ02GRFX5	1	SSR1_p2_(CA)14_28_139_166
GZ7USVM04JVUS5	1	SSR1_p1_(T)12_12_12_23
pangxie_c28136	1	SSR1_p1_(T)10_10_180_189
GX7HCKQ02GVUJ1	1	SSR1_p2_(TA)6_12_230_241
GYTRLBM01BRQPT	1	SSR1_p1_(A)10_10_404_413
GX7HCKQ02ILUBA	1	SSR1_p3_(TTG)7_21_245_265
GZ7USVM04JDS0V	2	SSR1_p2_(TG)6_12_127_138;SSR2_p1_(T)13_13_479_491
pangxie_c42991	1	SSR1_p1_(T)10_10_408_417
pangxie_rep_c49278	1	SSR1_p2_(AT)10_20_365_384
pangxie_rep_c44837	1	SSR1_p2_(CA)18_36_74_109
GZ7USVM04JV8DP	1	SSR1_p3_(AAT)5_15_409_423
GZ7USVM04H0MTF	1	SSR1_p1_(A)13_13_51_63
pangxie_rep_c9249	1	SSR1_p2_(AC)20_40_207_246
pangxie_rep_c40821	1	SSR1_c_(CACG)5(CA)8agggggacaatactgttttgatatattattcaaatgttatatcataaagttacacattgaaatatatta(AC)19_143_100_242
GX7HCKQ02I94JZ	1	SSR1_p1_(T)11_11_470_480
GX7HCKQ02JNEU5	1	SSR1_p2_(AT)6_12_51_62
pangxie_rep_c6081	1	SSR1_p1_(T)11_11_714_724
GX7HCKQ02JWTT2	1	SSR1_p1_(T)10_10_364_373
GX7HCKQ02F9ANF	1	SSR1_c_(TC)19tagtc(GT)38_119_269_387
GX7HCKQ02F0LC7	1	SSR1_c_(AGT)11aatgctgttggcagtaattgtggtactaagttgtat(GTA)6a(TAG)12taatgctgttggcagtagttgtggtacgtaagttgtat(GTA)10_192_132_323
GYTRLBM01AFE1I	1	SSR1_p1_(A)11_11_4_14
pangxie_rep_c4967	1	SSR1_p1_(T)11_11_624_634
GYTRLBM01BGFVO	1	SSR1_p1_(T)12_12_351_362
GX7HCKQ02H9KM4	1	SSR1_p2_(AC)6_12_473_484
GZ7USVM04I7SEP	1	SSR1_c_(A)12ggaaaaggaatagcaacgatggacaggtagaaagttagatatttagcagga(AG)7_77_294_370
GYTRLBM01B2KZY	1	SSR1_p2_(GT)24_48_135_182
GX7HCKQ02F1DMB	1	SSR1_p2_(CA)13_26_202_227
pangxie_c20319	1	SSR1_p2_(AG)50_100_326_425
GZ7USVM04IJ5ZQ	1	SSR1_p3_(TGG)8_24_298_321
GYTRLBM01BL9XX	1	SSR1_p2_(AC)31_62_418_479
pangxie_c29834	1	SSR1_p3_(GTG)5_15_111_125
pangxie_rep_c18362	2	SSR1_p1_(T)10_10_261_270;SSR2_p2_(TG)22_44_416_459
pangxie_rep_c3484	1	SSR1_p2_(GA)38_76_685_760
GX7HCKQ02GXI9K	1	SSR1_p1_(T)12_12_24_35
pangxie_rep_c58607	1	SSR1_p2_(CT)8_16_266_281
pangxie_rep_c36784	1	SSR1_p3_(TAA)17_51_11_61
GX7HCKQ02IOYQ4	1	SSR1_p3_(GGA)7_21_38_58
GYTRLBM01CDL82	1	SSR1_p3_(ACT)8_24_212_235
pangxie_rep_c13387	1	SSR1_p2_(AC)11_22_737_758
GX7HCKQ02GCHWT	1	SSR1_p1_(A)10_10_141_150
GYTRLBM01AJQKJ	1	SSR1_p1_(T)17_17_24_40
GYTRLBM01BCFLB	1	SSR1_p1_(T)13_13_127_139
GX7HCKQ02HS6J6	1	SSR1_p1_(T)13_13_37_49
GZ7USVM04H431B	1	SSR1_p2_(TC)14_28_88_115
GYTRLBM01A53TE	1	SSR1_p2_(CA)17_34_297_330
GZ7USVM04ICGMY	1	SSR1_p2_(AC)7_14_105_118
GYTRLBM01B3J6I	1	SSR1_p1_(A)16_16_43_58
GX7HCKQ02G04TG	1	SSR1_p1_(T)16_16_48_63
GX7HCKQ02IEY90	1	SSR1_p2_(GA)8_16_100_115
GX7HCKQ02GL0IZ	1	SSR1_p2_(AG)16_32_45_76
GYTRLBM01CDV9R	1	SSR1_p1_(T)12_12_61_72
GX7HCKQ02GOWSX	1	SSR1_c_(AG)7taggttgtattaggctgtcagaagaaat(AG)12_66_136_201
GX7HCKQ02IAPHA	1	SSR1_p1_(T)10_10_170_179
GX7HCKQ02HXIPP	1	SSR1_p3_(GCT)7_21_422_442
pangxie_rep_c30569	1	SSR1_p3_(GGA)5_15_407_421
GYTRLBM01B7A3J	1	SSR1_p2_(GT)46_92_261_352
GZ7USVM04IO480	1	SSR1_p1_(A)11_11_497_507
GZ7USVM04H7XNR	1	SSR1_p4_(TCTT)5_20_166_185
pangxie_rep_c44764	1	SSR1_p2_(CA)38_76_61_136
GX7HCKQ02IG1X3	1	SSR1_p2_(AC)12_24_299_322
pangxie_rep_c44751	1	SSR1_p2_(GT)31_62_81_142
GX7HCKQ02GW51R	1	SSR1_p2_(CA)11_22_77_98
pangxie_rep_c54127	1	SSR1_p2_(CA)22_44_551_594
GYTRLBM01AKGCO	1	SSR1_c_(A)10c(A)10_21_280_300
GZ7USVM04IGSGB	1	SSR1_p1_(T)10_10_39_48
GX7HCKQ02HBQUT	1	SSR1_p3_(ACA)10_30_105_134
GZ7USVM04IFHT0	1	SSR1_p1_(T)10_10_97_106
GX7HCKQ02H0JQK	1	SSR1_p1_(A)10_10_305_314
GX7HCKQ02GQEH9	1	SSR1_c_(T)11n(T)49n(T)26n(T)12_101_85_185
pangxie_rep_c12496	1	SSR1_c_(AAT)8g(ATA)6g(TAA)15_89_866_954
pangxie_rep_c27839	1	SSR1_p3_(TAG)7_21_310_330
GYTRLBM01BMFG9	1	SSR1_p2_(GT)17_34_40_73
GYTRLBM01B50QW	1	SSR1_c_(ACT)9agtt(GTA)8_55_408_462
GX7HCKQ02G9ZWE	1	SSR1_p2_(TA)9_18_431_448
GYTRLBM01BH8KX	2	SSR1_c_(TAG)6caac(AGT)5_37_55_91;SSR2_p1_(T)13_13_243_255
GYTRLBM01B0NF5	1	SSR1_p3_(ATT)7_21_173_193
pangxie_c41384	1	SSR1_p2_(CT)9_18_540_557
pangxie_rep_c38210	1	SSR1_p2_(TC)11_22_132_153
GZ7USVM04IWXEI	1	SSR1_p2_(TG)17_34_221_254
GX7HCKQ02GP33F	1	SSR1_c_(T)13nttttttn(T)42n(T)12n(T)18_95_24_118
pangxie_rep_c14490	2	SSR1_c_(AC)9tatcacataattagagtgacaaaatttt(AC)11_68_147_214;SSR2_p3_(CCA)5_15_517_531
pangxie_rep_c6723	1	SSR1_p3_(TCA)6_18_484_501
GX7HCKQ02IJI8V	2	SSR1_p4_(GTCT)5_20_58_77;SSR2_p2_(AC)29_58_200_257
pangxie_rep_c22963	1	SSR1_p2_(AC)33_66_326_391
GX7HCKQ02IQO4G	1	SSR1_c_(A)16n(A)10_27_567_593
GZ7USVM04H37T6	1	SSR1_p2_(TG)8_16_451_466
pangxie_rep_c71468	2	SSR1_p3_(GGA)5_15_192_206;SSR2_p3_(CAC)8_24_331_354
pangxie_rep_c63529	1	SSR1_p3_(TAA)9_27_81_107
GYTRLBM01B4S8V	1	SSR1_c_(T)13aagctccttaggttaggtatcaaaagagttagatatcaaaacaccaaaatataatgt(A)14_84_263_346
GX7HCKQ02JVXFG	1	SSR1_p4_(AGAT)7_28_309_336
pangxie_c12671	1	SSR1_p1_(A)10_10_404_413
GZ7USVM04I6NU0	1	SSR1_p2_(AC)12_24_232_255
GX7HCKQ02IZLK5	1	SSR1_c_(AC)10attacagtcagtcaaaatctctcatttatttttttagttgaacatcttaccaaaactgtctttc(CA)13_110_176_285
GX7HCKQ02GM4HP	1	SSR1_p2_(TA)6_12_383_394
GX7HCKQ02GGF42	1	SSR1_p1_(T)11_11_110_120
pangxie_rep_c3920	1	SSR1_c_(CTT)8tactgaatcctccagattctgagtaggttcttcattaacctctgtctcagctactactgttgttgccatctcagcagcagctttcttt(TTC)5_127_280_406
GZ7USVM04IPLN3	1	SSR1_c_(A)15c(A)14c(A)14c(A)13c(A)13c(A)11c(A)10c(A)10_107_363_469
pangxie_rep_c24050	1	SSR1_p2_(TA)6_12_250_261
GZ7USVM04HZJ9N	1	SSR1_p1_(T)15_15_24_38
GZ7USVM04IHO6D	1	SSR1_p3_(TGA)9_27_81_107
GYTRLBM01A5UD2	1	SSR1_p1_(A)13_13_43_55
pangxie_rep_c37273	1	SSR1_p1_(T)10_10_420_429
GZ7USVM04H7NYE	1	SSR1_p3_(AAT)23_69_177_245
GX7HCKQ02JKYTS	1	SSR1_p2_(AC)7_14_146_159
pangxie_c47828	1	SSR1_p1_(T)11_11_19_29
GX7HCKQ02G86K5	1	SSR1_p2_(GA)14_28_47_74
GX7HCKQ02IH1WO	1	SSR1_p3_(TTA)7_21_395_415
pangxie_rep_c48759	1	SSR1_c_(TC)115ta(CT)57stcts(TC)15_381_1_381
pangxie_rep_c6332	1	SSR1_p2_(GT)18_36_11_46
GZ7USVM04JKQIT	1	SSR1_p2_(AT)7_14_50_63
pangxie_rep_c39429	1	SSR1_p2_(AC)6_12_250_261
GX7HCKQ02HJYV0	1	SSR1_p1_(T)11_11_24_34
GX7HCKQ02HS3QW	1	SSR1_p3_(AAT)14_42_229_270
GX7HCKQ02I0CNS	1	SSR1_p1_(T)10_10_446_455
pangxie_rep_c14011	2	SSR1_p1_(A)10_10_106_115;SSR2_p4_(TTCA)6_24_489_512
pangxie_rep_c36030	1	SSR1_p2_(TA)6_12_173_184
pangxie_rep_c35347	1	SSR1_p2_(AG)14_28_110_137
GYTRLBM01AVILJ	2	SSR1_p3_(ATT)9_27_309_335;SSR2_p1_(T)12_12_477_488
pangxie_rep_c42321	1	SSR1_c_(AAG)6gctcctggagaaaccaaacc(AGA)5_53_557_609
GYTRLBM01A34KS	1	SSR1_p1_(T)11_11_195_205
GX7HCKQ02JE5D2	1	SSR1_p1_(T)11_11_38_48
pangxie_rep_c43827	1	SSR1_p2_(AT)9_18_40_57
GZ7USVM04IPQ44	1	SSR1_p2_(CA)6_12_445_456
GX7HCKQ02IX7AP	1	SSR1_c_(AC)18atgcgcg(CA)11_65_200_264
pangxie_rep_c42693	1	SSR1_c_(GTA)6atgataataatgataataa(TAATAC)5(TAA)13ttgaataaaaacaaattatatataaaaatcaattatatattattacattgctctcatccttttgggc(GA)6gtagagagt(AG)15_224_153_376
GYTRLBM01B28J0	1	SSR1_p1_(T)13_13_103_115
pangxie_rep_c2264	1	SSR1_p1_(A)11_11_1144_1154
pangxie_rep_c7987	1	SSR1_p3_(TGG)5_15_209_223
GYTRLBM01BDURT	1	SSR1_c_(GT)10gattagctgg(CT)9_48_480_527
pangxie_rep_c38764	1	SSR1_p2_(TG)51_102_160_261
pangxie_rep_c35243	1	SSR1_p2_(TG)8_16_330_345
pangxie_rep_c47659	1	SSR1_p2_(TG)23_46_47_92
GX7HCKQ02H5KXW	1	SSR1_c_(TA)8aacgcacgaaatagctaaaattagttacaactagtggacaggacaaactaaccttcaccgtcgc(A)10_90_293_382
GYTRLBM01AVR8E	1	SSR1_c_(GTT)8g(GT)23_71_40_110
pangxie_rep_c5595	1	SSR1_p2_(TC)6_12_83_94
GX7HCKQ02JLRPU	2	SSR1_p3_(GAA)5_15_105_119;SSR2_p2_(CT)6_12_253_264
pangxie_rep_c64447	1	SSR1_p3_(TAA)9_27_81_107
pangxie_rep_c35942	1	SSR1_c_(TC)7tm(TCTA)7_44_566_609
GX7HCKQ02HYQSX	1	SSR1_p4_(TTTA)5_20_73_92
pangxie_c24779	1	SSR1_p2_(CA)13_26_705_730
GYTRLBM01ANKOB	1	SSR1_p2_(GA)8_16_369_384
pangxie_c48625	1	SSR1_p3_(GGT)6_18_265_282
GX7HCKQ02FUB9I	1	SSR1_c_(A)13c(A)14_28_558_585
pangxie_rep_c26837	1	SSR1_c_(TAG)10caacaacaacaacagtagtagtagctctaagcaacagcaacaacaac(AGT)11_110_66_175
GX7HCKQ02GNWOV	1	SSR1_p3_(ACT)7_21_394_414
GX7HCKQ02FV5TE	1	SSR1_c_(AC)15atacatacacgcacgtacg(CA)6tgcatacgtacacaggcttgatggattgctgtgtacttcttggt(ATAC)8_137_239_375
pangxie_c43789	1	SSR1_p2_(CT)7_14_18_31
GZ7USVM04I4701	1	SSR1_p2_(TG)11_22_59_80
GZ7USVM04JJK0C	1	SSR1_p3_(GGA)5_15_38_52
GX7HCKQ02GQCA1	1	SSR1_p1_(A)10_10_439_448
GX7HCKQ02JTVQE	1	SSR1_p2_(TC)6_12_130_141
GX7HCKQ02HTYUY	1	SSR1_p1_(T)14_14_222_235
GYTRLBM01BQYUT	1	SSR1_p2_(TG)31_62_122_183
GZ7USVM04JG4B9	1	SSR1_p1_(T)11_11_323_333
pangxie_rep_c8450	1	SSR1_p3_(TGG)5_15_295_309
GX7HCKQ02F9HH2	1	SSR1_c_(GAT)5gacgacgac(GAT)9_51_38_88
GX7HCKQ02HT28C	1	SSR1_p3_(TAC)6_18_65_82
GYTRLBM01B8NU7	1	SSR1_p1_(T)10_10_148_157
GYTRLBM01BL611	1	SSR1_p2_(TC)7_14_63_76
GX7HCKQ02J384D	1	SSR1_c_(TTTTAT)8(TTTTTA)9_102_27_128
GZ7USVM04JBIT0	1	SSR1_c_(AGT)9gttattattgttatattattatttatttatttttactgctactactaatactacttaa(CT)11_107_371_477
GX7HCKQ02IN9RP	1	SSR1_c_(T)12cttatttcttttctttttttc(T)14n(T)11n(T)11n(T)11_83_462_544
GX7HCKQ02IUS53	1	SSR1_p1_(A)11_11_196_206
GZ7USVM04JJT6B	1	SSR1_p1_(T)13_13_381_393
GX7HCKQ02GR5J1	1	SSR1_c_(T)12atgttta(T)10_29_18_46
pangxie_rep_c16902	1	SSR1_p2_(AC)46_92_130_221
pangxie_rep_c3014	1	SSR1_p1_(T)10_10_296_305
GX7HCKQ02GL0BG	1	SSR1_p2_(AC)65_130_88_217
GX7HCKQ02IH6R5	1	SSR1_c_(ATA)14acaataataatctacaaataaaccaaaaatttaagtaaccttattctaagccct(GTA)7gcagtagcggtggcggc(AGT)6agaagtagaagtagtagtagtagcagcagtagt(AGC)7_206_181_386
GX7HCKQ02GP3WF	1	SSR1_c_(AC)41tatat(AC)11_109_97_205
GYTRLBM01APB5H	1	SSR1_p1_(T)11_11_192_202
GX7HCKQ02G2VXM	1	SSR1_c_(A)15n(A)11n(A)12n(A)19naaaaaaaanaaaaaaaaan(A)12_92_421_512
pangxie_rep_c36362	1	SSR1_p2_(CA)21_42_390_431
GZ7USVM04IRP4P	1	SSR1_p2_(AT)6_12_290_301
GX7HCKQ02H7ZER	1	SSR1_p2_(TG)30_60_104_163
pangxie_c9091	1	SSR1_p2_(AT)6_12_42_53
GYTRLBM01AGZC8	1	SSR1_p2_(GT)18_36_448_483
GX7HCKQ02FKNZG	1	SSR1_c_(A)11c(A)11c(A)11c(A)11c(A)11c(A)10c(A)10c(A)10_92_396_487
GX7HCKQ02FWW5M	1	SSR1_p3_(TGG)6_18_174_191
pangxie_rep_c23136	1	SSR1_p2_(CA)15_30_126_155
pangxie_c35651	1	SSR1_c_(T)10ctgttatctctcccttgtgc(A)10_40_236_275
pangxie_rep_c72282	1	SSR1_p3_(CAC)8_24_392_415
GX7HCKQ02ICSJ7	1	SSR1_p2_(AC)6_12_308_319
GX7HCKQ02JK3D7	1	SSR1_p2_(AG)7_14_60_73
pangxie_rep_c48149	1	SSR1_p2_(AC)21_42_71_112
pangxie_rep_c41759	1	SSR1_c_(GT)6atcatgtgtctgtccgtctgatgttcttatgaccgtctccctcacccatccacctacctggcttcaaacaataggaacaataacaatagcaacaataag(AAC)16aaatggtaacaatat(CAA)9taaatggtaacaatatcagaaacaacaacaacagcaaatg(ACA)10_271_258_528
pangxie_rep_c48876	1	SSR1_p3_(GTG)5_15_872_886
GX7HCKQ02HOZD9	1	SSR1_p3_(CCT)5_15_302_316
GZ7USVM04H8AP7	1	SSR1_p3_(AAT)8_24_47_70
GX7HCKQ02HUNXX	2	SSR1_p3_(ATG)5_15_75_89;SSR2_p1_(T)13_13_484_496
GZ7USVM04IJDND	1	SSR1_c_(T)10gtagctacctaaatagatacgcacttgttgtaaatcaagacatgacgttttataaatgactttgtaaagctttcttgatcaataaaccatcaattatta(TAT)5_124_8_131
pangxie_rep_c42699	1	SSR1_p3_(CAC)5_15_17_31
GX7HCKQ02FV1C3	1	SSR1_c_(AG)10(GA)17_54_419_472
pangxie_rep_c47208	1	SSR1_p2_(AC)17_34_41_74
GZ7USVM04JV3YM	1	SSR1_c_(TAA)5acggtttattatttaggcagttaacaaactgaaaatgtacatagggggtggggaaaaacttaacattaatcctaaaggtaagtctaatctaggagggaaa(GT)10_135_179_313
pangxie_rep_c36807	2	SSR1_p2_(CA)14_28_156_183;SSR2_p3_(AAC)7_21_356_376
GZ7USVM04IIKRT	1	SSR1_p2_(GA)21_42_55_96
pangxie_rep_c6641	2	SSR1_c_(CTA)13tttatgcaacaacagctacaacaacatcagtcaccattatcaccaccactaccac(ACT)20_154_183_336;SSR2_p3_(AAT)9_27_511_537
GX7HCKQ02JMOPW	1	SSR1_p3_(TTC)5_15_185_199
GX7HCKQ02GRSA7	1	SSR1_p2_(AG)20_40_227_266
GX7HCKQ02GNLIS	1	SSR1_c_(TGG)6tgagggctagtgtgggtggaggcagtctatg(GA)26_101_217_317
pangxie_rep_c9358	1	SSR1_c*_(TG)25ca(TG)8(GTGA)7*_93_494_586
GYTRLBM01A56R5	1	SSR1_p1_(T)15_15_306_320
pangxie_rep_c5194	1	SSR1_p2_(TG)8_16_294_309
GYTRLBM01BPIYP	2	SSR1_p1_(T)10_10_179_188;SSR2_p1_(A)10_10_411_420
GX7HCKQ02G3KEZ	1	SSR1_p2_(GA)45_90_128_217
GX7HCKQ02J2MVP	1	SSR1_p3_(CCA)6_18_182_199
GZ7USVM04I948J	1	SSR1_p2_(TC)8_16_269_284
GYTRLBM01AHZQW	1	SSR1_p1_(T)10_10_269_278
GX7HCKQ02GDJ8I	1	SSR1_p2_(AC)8_16_205_220
GZ7USVM04IUJOG	1	SSR1_p3_(ACC)8_24_259_282
pangxie_rep_c12105	1	SSR1_p1_(T)10_10_575_584
pangxie_rep_c37836	1	SSR1_p2_(TC)15_30_81_110
GX7HCKQ02G1SNQ	1	SSR1_c_(A)14c(A)11n(A)12n(A)12n(A)11n(A)11n(A)13n(A)11n(A)10_113_387_499
pangxie_rep_c53489	1	SSR1_p2_(GA)33_66_404_469
GZ7USVM04JADRB	1	SSR1_p2_(AG)15_30_102_131
GZ7USVM04JMUEP	1	SSR1_p1_(T)12_12_498_509
GX7HCKQ02GOWXY	1	SSR1_p2_(CA)46_92_59_150
pangxie_rep_c47805	1	SSR1_p2_(CA)8_16_25_40
GYTRLBM01ATG8M	1	SSR1_p1_(A)10_10_322_331
GX7HCKQ02F5T95	1	SSR1_c_(ACAG)11(AC)15_74_8_81
GYTRLBM01BP8C6	1	SSR1_c_(T)13n(T)21_35_48_82
GX7HCKQ02GVGMT	2	SSR1_p4_(TTTA)5_20_21_40;SSR2_p4_(TATT)5_20_458_477
GZ7USVM04IKPJJ	1	SSR1_p1_(A)15_15_152_166
pangxie_rep_c3478	1	SSR1_p2_(GT)14_28_581_608
pangxie_c41899	1	SSR1_p2_(AC)6_12_404_415
GX7HCKQ02G14T6	1	SSR1_c_(AC)7at(AC)6_28_234_261
GX7HCKQ02JW3GZ	1	SSR1_p1_(T)11_11_271_281
GZ7USVM04H8L55	1	SSR1_p2_(GA)17_34_71_104
GX7HCKQ02IKT3B	1	SSR1_p1_(T)10_10_83_92
pangxie_rep_c32991	1	SSR1_p3_(ACC)6_18_254_271
pangxie_rep_c428	1	SSR1_p1_(A)11_11_689_699
GYTRLBM01BFIDD	1	SSR1_p2_(CT)11_22_447_468
GX7HCKQ02I8PXA	1	SSR1_p3_(ACA)8_24_163_186
GYTRLBM01A5OQB	1	SSR1_c_(GTC)5atcacc(GTT)6_39_471_509
pangxie_rep_c24793	1	SSR1_p2_(TG)38_76_108_183
pangxie_rep_c7382	1	SSR1_p1_(A)10_10_575_584
pangxie_rep_c44061	1	SSR1_p2_(CA)9_18_587_604
pangxie_rep_c46960	1	SSR1_p4_(GACT)5_20_469_488
pangxie_rep_c1678	1	SSR1_p3_(GTA)7_21_82_102
GYTRLBM01BCFJ4	1	SSR1_c_(A)10gtcagacaaaacatcttacagaatgatgtgtgt(A)10_53_170_222
GYTRLBM01ANYZK	1	SSR1_p2_(CA)7_14_50_63
GX7HCKQ02IQKXD	1	SSR1_p2_(TG)15_30_221_250
pangxie_c5040	1	SSR1_p2_(AT)6_12_627_638
pangxie_rep_c7053	1	SSR1_p3_(ACT)5_15_252_266
GX7HCKQ02JAS7M	1	SSR1_c_(A)10taagaaataaagatgtttggtgtttgatttgatgtacgtgggaagaaagaaagaaagaaaacggat(TG)6_88_235_322
GZ7USVM04I1B7J	1	SSR1_p1_(G)10_10_81_90
GZ7USVM04JWLNJ	1	SSR1_p2_(GT)42_84_66_149
GYTRLBM01AKFY3	1	SSR1_p1_(T)10_10_122_131
pangxie_c6116	1	SSR1_p2_(AT)6_12_287_298
pangxie_rep_c22887	1	SSR1_p2_(TG)12_24_451_474
GZ7USVM04IQVHJ	1	SSR1_p1_(A)10_10_83_92
GX7HCKQ02GJZDI	1	SSR1_c_(A)15n(A)13n(A)14_44_181_224
GX7HCKQ02F1ZUY	1	SSR1_p1_(T)10_10_5_14
GZ7USVM04IFULR	1	SSR1_p2_(AG)25_50_346_395
pangxie_rep_c56351	1	SSR1_c*_(AG)24asagan(AG)20(AGT)29*_179_280_458
GX7HCKQ02GDC35	1	SSR1_p2_(AG)12_24_96_119
pangxie_rep_c1025	1	SSR1_p1_(A)10_10_33_42
GZ7USVM04I95ZO	1	SSR1_p2_(GT)25_50_365_414
GZ7USVM04H8LGY	1	SSR1_p1_(A)10_10_149_158
GX7HCKQ02HJJPV	1	SSR1_p2_(GT)35_70_390_459
pangxie_rep_c44563	1	SSR1_p2_(GA)26_52_105_156
GX7HCKQ02GDGO8	2	SSR1_c_(T)12aacattc(T)10_29_88_116;SSR2_p1_(T)10_10_232_241
pangxie_rep_c24266	1	SSR1_p2_(CA)46_92_239_330
GX7HCKQ02I4ND6	1	SSR1_p1_(T)13_13_24_36
pangxie_rep_c44386	1	SSR1_c_(ACC)7(AAC)6_39_572_610
pangxie_rep_c25420	1	SSR1_p2_(AC)11_22_458_479
GYTRLBM01BW9L6	1	SSR1_p2_(TC)6_12_320_331
GZ7USVM04JCDWH	1	SSR1_p3_(ACC)5_15_410_424
GYTRLBM01AEPGW	1	SSR1_p2_(GT)8_16_47_62
GYTRLBM01BIUPH	1	SSR1_p1_(T)13_13_4_16
GYTRLBM01B798H	1	SSR1_p2_(TC)8_16_32_47
GYTRLBM01ALN88	1	SSR1_p1_(T)11_11_130_140
GX7HCKQ02IVPTS	1	SSR1_p2_(AC)52_104_174_277
GZ7USVM04JW519	1	SSR1_p2_(AC)49_98_119_216
GX7HCKQ02F8PPA	1	SSR1_p1_(T)13_13_24_36
GX7HCKQ02GLWTE	1	SSR1_p1_(T)15_15_121_135
GYTRLBM01B2TV2	1	SSR1_p1_(A)12_12_400_411
pangxie_rep_c40861	1	SSR1_c_(ACT)14gctactactactatttctataa(CTG)5_79_322_400
pangxie_rep_c13684	1	SSR1_p3_(GAG)8_24_499_522
GZ7USVM04JCU7C	1	SSR1_p2_(AG)7_14_165_178
GX7HCKQ02GO0CA	1	SSR1_p1_(A)12_12_152_163
GX7HCKQ02HAO88	1	SSR1_p2_(TC)6_12_91_102
pangxie_c45092	1	SSR1_p2_(CA)7_14_651_664
pangxie_c30740	1	SSR1_p2_(CT)9_18_209_226
GX7HCKQ02F9LJO	1	SSR1_p1_(A)12_12_70_81
pangxie_rep_c34962	1	SSR1_p4_(GACA)5_20_173_192
GX7HCKQ02JJ0KT	1	SSR1_p3_(TTA)9_27_498_524
pangxie_rep_c9759	1	SSR1_p3_(GGT)5_15_479_493
GX7HCKQ02FWYY0	1	SSR1_p1_(T)10_10_95_104
pangxie_rep_c59468	1	SSR1_p3_(AGA)5_15_297_311
GYTRLBM01B5RMY	1	SSR1_p6_(TGTTGC)5_30_265_294
GX7HCKQ02G963A	1	SSR1_p3_(TAG)11_33_121_153
pangxie_rep_c26711	1	SSR1_p3_(ACC)5_15_596_610
pangxie_rep_c10574	3	SSR1_p3_(TAC)12_36_212_247;SSR2_p3_(ACT)6_18_361_378;SSR3_p4_(CAGT)5_20_524_543
GZ7USVM04H7D93	1	SSR1_p1_(T)11_11_76_86
GZ7USVM04IZDAN	1	SSR1_p2_(GT)9_18_282_299
GX7HCKQ02H5168	1	SSR1_p1_(T)10_10_205_214
pangxie_c5093	1	SSR1_p2_(TA)6_12_262_273
GZ7USVM04JDRX7	1	SSR1_p1_(T)17_17_24_40
GYTRLBM01B38LX	1	SSR1_p1_(T)14_14_24_37
GX7HCKQ02FOPVS	1	SSR1_p1_(T)10_10_50_59
pangxie_c13234	1	SSR1_p4_(CCTC)5_20_107_126
GYTRLBM01BVU27	1	SSR1_p1_(T)10_10_396_405
pangxie_rep_c22252	2	SSR1_p4_(GACT)6_24_111_134;SSR2_p1_(T)11_11_237_247
pangxie_rep_c41150	1	SSR1_p2_(CT)7_14_515_528
pangxie_rep_c12690	1	SSR1_p2_(AC)13_26_208_233
GX7HCKQ02I3IHO	1	SSR1_p1_(T)15_15_24_38
pangxie_rep_c3715	1	SSR1_p4_(AAAT)5_20_372_391
GYTRLBM01BQUB2	1	SSR1_p2_(AC)29_58_215_272
pangxie_c47049	1	SSR1_p4_(GTAC)9_36_178_213
GYTRLBM01CEK4M	1	SSR1_p2_(AC)20_40_91_130
GX7HCKQ02GO5K5	1	SSR1_p2_(CA)17_34_158_191
GX7HCKQ02G7F3X	1	SSR1_p1_(T)12_12_121_132
GX7HCKQ02JPC66	1	SSR1_p1_(A)10_10_183_192
GYTRLBM01ARA35	1	SSR1_p1_(T)21_21_100_120
pangxie_rep_c39767	2	SSR1_p2_(CA)14_28_28_55;SSR2_c_(ACT)6aca(ACT)5_36_171_206
pangxie_rep_c1253	1	SSR1_p4_(TATT)5_20_330_349
GZ7USVM04IOVPW	1	SSR1_p1_(T)11_11_523_533
GYTRLBM01B7MQ0	1	SSR1_p1_(T)13_13_216_228
GX7HCKQ02GW1Y6	2	SSR1_c_(CA)9a(AC)6_31_246_276;SSR2_p3_(ACC)5_15_397_411
pangxie_rep_c19601	1	SSR1_p3_(CTG)11_33_360_392
pangxie_rep_c2225	1	SSR1_p3_(AAG)9_27_34_60
pangxie_rep_c43386	1	SSR1_p2_(AC)7_14_334_347
GX7HCKQ02F0OQ0	1	SSR1_p2_(AT)6_12_372_383
GYTRLBM01A5AUB	1	SSR1_p1_(A)10_10_68_77
GYTRLBM01AVZWF	1	SSR1_p1_(T)14_14_121_134
GYTRLBM01BC4YB	1	SSR1_p1_(T)10_10_122_131
GX7HCKQ02J0DBW	1	SSR1_p1_(A)10_10_101_110
pangxie_rep_c18289	2	SSR1_p3_(CTA)5_15_481_495;SSR2_p3_(ACC)5_15_602_616
GX7HCKQ02I0VB9	1	SSR1_p2_(CA)19_38_217_254
GYTRLBM01BHWTC	1	SSR1_p2_(TG)18_36_244_279
GX7HCKQ02J42X8	1	SSR1_c*_(TC)8(CTA)11*cttactactac(TACT)6(TTACG)19*ttac(CGTTA)9(ACGTTA)12*_292_64_355
pangxie_rep_c23819	1	SSR1_p1_(G)10_10_121_130
GX7HCKQ02I3ZL9	1	SSR1_p1_(T)10_10_165_174
GX7HCKQ02IHQXJ	2	SSR1_p3_(TTA)5_15_51_65;SSR2_p1_(T)11_11_459_469
pangxie_rep_c16652	1	SSR1_p3_(CTT)7_21_793_813
pangxie_rep_c566	1	SSR1_p3_(TTA)7_21_387_407
GX7HCKQ02G321O	1	SSR1_c_(TGT)5(TGC)5_30_406_435
GYTRLBM01BM217	2	SSR1_p4_(TGTA)5_20_119_138;SSR2_p3_(ACC)6_18_256_273
pangxie_rep_c49169	1	SSR1_c*_(TG)35tagtagtagtsgtagtggtagtgatggtggtgctagtagtggtga(TAG)10(GT)11*agtagtagtggtagtgatggtggtgccagtagcggcgatagcagcagtagcagtagtagtagtggtagtagtagta(GT)7_256_243_498
pangxie_c46173	1	SSR1_p2_(AC)31_62_189_250
GX7HCKQ02IUHN0	1	SSR1_p1_(T)10_10_375_384
GZ7USVM04I7UG5	1	SSR1_p4_(GACT)5_20_101_120
GX7HCKQ02GB371	1	SSR1_p1_(A)10_10_176_185
pangxie_rep_c37069	1	SSR1_c_(AGT)9aryacsyrgcmktartrgcyastmkkmgtwgatasyastagtagcat(TAG)14_116_428_543
GZ7USVM04I8WXT	1	SSR1_p1_(T)13_13_96_108
GYTRLBM01A2RA0	2	SSR1_p3_(TAG)13_39_111_149;SSR2_p1_(T)10_10_306_315
pangxie_rep_c31479	1	SSR1_c_(TG)16ttggtaccatgctgtgaaagccttaattcttaaatctacctacatctacactttttttccatcacttatataacatagatacccagaacaacat(CAA)10_156_245_400
pangxie_c24608	1	SSR1_p2_(TC)25_50_333_382
pangxie_rep_c33906	1	SSR1_p3_(AAC)17_51_407_457
pangxie_rep_c1206	1	SSR1_c_(ACAT)5acttacatacatacatacatact(TACA)5trcatatcaaaacactgaatgaacaaaccttgacttgaacattatctaatcgcaatgtgtgaataaacatgtcagtaac(T)10_152_91_242
pangxie_c48086	1	SSR1_p4_(CATA)11_44_755_798
GX7HCKQ02HVNN4	1	SSR1_p1_(A)10_10_171_180
GZ7USVM04H7PH0	1	SSR1_p1_(A)14_14_50_63
GX7HCKQ02HM9GR	1	SSR1_p1_(T)11_11_422_432
GZ7USVM04H5D49	1	SSR1_c_(A)13n(A)11n(A)12n(A)13n(A)12n(A)12n(A)10_89_381_469
GX7HCKQ02FOWQ3	1	SSR1_p1_(T)12_12_26_37
GX7HCKQ02GZQF7	1	SSR1_p3_(AAT)5_15_154_168
pangxie_rep_c34674	1	SSR1_p2_(AC)9_18_524_541
pangxie_rep_c43944	1	SSR1_p2_(GT)17_34_63_96
pangxie_c25283	1	SSR1_c_(GT)15a(GT)15_61_413_473
pangxie_c47101	1	SSR1_c_(GA)23gta(GT)12_73_688_760
GZ7USVM04JQIBL	1	SSR1_p2_(TC)6_12_445_456
pangxie_rep_c45093	1	SSR1_p2_(GA)42_84_134_217
GX7HCKQ02IIGSE	1	SSR1_p2_(TC)6_12_334_345
GZ7USVM04H089Q	2	SSR1_p2_(TC)6_12_153_164;SSR2_p2_(GT)19_38_445_482
GX7HCKQ02HAICD	1	SSR1_c_(T)11gtttgn(GT)34_85_166_250
GYTRLBM01A2FY8	1	SSR1_c*_(T)20n(T)28nttttttttnttttttttattttttattt(ATA)6(AT)7*_107_4_110
GX7HCKQ02GE3BH	1	SSR1_p1_(T)16_16_239_254
pangxie_rep_c40185	1	SSR1_c_(TG)6ta(TG)8_30_204_233
GZ7USVM04H7JCT	1	SSR1_p2_(AC)7_14_297_310
pangxie_c32009	1	SSR1_p2_(AT)7_14_324_337
GX7HCKQ02FNKZU	1	SSR1_p3_(TAG)6_18_305_322
GZ7USVM04IOLMR	1	SSR1_p2_(CT)6_12_216_227
GYTRLBM01CE6JH	1	SSR1_p2_(CA)6_12_152_163
GZ7USVM04I26IW	2	SSR1_p2_(AT)6_12_24_35;SSR2_p1_(T)10_10_211_220
pangxie_rep_c39527	1	SSR1_p2_(CT)6_12_447_458
GX7HCKQ02JMKY7	1	SSR1_p2_(TG)30_60_210_269
GX7HCKQ02HVCJ8	1	SSR1_p1_(T)19_19_24_42
GX7HCKQ02HK0HJ	1	SSR1_c_(GT)24agtaagagaggag(GA)24_109_289_397
pangxie_rep_c5319	1	SSR1_p2_(AC)53_106_282_387
GX7HCKQ02HCLZK	1	SSR1_p1_(T)11_11_44_54
GX7HCKQ02FS364	1	SSR1_p1_(T)12_12_23_34
GZ7USVM04JA5VP	1	SSR1_c_(GA)8gg(GA)9_36_32_67
pangxie_rep_c39155	1	SSR1_c_(AC)8atacacacat(CA)9_44_69_112
GX7HCKQ02H3MVV	1	SSR1_p3_(GCA)6_18_215_232
GZ7USVM04ISNI0	1	SSR1_p2_(AC)36_72_121_192
GX7HCKQ02HGLLP	1	SSR1_p2_(GA)19_38_235_272
pangxie_rep_c25594	3	SSR1_c_(TTA)5ttgtaaagggtgaataggtcataaagtg(T)10ccgagttctagttcttttttaattgatggactactaatattgttctatacatacg(TAC)9_135_77_211;SSR2_p3_(TCC)5_15_329_343;SSR3_p3_(CCT)7_21_468_488
pangxie_c23954	1	SSR1_p2_(TC)10_20_211_230
pangxie_c42866	1	SSR1_p1_(A)10_10_148_157
GYTRLBM01B2V5U	1	SSR1_p1_(T)15_15_280_294
GX7HCKQ02IUL1R	1	SSR1_p1_(T)10_10_178_187
pangxie_c40788	1	SSR1_p2_(GT)13_26_630_655
GX7HCKQ02FPHHE	1	SSR1_p1_(A)12_12_191_202
GX7HCKQ02GI52Q	1	SSR1_c_(AG)11tctgctattttatctgaacagacatgacatgcaattgcatgcatcatttattttctttaccttcatgtgtgtatgtttgc(GA)26_154_1_154
GX7HCKQ02IT1OD	1	SSR1_p2_(TG)70_140_57_196
pangxie_rep_c1224	1	SSR1_p3_(TGG)7_21_500_520
GZ7USVM04JTYZ2	1	SSR1_c_(T)13nttttttnttttttn(T)12n(T)13_54_24_77
GX7HCKQ02JYNLG	1	SSR1_c_(GA)7a(AG)7_29_102_130
GYTRLBM01A4DC9	1	SSR1_c_(CA)16cctatc(AG)9_56_265_320
pangxie_rep_c2872	2	SSR1_c_(TAT)5ttttgtg(T)10_32_1_32;SSR2_p3_(CCA)6_18_601_618
GX7HCKQ02FHZWD	1	SSR1_c_(CA)6cg(CA)9acacacacg(CA)19_79_47_125
GX7HCKQ02JW0U3	1	SSR1_p1_(T)12_12_234_245
GX7HCKQ02GV9FE	1	SSR1_p1_(A)11_11_241_251
GZ7USVM04JGOYZ	1	SSR1_p2_(GT)8_16_262_277
pangxie_rep_c32528	1	SSR1_p4_(AAAT)5_20_340_359
GZ7USVM04IBJOU	1	SSR1_p1_(T)23_23_24_46
GYTRLBM01B8AJI	1	SSR1_p3_(GTG)5_15_358_372
pangxie_rep_c32208	1	SSR1_p2_(CA)103_206_42_247
GX7HCKQ02IJBGC	1	SSR1_p2_(GA)22_44_194_237
pangxie_rep_c487	2	SSR1_c_(AC)7at(AC)7_30_638_667;SSR2_p2_(GA)23_46_1065_1110
GZ7USVM04IG70W	1	SSR1_p1_(T)10_10_295_304
GX7HCKQ02JITH1	1	SSR1_p2_(TG)26_52_58_109
GZ7USVM04JP66M	1	SSR1_p1_(T)10_10_137_146
GX7HCKQ02IQAXW	1	SSR1_p2_(GT)17_34_125_158
GYTRLBM01AXDUD	2	SSR1_c_(GAG)5gaa(GAG)8_42_39_80;SSR2_p2_(CT)6_12_200_211
GZ7USVM04IDGG1	1	SSR1_p2_(TC)6_12_216_227
GX7HCKQ02H3L6B	1	SSR1_p2_(CT)6_12_59_70
GX7HCKQ02G34DO	1	SSR1_p1_(A)13_13_480_492
GZ7USVM04I1Y2U	1	SSR1_p3_(ATT)6_18_44_61
GYTRLBM01BFUVT	1	SSR1_p1_(T)12_12_24_35
pangxie_rep_c52229	1	SSR1_p2_(TC)8_16_83_98
GX7HCKQ02IVS1Q	1	SSR1_p1_(T)15_15_365_379
pangxie_rep_c41338	1	SSR1_p2_(AC)29_58_168_225
pangxie_rep_c39389	1	SSR1_p3_(AGC)5_15_122_136
pangxie_rep_c65936	1	SSR1_c_(TAC)10tr(CTA)5ttctcgccttctatcgttaatttttactaccgccaccattatcactatcacgactacaataat(TAC)8aattactactactattgatggtgatgacatgtatttgtaa(CT)7_188_100_287
pangxie_c42137	1	SSR1_p2_(GT)41_82_255_336
GYTRLBM01A9QVD	1	SSR1_c_(T)11ntttttttagcagggtaccaggtaaggtaacacattgaacaccactggcttgcttgcttgcttcgtttctttctctctctctgtctg(TC)12_122_24_145
GZ7USVM04I4VXF	1	SSR1_p2_(AC)6_12_48_59
GZ7USVM04JJNG7	1	SSR1_c_(T)13nttttttntttttttn(T)29_58_24_81
GYTRLBM01BB88Q	1	SSR1_p1_(T)16_16_24_39
GZ7USVM04J2MYJ	1	SSR1_p1_(T)10_10_175_184
GYTRLBM01BPTX0	1	SSR1_c_(TG)16agggctcacttattggtgaggggctgtggggagtcactgtgggtttgtaaacatactgtgggggacatactgtggcgctgtggcctgaggtgaggt(GA)18_164_54_217
GX7HCKQ02I2XAO	1	SSR1_p1_(A)10_10_171_180
GYTRLBM01BDJHZ	1	SSR1_p1_(A)11_11_230_240
pangxie_rep_c55168	1	SSR1_p3_(ACC)5_15_472_486
GZ7USVM04HZODL	1	SSR1_c*_(TAT)5(T)10*aagtttaagaaaaaaaaatacacaggaaaattaacttggaaaatatatagtga(T)10atgattaagtagagaaaataataatgataacgtagcaaaatttgaatgaatagcgaatgaaagatata(T)10_165_77_241
pangxie_c40259	1	SSR1_p2_(AC)12_24_485_508
pangxie_rep_c40362	1	SSR1_p2_(TG)20_40_106_145
GZ7USVM04JCCR2	1	SSR1_p3_(CAC)5_15_435_449
GX7HCKQ02HWFPD	1	SSR1_p2_(TG)8_16_104_119
pangxie_rep_c25987	1	SSR1_p1_(A)10_10_2_11
pangxie_rep_c40272	1	SSR1_c_(AC)13aacacayryrcwct(AC)7aacacacaacacayrcrcwcacact(AC)11_101_253_353
GZ7USVM04ILL7G	1	SSR1_p1_(T)19_19_24_42
GZ7USVM04JBXYT	1	SSR1_p1_(T)10_10_360_369
GYTRLBM01BK9D0	1	SSR1_p1_(T)10_10_160_169
GX7HCKQ02GP53N	1	SSR1_p1_(A)10_10_482_491
pangxie_rep_c16365	2	SSR1_p2_(AC)7_14_52_65;SSR2_p3_(TAT)8_24_384_407
pangxie_rep_c32244	1	SSR1_c_(TTA)17ttgctgtttttgttattactg(TCA)5_87_97_183
GYTRLBM01AWAKX	1	SSR1_p2_(GA)6_12_61_72
GX7HCKQ02H2QPH	1	SSR1_c_(GT)6gagtgtgt(GA)23_66_28_93
pangxie_rep_c41873	1	SSR1_p2_(GC)6_12_650_661
GYTRLBM01AYW6K	1	SSR1_c_(ATTT)10tattta(T)12_58_318_375
GX7HCKQ02IRLNV	2	SSR1_p3_(ATT)5_15_51_65;SSR2_p1_(A)12_12_370_381
GZ7USVM04JO9XU	1	SSR1_p3_(CCA)7_21_63_83
pangxie_rep_c3384	1	SSR1_p3_(TGC)5_15_556_570
GYTRLBM01A1LIW	1	SSR1_p3_(GAG)9_27_54_80
GZ7USVM04JCYTN	1	SSR1_p2_(AG)23_46_362_407
GX7HCKQ02IME49	1	SSR1_p2_(CT)7_14_340_353
GYTRLBM01B74MR	1	SSR1_p1_(A)13_13_314_326
GX7HCKQ02FYO5Y	1	SSR1_p1_(T)11_11_345_355
GYTRLBM01AV7KK	1	SSR1_c_(CATA)6cattgtttactttttcatatgtttaaactttcactatcaaacaa(AC)22_112_77_188
GZ7USVM04IQC8I	1	SSR1_p1_(T)11_11_105_115
GZ7USVM04JBD6O	1	SSR1_p1_(A)14_14_483_496
GX7HCKQ02FZNBK	1	SSR1_p1_(A)10_10_81_90
GX7HCKQ02HBKN8	2	SSR1_p1_(T)11_11_48_58;SSR2_p1_(T)10_10_289_298
GX7HCKQ02IB9FB	1	SSR1_p4_(AGTC)6_24_24_47
pangxie_c7110	1	SSR1_p4_(GCCT)7_28_536_563
GZ7USVM04IM4GG	1	SSR1_p2_(TG)26_52_161_212
GZ7USVM04I6BTD	1	SSR1_p1_(T)10_10_117_126
GYTRLBM01BUDI4	1	SSR1_p1_(A)15_15_66_80
pangxie_rep_c34757	2	SSR1_p2_(GT)6_12_111_122;SSR2_p2_(TA)6_12_292_303
pangxie_rep_c39469	1	SSR1_p1_(A)10_10_271_280
pangxie_rep_c13220	1	SSR1_p2_(AC)16_32_509_540
GX7HCKQ02GCFAT	1	SSR1_p1_(T)12_12_243_254
GYTRLBM01BNXX7	1	SSR1_p2_(GT)8_16_302_317
GX7HCKQ02FV4IT	1	SSR1_p1_(C)10_10_82_91
pangxie_rep_c63541	1	SSR1_p3_(AAC)12_36_597_632
GX7HCKQ02G7203	1	SSR1_p1_(T)12_12_24_35
GYTRLBM01A64QX	1	SSR1_p2_(TG)21_42_101_142
pangxie_rep_c45773	1	SSR1_p1_(T)11_11_23_33
pangxie_rep_c19137	1	SSR1_p3_(ATC)6_18_270_287
GX7HCKQ02GYGIO	1	SSR1_p2_(AG)16_32_107_138
GYTRLBM01CA1TM	1	SSR1_p2_(TA)6_12_367_378
GX7HCKQ02IDJO2	1	SSR1_c_(GT)16agtagtgtgttgtatgt(TG)16_81_349_429
pangxie_rep_c2093	2	SSR1_p1_(A)10_10_47_56;SSR2_p3_(CAT)5_15_897_911
GYTRLBM01ASNBA	1	SSR1_p1_(T)20_20_23_42
GX7HCKQ02FZK04	1	SSR1_p2_(AT)7_14_215_228
GX7HCKQ02J256S	1	SSR1_c_(TTTG)5ttcgaggtaaacaaacacacacactgaactatgtac(GTAT)7_84_64_147
GZ7USVM04I5TS0	1	SSR1_p1_(T)12_12_24_35
pangxie_rep_c41300	1	SSR1_p3_(GTG)6_18_119_136
pangxie_rep_c52836	1	SSR1_p4_(GACT)5_20_98_117
pangxie_rep_c2970	2	SSR1_p1_(T)10_10_399_408;SSR2_p2_(AC)6_12_1099_1110
pangxie_rep_c41377	1	SSR1_p2_(GT)30_60_174_233
GYTRLBM01AI1TF	1	SSR1_p1_(T)10_10_42_51
pangxie_rep_c73530	2	SSR1_p2_(AC)10_20_125_144;SSR2_p3_(GTG)8_24_255_278
GZ7USVM04JYRU2	1	SSR1_p2_(AC)23_46_292_337
pangxie_rep_c6495	1	SSR1_p3_(AGC)5_15_714_728
GYTRLBM01A30BA	1	SSR1_p2_(AC)6_12_366_377
pangxie_rep_c6248	1	SSR1_p1_(A)10_10_1127_1136
GYTRLBM01A5VBU	1	SSR1_p2_(TA)6_12_17_28
GX7HCKQ02JOI1S	1	SSR1_p2_(TC)7_14_312_325
GX7HCKQ02GX9BH	1	SSR1_p2_(TC)6_12_212_223
GX7HCKQ02FXFC5	1	SSR1_p1_(T)11_11_24_34
GZ7USVM04INWZY	1	SSR1_p1_(T)13_13_24_36
GZ7USVM04JXN5B	1	SSR1_p3_(ACT)7_21_338_358
GX7HCKQ02HXVW5	1	SSR1_p1_(T)11_11_302_312
GX7HCKQ02HKRES	1	SSR1_p2_(TG)19_38_154_191
GX7HCKQ02HSL8P	2	SSR1_p2_(AC)11_22_39_60;SSR2_p3_(ACC)6_18_182_199
pangxie_rep_c32058	2	SSR1_p4_(TTGT)5_20_195_214;SSR2_p2_(CT)7_14_639_652
GYTRLBM01B5YCF	1	SSR1_c_(AC)8aagctgtattttaattactggtgggtagaa(AC)19_84_38_121
GX7HCKQ02GPW6X	1	SSR1_p1_(T)18_18_24_41
GYTRLBM01BPAPY	1	SSR1_p2_(AC)14_28_393_420
GX7HCKQ02JB9CU	1	SSR1_p2_(TG)10_20_360_379
pangxie_rep_c7803	1	SSR1_p2_(TG)7_14_230_243
pangxie_c38196	1	SSR1_c_(CA)17tgcaca(CT)13_66_214_279
GX7HCKQ02IPG5V	1	SSR1_p1_(T)10_10_464_473
pangxie_rep_c45032	3	SSR1_p3_(CTA)10_30_206_235;SSR2_c_(ACT)6atttctactgcaagtacta(CTG)5_52_350_401;SSR3_p4_(CAGT)7_28_516_543
GZ7USVM04INF6F	1	SSR1_p3_(CAT)5_15_176_190
GX7HCKQ02H9ZPD	1	SSR1_p2_(AC)20_40_51_90
GX7HCKQ02HAOR8	1	SSR1_c_(AG)12gaganagt(AG)17_66_185_250
pangxie_c35900	1	SSR1_p2_(TG)6_12_393_404
GZ7USVM04I0REU	1	SSR1_p3_(CAG)5_15_267_281
GZ7USVM04JHOHI	1	SSR1_c_(GTA)9gcagcagtcttggctgtagtaatc(GTA)8atgactgtagtatac(GTA)10gtggctggagcaatcaaatcaaacgtttctgggcaggagttccagcttcacgtctcgtccctcaccacacacacaag(CA)6_209_23_231
GZ7USVM04ILJSP	1	SSR1_p2_(AC)21_42_163_204
pangxie_rep_c5498	1	SSR1_p2_(CT)8_16_458_473
GYTRLBM01CCCAG	1	SSR1_p2_(GT)7_14_37_50
pangxie_rep_c47688	1	SSR1_p4_(TCAG)5_20_711_730
pangxie_rep_c4178	1	SSR1_c_(CA)6tatgcacacacacgtgcacacagacatgcacacag(AC)19_85_281_365
GYTRLBM01BQD7D	1	SSR1_p2_(AC)34_68_27_94
GYTRLBM01AMDRC	1	SSR1_p1_(T)11_11_24_34
GX7HCKQ02H06FQ	1	SSR1_p1_(T)15_15_86_100
GZ7USVM04JSDT4	1	SSR1_p1_(G)12_12_37_48
pangxie_rep_c2375	1	SSR1_p3_(TAA)6_18_513_530
GYTRLBM01AGMVX	1	SSR1_c_(GA)30c(GA)21_103_158_260
pangxie_rep_c85	1	SSR1_p2_(GT)11_22_1935_1956
pangxie_c5079	1	SSR1_p2_(TG)13_26_1965_1990
GX7HCKQ02IHF3Y	1	SSR1_p1_(A)10_10_475_484
GX7HCKQ02GJEXH	1	SSR1_p1_(T)10_10_47_56
GX7HCKQ02GLQ7V	1	SSR1_p3_(TTG)5_15_86_100
pangxie_c24033	1	SSR1_c_(TC)7ctcnnnnncn(CT)14_52_279_330
GYTRLBM01BA6LU	1	SSR1_p1_(A)10_10_125_134
GX7HCKQ02G8TM5	1	SSR1_p1_(A)11_11_168_178
pangxie_rep_c13004	1	SSR1_p2_(GT)11_22_728_749
GYTRLBM01BVOEH	1	SSR1_p1_(T)26_26_69_94
GX7HCKQ02JTBUV	1	SSR1_c_(GCCT)5gcccgcgccaccacacgccgccacacaccact(AC)12g(CA)13ccatcagtccaccnc(CA)13_144_198_341
GX7HCKQ02JUUPF	1	SSR1_p2_(TC)9_18_97_114
GX7HCKQ02F95EY	1	SSR1_p1_(T)18_18_25_42
GZ7USVM04I7ZHN	1	SSR1_p2_(TC)6_12_161_172
pangxie_c30109	1	SSR1_p1_(T)10_10_158_167
GZ7USVM04I1L90	1	SSR1_p1_(T)10_10_101_110
GX7HCKQ02HIEQB	1	SSR1_p1_(T)11_11_120_130
GX7HCKQ02JN0XF	1	SSR1_c_(CCA)5ctgcagccccactgagggtgaagtgatagacatagtga(TGG)5_68_229_296
GX7HCKQ02HL5Q1	1	SSR1_p1_(T)13_13_4_16
pangxie_rep_c9675	1	SSR1_p1_(A)11_11_129_139
GYTRLBM01B87AK	1	SSR1_p2_(TG)6_12_247_258
GZ7USVM04IGMB9	1	SSR1_p3_(GCA)5_15_409_423
GX7HCKQ02HP0Y1	1	SSR1_p2_(GA)31_62_274_335
pangxie_rep_c36376	1	SSR1_p2_(TC)19_38_186_223
GYTRLBM01B70Z2	1	SSR1_p2_(CT)7_14_165_178
GX7HCKQ02FVILE	2	SSR1_c_(AC)7taacaat(TAAA)5_41_75_115;SSR2_p2_(CT)6_12_235_246
GYTRLBM01BSLUT	1	SSR1_p3_(GAG)10_30_481_510
GX7HCKQ02G2J35	1	SSR1_c_(AGT)10aga(AGT)8aacaaaaatattataaatctttgagtaaggaaagatttaatatattatcataatcattattaatatgcagtccctgtgagtgtgtca(AG)8_160_162_321
GX7HCKQ02HM99Z	1	SSR1_c_(TCA)5tcgttatcagtttgtttatacagtcccaacaaaaatgatgcctaaaaggtatgtatatt(TA)6_86_260_345
GYTRLBM01AP3UO	1	SSR1_p2_(CA)28_56_88_143
pangxie_rep_c41251	1	SSR1_p3_(ATT)10_30_542_571
GZ7USVM04JLIJH	1	SSR1_p1_(T)11_11_378_388
GX7HCKQ02JOORD	1	SSR1_p2_(AC)9_18_408_425
pangxie_rep_c24696	1	SSR1_p1_(T)10_10_118_127
GX7HCKQ02JLVRY	1	SSR1_p2_(CT)6_12_150_161
GX7HCKQ02FN9CA	1	SSR1_c_(TG)44t(TG)11_111_290_400
GX7HCKQ02JF8OF	1	SSR1_p2_(GT)14_28_46_73
GX7HCKQ02GQDI0	1	SSR1_p1_(T)21_21_270_290
pangxie_rep_c20742	1	SSR1_c_(TGG)5tgtcgagtctcacatgataaacaaacactgg(GA)6ggggaactgtctaaatattctctttagtcttggcttttcacgctcttcctctctctctcctcctctcacaatccattcctgcgtgccca(CT)6_159_226_384
GX7HCKQ02GIP82	2	SSR1_p3_(TGG)10_30_152_181;SSR2_c_(GA)20g(GA)16_73_364_436
pangxie_rep_c4090	1	SSR1_p3_(CAT)5_15_36_50
GX7HCKQ02JZ8KN	1	SSR1_c_(TC)6tttn(TC)8(AC)44_120_40_159
pangxie_c36857	1	SSR1_p1_(T)10_10_324_333
pangxie_c33710	1	SSR1_p2_(TG)21_42_150_191
GX7HCKQ02JNO44	1	SSR1_p3_(AGG)8_24_96_119
GYTRLBM01CF420	1	SSR1_c_(T)10cgaggcatttgaaccctttttcgaaaaatctaaatcctgaacctttcttctcg(AC)6_75_30_104
GX7HCKQ02GPIET	1	SSR1_p1_(T)57_57_25_81
GX7HCKQ02G5RN3	1	SSR1_p3_(AAG)5_15_99_113
GYTRLBM01A5D30	1	SSR1_p2_(AC)30_60_85_144
pangxie_rep_c33079	1	SSR1_p3_(CTC)6_18_231_248
pangxie_c36281	1	SSR1_p2_(TC)7_14_368_381
pangxie_c31214	1	SSR1_p1_(T)10_10_221_230
GZ7USVM04IF8SW	1	SSR1_p1_(C)14_14_102_115
pangxie_rep_c4902	3	SSR1_p3_(ACC)7_21_37_57;SSR2_p3_(TCC)7_21_1266_1286;SSR3_p3_(CCT)8_24_1454_1477
GZ7USVM04I46N6	1	SSR1_p2_(TG)18_36_110_145
pangxie_c8329	1	SSR1_p3_(GGT)5_15_42_56
GZ7USVM04IEGY9	1	SSR1_p1_(T)10_10_139_148
GX7HCKQ02IY9OM	1	SSR1_p2_(GT)14_28_48_75
pangxie_rep_c39451	1	SSR1_p2_(TC)6_12_259_270
GX7HCKQ02HE7K2	1	SSR1_c_(ACT)32a(TAC)9_124_38_161
GZ7USVM04I6AKE	1	SSR1_c_(AC)9gct(CA)8cgct(CA)6cgct(CA)6cgct(CA)8cgct(CA)6cgct(CA)15_139_73_211
pangxie_rep_c12379	1	SSR1_c_(GT)18tgt(TG)34_107_365_471
GX7HCKQ02GDZPN	1	SSR1_c_(TTC)15tctttatttgctatttcatttccattattttttccatttcttcatttatca(CT)6_108_106_213
GZ7USVM04IAELZ	1	SSR1_p2_(TC)6_12_247_258
GYTRLBM01BDAA9	2	SSR1_p1_(T)10_10_38_47;SSR2_p1_(T)11_11_453_463
GX7HCKQ02JY2HD	3	SSR1_p3_(TAC)12_36_52_87;SSR2_c_(ACT)6atttctactgcaagtacta(CTG)5_52_201_252;SSR3_p4_(CAGT)5_20_365_384
GX7HCKQ02HN0S0	1	SSR1_p4_(TCAG)5_20_452_471
GYTRLBM01A73W0	1	SSR1_c_(TG)6gtgcaaaatttttgaaagattgttaaatatgcaaaaaagtacacacatcacactgtaatattaa(AC)21_118_159_276
GX7HCKQ02F6CYL	1	SSR1_p1_(T)19_19_25_43
GX7HCKQ02GZARE	1	SSR1_c_(AG)44t(AG)7_103_378_480
pangxie_rep_c24887	1	SSR1_p3_(ACC)5_15_258_272
GX7HCKQ02I7TXE	1	SSR1_p1_(T)10_10_53_62
pangxie_rep_c12160	1	SSR1_p2_(CT)16_32_17_48
GX7HCKQ02HGR9Q	1	SSR1_p1_(A)12_12_323_334
GZ7USVM04IVGDT	1	SSR1_p1_(T)12_12_381_392
GYTRLBM01AZGGT	1	SSR1_c_(AG)16(TG)21_74_212_285
GX7HCKQ02HSIEV	1	SSR1_p2_(AG)7_14_182_195
pangxie_rep_c38651	1	SSR1_c_(AC)10at(AC)7taacaat(TAAA)5_63_124_186
GX7HCKQ02F8DF5	1	SSR1_p1_(T)10_10_522_531
pangxie_rep_c50522	1	SSR1_p4_(GACT)5_20_99_118
GZ7USVM04I9O0P	1	SSR1_p1_(T)10_10_8_17
pangxie_c30409	1	SSR1_c_(AC)10anacc(CA)6_37_1_37
GX7HCKQ02F5H0R	1	SSR1_p2_(GT)12_24_65_88
pangxie_c27820	1	SSR1_p2_(AC)20_40_429_468
GYTRLBM01BAM76	1	SSR1_c_(TATT)5cttttttttaacttagttatgttatgt(TG)11_69_463_531
GYTRLBM01AIODZ	1	SSR1_p1_(T)13_13_139_151
pangxie_c30501	1	SSR1_p2_(TA)6_12_160_171
pangxie_rep_c19405	1	SSR1_c_(TC)15tgaggatgggcacattcttcaggtagtaagagaaatggagatagagtgacataaggg(GA)9_105_128_232
GYTRLBM01ASIVB	1	SSR1_p2_(GT)13_26_46_71
GX7HCKQ02G8J5R	1	SSR1_p1_(T)11_11_219_229
pangxie_c38670	1	SSR1_p3_(TCA)6_18_455_472
GZ7USVM04JCGRQ	1	SSR1_p1_(T)12_12_33_44
GX7HCKQ02JO9H4	1	SSR1_p1_(A)16_16_230_245
pangxie_c39022	1	SSR1_p2_(CA)14_28_628_655
pangxie_rep_c25720	1	SSR1_p3_(GAG)5_15_184_198
GX7HCKQ02IY11N	1	SSR1_p2_(AC)16_32_146_177
pangxie_rep_c2768	1	SSR1_c_(AC)10a(AC)38_97_415_511
GZ7USVM04JWO1K	1	SSR1_p1_(A)10_10_256_265
GX7HCKQ02F8IA8	1	SSR1_p2_(AT)9_18_91_108
GX7HCKQ02HWYHW	1	SSR1_p4_(GACT)5_20_98_117
pangxie_rep_c14273	1	SSR1_p2_(TG)13_26_615_640
GYTRLBM01CF8HJ	1	SSR1_p1_(T)16_16_24_39
GYTRLBM01AVLBV	1	SSR1_p2_(GT)7_14_331_344
GYTRLBM01AMJK1	1	SSR1_p2_(GT)14_28_87_114
pangxie_rep_c46584	1	SSR1_c_(TG)11(AG)6_34_301_334
GYTRLBM01BVFGK	1	SSR1_p1_(A)10_10_253_262
GYTRLBM01CDM6E	1	SSR1_p2_(AT)6_12_95_106
GYTRLBM01BL6HT	1	SSR1_p4_(TCAG)5_20_270_289
GYTRLBM01B77EV	1	SSR1_c_(GC)6gtgcgcgtgcgtacgcgtgcttgcgtgct(TG)11ta(GT)12_89_157_245
GX7HCKQ02GTQ0Y	1	SSR1_p2_(CA)18_36_56_91
GX7HCKQ02HEC0M	1	SSR1_p2_(CT)8_16_146_161
pangxie_rep_c4029	1	SSR1_p2_(TA)7_14_34_47
GX7HCKQ02H2FB1	1	SSR1_p4_(GACT)5_20_89_108
pangxie_rep_c1082	1	SSR1_p4_(TTTA)6_24_267_290
GZ7USVM04ITNQ8	1	SSR1_p1_(A)12_12_460_471
GX7HCKQ02IVAXN	1	SSR1_p1_(T)11_11_173_183
GYTRLBM01A1ST2	1	SSR1_p1_(A)11_11_231_241
GZ7USVM04H07Z7	1	SSR1_p3_(GAT)5_15_40_54
GX7HCKQ02FQ6HA	1	SSR1_p2_(AC)24_48_303_350
GX7HCKQ02J3MX9	1	SSR1_c_(A)11c(A)10c(A)11c(A)10naaaaaaaaac(A)11caaaaaaac(A)11c(A)10_98_196_293
GZ7USVM04I8YER	2	SSR1_p3_(ACC)8_24_160_183;SSR2_p3_(TAC)7_21_418_438
GX7HCKQ02HR25Q	1	SSR1_p2_(GA)11_22_93_114
GX7HCKQ02HU7J4	1	SSR1_c_(AAC)6aat(AAC)8aagtaaacaacaatagtattaattataagaataaaaca(AAC)12aattaaacaacaacaagacaacaacaacaaacaataagacaacaataac(TAA)6(CAA)17_237_137_373
GZ7USVM04JB5H9	1	SSR1_p2_(TC)6_12_329_340
pangxie_rep_c46992	1	SSR1_p3_(TAA)9_27_80_106
GZ7USVM04JIJMS	1	SSR1_p2_(GT)23_46_180_225
GX7HCKQ02F8G81	1	SSR1_c_(T)10ccataaggataaaaaggatgtgattttatttttttttctaattgaatttagaatagaatgtgttgccgtgatgaaacttta(T)11gtttattttctatttatttatttatttttatttattttttttattta(T)12_161_54_214
GX7HCKQ02GVFTO	1	SSR1_p1_(T)11_11_429_439
pangxie_rep_c32814	1	SSR1_p3_(GTG)7_21_114_134
GZ7USVM04H1EW3	1	SSR1_p1_(G)11_11_35_45
pangxie_rep_c37729	1	SSR1_c_(CT)7(GT)29_72_76_147
pangxie_c19869	1	SSR1_p1_(A)10_10_566_575
pangxie_rep_c50530	1	SSR1_p1_(T)10_10_316_325
GYTRLBM01A82SJ	1	SSR1_p1_(T)11_11_23_33
GX7HCKQ02HM136	1	SSR1_p1_(T)21_21_24_44
GZ7USVM04J0WET	1	SSR1_p2_(AG)22_44_161_204
GZ7USVM04II2T7	1	SSR1_p2_(TG)7_14_319_332
GYTRLBM01AXJ4V	1	SSR1_p2_(AC)34_68_214_281
GX7HCKQ02G9JTP	1	SSR1_p2_(GA)25_50_287_336
GX7HCKQ02HC7N1	1	SSR1_c_(T)10n(T)10n(T)10n(T)19n(T)11n(T)12n(T)10_88_174_261
pangxie_c46208	1	SSR1_p2_(CA)6_12_386_397
GX7HCKQ02G2YWR	1	SSR1_p3_(GCA)7_21_130_150
GX7HCKQ02GAR81	1	SSR1_p2_(GT)11_22_280_301
pangxie_c46866	1	SSR1_c_(T)11ggtagtttagtatgatcgttgtattaagttgaggtcgtgaaagaataaa(GT)26_112_242_353
GZ7USVM04JQ39X	1	SSR1_p2_(CA)6_12_336_347
GX7HCKQ02JLUP2	1	SSR1_c_(TG)6aagtgtgagtaagattgaggcattccaacatttgatacagaataaaggactaaataact(A)14n(A)13n(A)13n(A)11n(A)10n(A)10_147_364_510
pangxie_c48224	1	SSR1_p1_(T)10_10_419_428
pangxie_rep_c1491	1	SSR1_p2_(TG)6_12_311_322
GZ7USVM04I1LDC	1	SSR1_p2_(AT)6_12_189_200
GX7HCKQ02JZ287	1	SSR1_p3_(ATC)5_15_244_258
GX7HCKQ02ILMIG	1	SSR1_p1_(T)13_13_23_35
pangxie_rep_c5631	4	SSR1_p4_(GACT)6_24_210_233;SSR2_p3_(GCA)5_15_345_359;SSR3_p3_(AGT)12_36_504_539;SSR4_p2_(GA)12_24_663_686
GX7HCKQ02I9A0E	1	SSR1_p1_(T)13_13_24_36
GX7HCKQ02G0O31	1	SSR1_p2_(TG)8_16_123_138
pangxie_rep_c37659	1	SSR1_p3_(ATT)5_15_389_403
pangxie_rep_c2734	1	SSR1_p3_(CAG)5_15_188_202
GX7HCKQ02HM8Q5	1	SSR1_p2_(TC)6_12_234_245
pangxie_rep_c1805	1	SSR1_p2_(GA)7_14_996_1009
pangxie_rep_c22560	1	SSR1_p2_(CT)6_12_469_480
pangxie_c14671	1	SSR1_p2_(CA)6_12_439_450
GX7HCKQ02JZG4U	1	SSR1_p2_(TG)45_90_168_257
pangxie_rep_c9711	3	SSR1_p2_(CT)6_12_34_45;SSR2_p2_(CT)6_12_258_269;SSR3_p2_(AC)6_12_495_506
GYTRLBM01B419S	1	SSR1_p1_(T)10_10_134_143
GYTRLBM01BMAJB	1	SSR1_p2_(TG)23_46_82_127
GYTRLBM01BILKI	1	SSR1_p2_(AC)45_90_168_257
GX7HCKQ02HR07U	1	SSR1_c_(A)11g(CA)21_54_131_184
GX7HCKQ02HK6F3	1	SSR1_c_(CA)9atggaatatgtctacgcacacacacaccctaaccaaatgtaaccaaaaat(CA)7aactcgcccccaa(AC)30_155_35_189
GX7HCKQ02G1I9I	1	SSR1_p2_(AC)36_72_30_101
pangxie_c29672	1	SSR1_p2_(GT)9_18_800_817
pangxie_rep_c33491	1	SSR1_p1_(A)10_10_71_80
GX7HCKQ02ISBJP	1	SSR1_p3_(CTC)5_15_176_190
GX7HCKQ02GWSEA	2	SSR1_p1_(T)11_11_188_198;SSR2_p2_(CA)22_44_324_367
GX7HCKQ02HAJ3C	2	SSR1_p5_(TTCCC)5_25_194_218;SSR2_p1_(A)10_10_375_384
pangxie_rep_c984	2	SSR1_p2_(CA)19_38_1_38;SSR2_p4_(ATTT)7_28_478_505
GX7HCKQ02IVKDV	1	SSR1_p3_(TGC)7_21_361_381
pangxie_rep_c33353	1	SSR1_p3_(GTA)6_18_330_347
pangxie_rep_c23629	1	SSR1_p2_(TA)6_12_730_741
pangxie_rep_c7594	1	SSR1_p4_(AGAC)5_20_148_167
GYTRLBM01AX2J8	1	SSR1_p1_(T)14_14_24_37
pangxie_rep_c45514	1	SSR1_c_(TG)11tacgttaacccttataatatggaatagtttaaat(CA)12t(AC)6_93_21_113
pangxie_rep_c26892	1	SSR1_p3_(GCT)5_15_709_723
pangxie_c11085	1	SSR1_p2_(CA)15_30_674_703
GZ7USVM04I3NAG	1	SSR1_p2_(AC)6_12_406_417
pangxie_c41351	1	SSR1_p1_(A)10_10_189_198
GYTRLBM01AIIFD	1	SSR1_p1_(T)11_11_504_514
GX7HCKQ02H6YF9	1	SSR1_p3_(TGA)5_15_394_408
pangxie_rep_c71789	1	SSR1_p2_(AC)12_24_372_395
GYTRLBM01AG9G7	1	SSR1_p2_(AC)7_14_72_85
pangxie_rep_c32751	1	SSR1_p3_(TTA)6_18_423_440
GZ7USVM04IV7J7	1	SSR1_p2_(CA)13_26_120_145
GZ7USVM04IN2Z2	1	SSR1_p1_(T)21_21_24_44
GZ7USVM04IM9DB	1	SSR1_p1_(T)18_18_24_41
pangxie_rep_c1108	1	SSR1_p3_(ACT)5_15_692_706
GX7HCKQ02HXH9O	1	SSR1_p1_(T)11_11_7_17
pangxie_rep_c22998	1	SSR1_p3_(TCA)5_15_309_323
GZ7USVM04IF9IJ	1	SSR1_p1_(T)10_10_130_139
pangxie_rep_c68118	1	SSR1_c_(GAT)6gacgacgac(GAT)7_48_49_96
GX7HCKQ02F090L	1	SSR1_p2_(AT)7_14_222_235
GYTRLBM01AP7IN	2	SSR1_p3_(CTC)6_18_86_103;SSR2_p2_(CA)11_22_349_370
pangxie_rep_c15413	2	SSR1_p2_(AC)6_12_201_212;SSR2_c_(AG)12atgctggagagttaaccatgttacaaaatgagccacattgtaacccatct(AC)10_94_596_689
GX7HCKQ02H8EZV	1	SSR1_p1_(T)14_14_125_138
pangxie_rep_c13358	1	SSR1_p1_(T)10_10_824_833
GX7HCKQ02HONC0	1	SSR1_p3_(ACC)9_27_59_85
GX7HCKQ02H0ZND	1	SSR1_c_(T)10aaccacagatcgtc(T)10_34_236_269
pangxie_rep_c19044	1	SSR1_p3_(AAT)6_18_102_119
pangxie_rep_c19110	1	SSR1_p2_(AG)11_22_278_299
pangxie_rep_c23463	1	SSR1_p3_(TTG)5_15_226_240
GX7HCKQ02H3V3G	1	SSR1_p1_(A)10_10_62_71
GZ7USVM04JNKD5	1	SSR1_p1_(T)10_10_55_64
pangxie_rep_c47577	1	SSR1_p2_(TC)13_26_94_119
GX7HCKQ02IHQ1A	1	SSR1_p2_(AC)16_32_81_112
GX7HCKQ02JDN39	1	SSR1_p1_(T)11_11_89_99
GYTRLBM01CC8FZ	1	SSR1_p2_(AG)37_74_155_228
pangxie_c41367	1	SSR1_p2_(AT)6_12_177_188
GX7HCKQ02G36I4	1	SSR1_p1_(T)10_10_57_66
pangxie_rep_c28107	1	SSR1_p3_(GTA)5_15_382_396
pangxie_rep_c15381	1	SSR1_p1_(T)10_10_295_304
GX7HCKQ02I6PCW	1	SSR1_c_(T)12n(T)10_23_89_111
GYTRLBM01BL9NY	1	SSR1_p2_(GA)7_14_430_443
pangxie_c44663	1	SSR1_c_(AC)7g(CA)16_47_137_183
GYTRLBM01A9A5Y	1	SSR1_c_(AT)6ttttaatatttttggcaatac(T)10_43_44_86
pangxie_c48597	1	SSR1_c_(CT)7tatacataggtgtctatctagctgctgaacaagacacttcaacagatccaagacacttttcttggcatgctatggacaggacagg(AC)16_131_209_339
pangxie_c10658	2	SSR1_p1_(T)10_10_172_181;SSR2_p2_(CT)6_12_484_495
GX7HCKQ02GB13D	1	SSR1_p1_(T)13_13_24_36
GX7HCKQ02FSA6T	2	SSR1_p2_(GT)8_16_307_322;SSR2_p1_(A)10_10_464_473
GX7HCKQ02JA3AX	1	SSR1_p2_(AG)14_28_158_185
pangxie_rep_c29223	1	SSR1_p2_(AC)20_40_516_555
GYTRLBM01BHEKB	1	SSR1_p1_(T)12_12_185_196
pangxie_rep_c36600	1	SSR1_p2_(CA)15_30_310_339
pangxie_rep_c6716	1	SSR1_p3_(GAG)6_18_313_330
pangxie_rep_c44211	1	SSR1_p1_(A)10_10_364_373
GX7HCKQ02JOSUM	1	SSR1_p1_(T)12_12_24_35
GX7HCKQ02G353M	1	SSR1_p2_(TG)21_42_65_106
GZ7USVM04I4H0R	1	SSR1_p1_(T)11_11_125_135
GX7HCKQ02JGQZ2	1	SSR1_p1_(T)11_11_56_66
GX7HCKQ02II8Z0	1	SSR1_p1_(A)10_10_102_111
GX7HCKQ02JTZD1	1	SSR1_p1_(T)12_12_24_35
pangxie_rep_c301	1	SSR1_c_(CAA)5tagcaacaataact(ATA)5(ACA)24gacaaaattgaagaaaaggaagaaaggaacaaaaaagaagaacaagaaaatttaaggt(ACA)18_228_1005_1232
GYTRLBM01ASCB5	1	SSR1_p2_(CT)6_12_74_85
GX7HCKQ02I2F5U	1	SSR1_c_(TC)6ttctn(TC)12_41_327_367
GZ7USVM04JX3CY	1	SSR1_p1_(A)13_13_396_408
GYTRLBM01BHQ1I	1	SSR1_p1_(T)10_10_267_276
GYTRLBM01APYF7	1	SSR1_p1_(T)13_13_307_319
GZ7USVM04JVSP5	1	SSR1_p1_(T)13_13_24_36
GX7HCKQ02IAGB4	1	SSR1_p1_(T)12_12_22_33
GZ7USVM04JH0S4	1	SSR1_p1_(T)11_11_147_157
pangxie_rep_c38776	1	SSR1_p3_(TTC)6_18_242_259
GX7HCKQ02HJ965	1	SSR1_p2_(CT)6_12_112_123
GX7HCKQ02HP5WV	2	SSR1_c_(GAG)5c(AGG)7_37_53_89;SSR2_c*_(ACA)14actacaacaacaacgagaacaagaacaagaacaa(AAC)5(AACA)9*_124_376_499
GX7HCKQ02HABJ2	1	SSR1_p2_(AG)8_16_38_53
GX7HCKQ02I0P1H	1	SSR1_p3_(GCA)5_15_144_158
pangxie_c38245	1	SSR1_p1_(T)10_10_218_227
GX7HCKQ02ITODB	1	SSR1_p3_(TGA)5_15_364_378
pangxie_rep_c27779	1	SSR1_p2_(CA)37_74_423_496
GZ7USVM04H9MRN	1	SSR1_p1_(A)42_42_43_84
[truncated: 15,619 more rows]
