# Supplementary material for: Transcriptome Analysis of the Mud Crab (Scylla paramamosain) by 454 Deep Sequencing: Assembly, Annotation, and Marker Discovery
Source: PLoS One. 2014 Jul 23;9(7):e102668. doi: 10.1371/journal.pone.0102668 (PMC4108364; doi:10.1371/journal.pone.0102668)
Supplement: File S5 — Potential SNPs identified in unigenes. (XLSX) [file pone.0102668.s005.xlsx]

## Sheet: ssahaSNP.output.SNP
Contig_ID	Contig_Base	Start_position	Depth	Read_base_count
pangxie_rep_c44397	T	493	17769	A(5),C(17764)
pangxie_c14980	C	472	12372	A(5),T(12365),G(2)
pangxie_rep_c950	C	458	11608	A(10),T(11595),G(3)
pangxie_rep_c44397	C	428	10963	A(16),T(10945),G(2)
pangxie_rep_c13778	T	454	9214	C(9214)
pangxie_rep_c44397	C	242	9131	A(3),T(9127),G(1)
pangxie_rep_c66403	A	425	8707	T(7),C(6),G(8694)
pangxie_rep_c12026	T	435	7312	A(781),C(8),G(6523)
pangxie_rep_c75322	A	235	7192	T(2),G(7190)
pangxie_rep_c44397	C	121	7048	A(3),T(7039),G(6)
pangxie_rep_c4891	T	264	6933	A(3),C(6878),G(52)
pangxie_rep_c75322	G	210	6930	A(6907),T(1),C(22)
pangxie_rep_c75322	G	181	6921	A(6915),T(2),C(4)
pangxie_rep_c75322	G	193	6887	A(6875),T(3),C(9)
pangxie_rep_c421	T	442	6561	A(13),C(6547),G(1)
pangxie_rep_c44397	T	50	5994	A(63),C(10),G(5921)
pangxie_rep_c44397	G	72	5895	A(5893),T(1),C(1)
pangxie_rep_c44397	C	79	5807	A(5791),T(3),G(13)
pangxie_rep_c5464	C	1012	5791	A(8),T(11),G(5772)
pangxie_rep_c48410	C	677	5125	A(6),T(5119)
pangxie_c4449	C	337	5104	A(1),T(5094),G(9)
pangxie_c59582	G	173	4817	A(4815),T(1),C(1)
pangxie_rep_c74656	C	230	4680	A(27),T(4649),G(4)
pangxie_c14980	T	523	4609	A(2),C(4603),G(4)
pangxie_rep_c447	A	1138	4358	T(3),G(4355)
pangxie_rep_c66403	T	419	4334	A(3),C(11),G(4320)
pangxie_c18658	C	387	4247	T(4246),G(1)
pangxie_rep_c65977	T	69	4221	A(2),C(4218),G(1)
pangxie_rep_c12026	T	209	4070	A(4060),C(5),G(5)
pangxie_rep_c962	C	512	3905	A(9),T(3896)
pangxie_rep_c1902	A	112	3835	T(10),G(3825)
pangxie_rep_c62140	A	407	3378	T(1),G(3377)
pangxie_rep_c75854	G	347	3177	A(3175),C(2)
pangxie_rep_c58472	C	280	2963	T(2963)
pangxie_rep_c11832	G	365	2877	A(2875),C(2)
pangxie_rep_c11515	C	447	2858	A(17),T(2833),G(8)
pangxie_rep_c76349	G	158	2808	A(2808)
pangxie_rep_c76237	A	231	2770	T(1),G(2769)
pangxie_rep_c76237	G	244	2749	A(2749)
pangxie_rep_c74656	A	428	2734	T(1),C(2733)
pangxie_rep_c74656	C	426	2719	A(2701),T(15),G(3)
pangxie_rep_c74656	C	416	2514	A(5),T(1),G(2508)
pangxie_rep_c74656	G	418	2501	T(16),C(2485)
pangxie_rep_c74656	C	419	2421	A(1),T(2420)
pangxie_rep_c1084	A	1283	2404	T(3),C(2401)
pangxie_rep_c1384	G	936	2220	A(2219),T(1)
pangxie_rep_c75975	C	287	2203	A(1),T(2202)
pangxie_rep_c75975	A	321	2191	T(1),C(5),G(2185)
pangxie_rep_c643	G	459	2153	A(2153)
pangxie_rep_c36466	G	490	2097	A(2095),T(2)
pangxie_rep_c76237	A	432	2070	T(2064),C(2),G(4)
pangxie_rep_c76237	T	431	2069	G(2069)
pangxie_rep_c76237	G	433	2068	A(2060),T(5),C(3)
pangxie_rep_c47231	C	200	1950	A(2),T(1948)
pangxie_rep_c23474	G	626	1863	A(1861),C(2)
pangxie_rep_c47231	T	99	1835	A(1835)
pangxie_rep_c20609	G	398	1831	A(1813),T(17),C(1)
pangxie_rep_c47231	T	94	1806	A(10),C(1796)
pangxie_rep_c57075	C	231	1783	A(1),T(1782)
pangxie_rep_c962	T	698	1773	C(1759),G(14)
pangxie_rep_c74656	T	470	1726	A(73),G(1653)
pangxie_rep_c28602	G	436	1664	A(1663),T(1)
pangxie_rep_c74656	G	469	1658	A(4),T(1646),C(8)
pangxie_rep_c2814	A	130	1655	G(1655)
pangxie_rep_c75975	T	357	1637	C(1637)
pangxie_rep_c17420	G	331	1626	A(1625),T(1)
pangxie_rep_c67717	A	524	1564	T(23),C(1),G(1540)
pangxie_rep_c490	G	530	1534	A(7),C(1527)
pangxie_c72526	A	338	1534	T(1),C(276),G(1257)
pangxie_rep_c50435	C	693	1518	A(2),T(1515),G(1)
pangxie_rep_c30077	C	393	1435	A(82),T(1352),G(1)
pangxie_rep_c30077	T	392	1429	A(1429)
pangxie_c72526	G	149	1386	A(1386)
pangxie_rep_c566	A	835	1330	G(1330)
pangxie_rep_c414	G	483	1297	A(1297)
pangxie_rep_c100	T	1164	1283	C(1283)
pangxie_rep_c47231	A	498	1258	T(2),G(1256)
pangxie_rep_c76237	A	82	1250	T(1248),C(2)
pangxie_rep_c30625	T	112	1209	A(1),C(1207),G(1)
pangxie_c27718	C	371	1201	T(1201)
pangxie_c39136	C	61	1191	A(2),T(1189)
pangxie_rep_c63452	C	353	1155	A(1),T(1154)
pangxie_rep_c76237	G	144	1149	A(5),T(1141),C(3)
pangxie_rep_c4891	G	256	1149	A(1142),T(6),C(1)
pangxie_rep_c65977	A	335	1144	G(1144)
pangxie_rep_c54143	A	1000	1142	T(1),G(1141)
pangxie_rep_c1384	A	585	1140	T(2),G(1138)
pangxie_c75142	G	207	1138	A(1137),C(1)
pangxie_rep_c35818	C	336	1127	A(1122),T(1),G(4)
pangxie_rep_c1384	G	603	1119	A(1115),T(4)
pangxie_rep_c44011	A	454	1118	T(1),G(1117)
pangxie_rep_c76378	A	216	1086	T(1),C(1084),G(1)
pangxie_rep_c75975	G	225	1064	A(1058),C(6)
pangxie_rep_c32846	C	597	1047	T(1047)
pangxie_rep_c50911	G	253	1046	A(1046)
pangxie_rep_c58472	T	416	1041	A(1035),C(4),G(2)
pangxie_rep_c67717	T	512	1038	C(1037),G(1)
pangxie_rep_c69654	C	138	1004	T(996),G(8)
pangxie_rep_c69654	A	224	999	T(3),C(1),G(995)
pangxie_rep_c68602	T	81	993	A(4),C(989)
pangxie_rep_c58472	T	215	991	A(978),C(9),G(4)
pangxie_rep_c30625	T	449	983	C(980),G(3)
pangxie_rep_c1384	C	615	980	T(979),G(1)
pangxie_rep_c97	G	1134	977	A(976),C(1)
pangxie_rep_c74381	A	233	974	G(974)
pangxie_rep_c490	A	308	964	T(960),C(2),G(2)
pangxie_rep_c1384	G	699	962	A(959),T(2),C(1)
pangxie_rep_c13235	A	1115	935	T(2),C(1),G(932)
pangxie_rep_c39302	G	483	934	A(933),T(1)
pangxie_rep_c44397	T	481	932	A(3),C(921),G(8)
pangxie_rep_c66403	G	313	923	A(915),T(8)
pangxie_c24097	G	431	922	A(921),C(1)
pangxie_rep_c44397	G	480	917	A(911),C(6)
pangxie_rep_c44397	C	494	917	A(205),T(710),G(2)
pangxie_rep_c950	G	1279	912	A(895),T(17)
pangxie_rep_c65732	T	413	909	C(905),G(4)
pangxie_rep_c66403	A	386	906	G(906)
pangxie_rep_c66403	G	377	903	A(903)
pangxie_rep_c76352	G	549	900	A(900)
pangxie_rep_c68798	G	213	892	A(890),T(1),C(1)
pangxie_rep_c66403	C	493	882	T(880),G(2)
pangxie_rep_c66403	A	538	880	G(880)
pangxie_rep_c66403	C	562	875	A(871),G(4)
pangxie_rep_c773	A	197	872	G(872)
pangxie_rep_c66403	C	293	870	A(1),T(869)
pangxie_rep_c66403	G	291	869	A(869)
pangxie_rep_c1384	C	618	868	T(868)
pangxie_c46053	C	550	863	A(2),T(860),G(1)
pangxie_rep_c1384	G	555	844	A(840),T(3),C(1)
pangxie_rep_c62341	T	226	824	C(823),G(1)
pangxie_c24097	G	302	819	A(817),C(2)
pangxie_c75142	A	169	818	T(4),C(814)
pangxie_c75142	G	183	817	T(817)
pangxie_c46053	T	620	812	C(812)
pangxie_rep_c66403	A	462	802	G(802)
pangxie_rep_c69654	T	419	798	C(798)
pangxie_rep_c7822	C	615	792	A(450),T(342)
pangxie_rep_c62140	A	270	790	T(779),C(2),G(9)
pangxie_rep_c54608	C	394	789	A(2),T(787)
pangxie_rep_c490	A	577	783	G(783)
pangxie_rep_c962	T	365	782	C(782)
pangxie_rep_c54608	C	415	780	A(1),T(773),G(6)
pangxie_rep_c54608	C	419	777	A(1),T(776)
pangxie_rep_c13778	A	455	776	C(1),G(775)
pangxie_rep_c139	T	485	773	C(773)
pangxie_rep_c67717	A	593	764	G(764)
pangxie_rep_c1384	C	582	764	A(2),T(762)
pangxie_rep_c54608	T	442	756	C(756)
pangxie_rep_c54608	C	450	753	T(753)
pangxie_rep_c54608	T	440	752	C(748),G(4)
pangxie_rep_c13778	G	494	749	A(604),C(145)
pangxie_rep_c54608	G	453	748	A(747),T(1)
pangxie_rep_c76237	A	425	746	G(746)
pangxie_rep_c76237	T	447	746	C(12),G(734)
pangxie_rep_c76237	C	217	743	T(743)
pangxie_rep_c76237	A	262	742	T(2),G(740)
pangxie_rep_c566	T	1317	740	C(740)
pangxie_rep_c54608	C	459	739	A(4),T(1),G(734)
pangxie_rep_c67717	A	590	737	G(737)
pangxie_rep_c76237	C	286	737	A(736),G(1)
pangxie_rep_c76237	C	448	737	G(737)
pangxie_rep_c76237	G	348	737	A(1),T(735),C(1)
pangxie_rep_c13778	G	235	736	A(729),T(7)
pangxie_rep_c76237	T	446	735	C(734),G(1)
pangxie_rep_c76237	A	346	735	C(734),G(1)
pangxie_rep_c54143	C	967	733	A(1),T(732)
pangxie_rep_c7822	C	572	729	T(729)
pangxie_rep_c76237	G	452	729	A(728),T(1)
pangxie_rep_c54608	A	468	728	G(728)
pangxie_rep_c44397	T	482	728	A(7),C(720),G(1)
pangxie_rep_c54608	C	461	726	G(726)
pangxie_rep_c13778	T	690	725	C(725)
pangxie_rep_c528	C	2194	725	T(725)
pangxie_rep_c49825	A	406	721	G(721)
pangxie_c47843	A	364	714	G(714)
pangxie_rep_c44397	T	491	713	A(1),C(712)
pangxie_rep_c76237	T	479	711	A(706),C(2),G(3)
pangxie_rep_c53065	T	324	708	C(708)
pangxie_rep_c62140	A	472	703	T(696),G(7)
pangxie_rep_c372	T	94	702	C(702)
pangxie_rep_c13778	C	485	701	T(701)
pangxie_rep_c372	C	85	698	A(2),T(691),G(5)
pangxie_rep_c447	T	1297	696	A(3),C(693)
pangxie_rep_c54489	T	193	690	C(690)
pangxie_rep_c73180	T	414	689	A(1),C(688)
pangxie_rep_c66403	C	256	688	A(1),T(687)
pangxie_rep_c73180	G	458	687	A(684),C(3)
pangxie_rep_c73180	G	390	685	A(9),T(676)
pangxie_rep_c73180	A	229	684	T(2),C(673),G(9)
pangxie_rep_c73180	T	330	684	C(6),G(678)
pangxie_rep_c73180	C	328	682	A(678),T(3),G(1)
pangxie_rep_c73180	A	230	682	C(1),G(681)
pangxie_rep_c950	C	577	681	A(3),G(678)
pangxie_rep_c73180	C	224	674	A(1),T(673)
pangxie_rep_c73180	G	228	674	C(674)
pangxie_rep_c73180	A	197	672	T(669),C(1),G(2)
pangxie_rep_c54608	C	488	668	A(665),T(1),G(2)
pangxie_rep_c76237	A	186	664	T(1),G(663)
pangxie_rep_c54608	T	494	657	G(657)
pangxie_rep_c13778	G	473	656	A(649),T(7)
pangxie_rep_c73180	G	151	652	A(652)
pangxie_c27718	G	239	648	A(648)
pangxie_c72953	C	454	648	A(1),G(647)
pangxie_c72953	G	455	647	T(1),C(646)
pangxie_rep_c73180	C	150	646	A(643),T(2),G(1)
pangxie_rep_c73180	T	122	646	A(2),C(644)
pangxie_rep_c67717	G	125	645	A(645)
pangxie_rep_c17420	C	135	645	T(288),G(357)
pangxie_rep_c45339	C	39	644	A(624),T(19),G(1)
pangxie_rep_c447	T	1486	643	C(643)
pangxie_rep_c73180	C	155	643	A(1),T(640),G(2)
pangxie_rep_c13235	T	955	642	C(642)
pangxie_rep_c54608	T	492	637	A(637)
pangxie_rep_c24884	C	608	637	T(637)
pangxie_rep_c11832	G	251	636	A(636)
pangxie_rep_c73180	G	82	628	A(628)
pangxie_rep_c45339	T	42	625	A(624),G(1)
pangxie_rep_c45339	A	41	623	T(623)
pangxie_rep_c160	A	463	622	T(7),G(615)
pangxie_rep_c73180	A	45	620	T(2),C(610),G(8)
pangxie_rep_c76349	C	139	618	A(1),T(617)
pangxie_rep_c11856	C	243	617	T(617)
pangxie_rep_c54608	A	502	614	T(614)
pangxie_rep_c73180	A	44	613	G(613)
pangxie_rep_c76237	A	111	610	G(610)
pangxie_rep_c49825	C	448	606	A(7),T(599)
pangxie_rep_c50817	G	227	603	A(603)
pangxie_rep_c73195	C	465	600	T(599),G(1)
pangxie_rep_c44397	C	239	599	A(2),T(31),G(566)
pangxie_rep_c62140	T	124	599	A(1),C(8),G(590)
pangxie_rep_c73180	T	489	599	C(599)
pangxie_rep_c39302	A	575	590	G(590)
pangxie_rep_c75513	A	301	583	T(1),G(582)
pangxie_rep_c1384	G	624	582	A(443),T(1),C(138)
pangxie_rep_c75513	A	325	582	T(8),G(574)
pangxie_rep_c73180	T	251	581	A(1),C(576),G(4)
pangxie_rep_c75513	A	352	581	G(581)
pangxie_rep_c75513	A	298	580	T(7),G(573)
pangxie_rep_c75513	A	316	579	C(1),G(578)
pangxie_rep_c66403	A	623	576	C(576)
pangxie_c11632	G	361	574	T(571),C(3)
pangxie_rep_c1384	A	630	574	T(6),C(1),G(567)
pangxie_rep_c75513	G	321	573	A(571),C(2)
pangxie_rep_c75513	C	304	573	A(569),G(4)
pangxie_rep_c66403	G	625	572	T(572)
pangxie_rep_c75513	G	334	570	A(570)
pangxie_rep_c75513	A	370	570	C(570)
pangxie_rep_c75513	A	319	569	T(567),C(1),G(1)
pangxie_rep_c490	T	315	568	A(565),C(2),G(1)
pangxie_rep_c5464	C	1087	568	T(566),G(2)
pangxie_rep_c2814	G	211	567	A(567)
pangxie_rep_c75513	A	313	566	G(566)
pangxie_rep_c75513	G	349	566	A(566)
pangxie_rep_c75513	A	391	565	G(565)
pangxie_rep_c75513	G	346	564	A(564)
pangxie_rep_c75513	A	379	564	T(562),C(2)
pangxie_rep_c49825	T	460	561	A(556),C(2),G(3)
pangxie_rep_c1384	G	672	560	A(537),T(23)
pangxie_rep_c75513	G	364	560	A(560)
pangxie_rep_c10625	T	360	560	C(560)
pangxie_rep_c76237	G	102	560	A(559),C(1)
pangxie_rep_c75513	T	369	555	C(555)
pangxie_rep_c75513	G	388	554	C(554)
pangxie_c74587	C	449	554	T(554)
pangxie_rep_c75513	G	367	553	A(553)
pangxie_rep_c773	G	393	553	A(553)
pangxie_rep_c75513	T	381	552	C(551),G(1)
pangxie_rep_c51499	A	288	552	T(1),G(551)
pangxie_rep_c66403	A	198	551	T(2),C(9),G(540)
pangxie_rep_c1384	C	884	550	T(528),G(22)
pangxie_rep_c1384	A	873	550	G(550)
pangxie_rep_c1384	A	883	549	C(13),G(536)
pangxie_rep_c75513	T	399	547	A(546),G(1)
pangxie_rep_c75513	G	429	546	T(10),C(536)
pangxie_rep_c75513	C	400	545	G(545)
pangxie_rep_c643	C	659	543	T(543)
pangxie_rep_c65237	T	586	542	C(542)
pangxie_rep_c75513	C	412	539	A(1),G(538)
pangxie_rep_c962	A	482	538	T(1),C(2),G(535)
pangxie_rep_c75513	C	430	536	A(528),T(5),G(3)
pangxie_rep_c54608	C	513	534	A(532),G(2)
pangxie_rep_c44397	G	455	532	A(526),C(6)
pangxie_rep_c75513	A	445	532	T(1),G(531)
pangxie_rep_c76026	C	530	530	T(527),G(3)
pangxie_rep_c19688	C	541	530	A(1),T(529)
pangxie_c74587	C	506	529	T(529)
pangxie_rep_c76349	G	21	527	A(2),T(1),C(524)
pangxie_rep_c76026	G	513	526	A(526)
pangxie_rep_c50205	G	527	524	C(524)
pangxie_rep_c43820	C	933	519	T(519)
pangxie_rep_c30625	C	126	517	A(2),T(515)
pangxie_rep_c65237	A	617	517	C(517)
pangxie_rep_c10625	G	385	517	A(517)
pangxie_rep_c49825	G	469	515	A(514),C(1)
pangxie_rep_c49825	C	472	513	T(513)
pangxie_rep_c47142	T	396	513	A(16),C(494),G(3)
pangxie_c14980	C	541	510	A(1),T(509)
pangxie_rep_c76026	C	477	509	A(509)
pangxie_rep_c5414	G	468	508	A(508)
pangxie_rep_c30483	C	326	506	G(506)
pangxie_rep_c73580	C	101	505	A(1),T(504)
pangxie_rep_c72247	G	190	504	A(504)
pangxie_rep_c44397	A	269	503	T(4),C(473),G(26)
pangxie_rep_c59931	G	70	496	A(496)
pangxie_rep_c105	A	342	492	C(1),G(491)
pangxie_rep_c73580	A	232	492	T(1),G(491)
pangxie_rep_c53065	A	238	487	T(1),G(486)
pangxie_rep_c44397	C	522	487	T(487)
pangxie_rep_c372	G	413	485	A(484),C(1)
pangxie_rep_c24884	A	743	483	T(1),G(482)
pangxie_rep_c43820	G	1050	483	A(482),T(1)
pangxie_rep_c35010	G	326	478	A(478)
pangxie_rep_c51095	G	336	477	A(477)
pangxie_rep_c43820	G	1065	476	T(475),C(1)
pangxie_rep_c490	A	316	475	T(437),C(1),G(37)
pangxie_rep_c35818	C	249	475	T(475)
pangxie_rep_c12026	C	135	474	A(472),T(2)
pangxie_rep_c39302	A	738	473	G(473)
pangxie_c33876	G	136	472	A(470),C(2)
pangxie_c33876	T	106	472	A(471),G(1)
pangxie_rep_c1384	A	882	471	T(3),G(468)
pangxie_c74587	C	524	470	T(470)
pangxie_rep_c11856	A	256	470	G(470)
pangxie_rep_c907	T	112	469	A(1),C(468)
pangxie_rep_c62123	G	396	469	A(1),C(468)
pangxie_rep_c1384	G	843	468	A(468)
pangxie_rep_c907	C	118	468	A(1),T(467)
pangxie_rep_c907	C	146	468	T(468)
pangxie_rep_c49825	T	487	467	C(467)
pangxie_rep_c1625	A	504	467	C(451),G(16)
pangxie_rep_c49825	C	490	467	T(467)
pangxie_rep_c43820	C	1045	465	A(464),G(1)
pangxie_rep_c73580	A	54	464	T(1),C(463)
pangxie_rep_c49825	C	493	464	A(464)
pangxie_rep_c27212	A	205	462	G(462)
pangxie_rep_c446	A	475	460	G(460)
pangxie_rep_c75513	A	477	458	C(1),G(457)
pangxie_c74587	C	334	458	T(458)
pangxie_rep_c65237	A	589	455	G(455)
pangxie_rep_c68602	A	420	454	T(2),G(452)
pangxie_rep_c21154	T	438	453	C(453)
pangxie_rep_c54143	C	883	451	T(448),G(3)
pangxie_rep_c54251	T	261	450	A(34),C(392),G(24)
pangxie_rep_c44397	C	176	449	A(12),T(45),G(392)
pangxie_rep_c44397	G	353	448	A(447),C(1)
pangxie_rep_c57096	C	125	447	T(447)
pangxie_rep_c6582	C	698	445	A(282),T(160),G(3)
pangxie_rep_c62140	A	211	444	T(1),G(443)
pangxie_rep_c447	A	144	443	G(443)
pangxie_rep_c54608	A	120	443	T(442),C(1)
pangxie_rep_c67717	G	268	441	A(441)
pangxie_rep_c12026	A	423	441	T(12),C(18),G(411)
pangxie_rep_c24762	G	242	440	A(440)
pangxie_rep_c73580	A	340	440	G(440)
pangxie_rep_c35010	C	395	439	A(1),T(438)
pangxie_rep_c13778	C	488	439	T(439)
pangxie_rep_c65237	C	655	438	A(72),T(366)
pangxie_rep_c13778	G	542	436	A(435),T(1)
pangxie_rep_c50911	A	465	436	G(436)
pangxie_c14894	T	95	432	C(430),G(2)
pangxie_rep_c46484	G	400	432	A(432)
pangxie_rep_c20903	G	508	431	A(431)
pangxie_rep_c20903	C	349	431	T(431)
pangxie_rep_c73195	A	99	423	G(423)
pangxie_rep_c19811	C	65	422	A(3),T(3),G(416)
pangxie_c39136	T	62	422	C(422)
pangxie_rep_c51715	T	393	421	C(419),G(2)
pangxie_rep_c54608	T	167	421	A(421)
pangxie_rep_c13778	G	158	419	A(8),T(411)
pangxie_rep_c73404	T	339	418	C(418)
pangxie_c24366	G	777	418	A(418)
pangxie_rep_c15535	A	44	415	T(1),G(414)
pangxie_rep_c51499	G	43	414	A(414)
pangxie_rep_c13778	G	32	413	A(411),T(1),C(1)
pangxie_rep_c73580	A	202	409	G(409)
pangxie_rep_c1384	G	723	409	A(409)
pangxie_rep_c62123	A	457	408	C(407),G(1)
pangxie_rep_c62123	T	458	408	A(407),C(1)
pangxie_rep_c62123	T	379	407	C(407)
pangxie_rep_c73404	T	381	405	C(401),G(4)
pangxie_rep_c73580	G	253	403	A(403)
pangxie_rep_c62023	T	473	402	A(6),C(378),G(18)
pangxie_rep_c62023	C	481	402	A(1),T(401)
pangxie_rep_c62023	C	462	401	A(14),G(387)
pangxie_rep_c65237	T	681	401	C(401)
pangxie_rep_c12026	G	422	400	A(396),C(4)
pangxie_rep_c51095	G	312	399	A(399)
pangxie_rep_c13778	G	569	398	A(393),T(5)
pangxie_rep_c62023	C	452	398	A(398)
pangxie_rep_c66403	T	176	397	A(5),C(392)
pangxie_rep_c62023	C	484	396	A(1),T(395)
pangxie_rep_c4891	G	8	396	A(396)
pangxie_rep_c62023	A	455	396	C(396)
pangxie_rep_c17420	A	134	396	T(9),C(1),G(386)
pangxie_rep_c35836	A	1319	395	T(194),G(201)
pangxie_rep_c44397	T	257	395	C(394),G(1)
pangxie_rep_c23474	C	786	395	T(395)
pangxie_rep_c447	T	1564	394	C(394)
pangxie_rep_c7822	T	676	394	A(333),C(53),G(8)
pangxie_rep_c62023	C	447	393	A(4),G(389)
pangxie_rep_c65237	C	690	392	T(391),G(1)
pangxie_rep_c62023	T	454	392	A(1),C(4),G(387)
pangxie_rep_c49565	C	481	392	A(392)
pangxie_rep_c62023	C	446	391	A(389),T(1),G(1)
pangxie_rep_c62023	G	458	391	A(6),C(385)
pangxie_rep_c73180	C	239	391	A(2),T(389)
pangxie_rep_c51499	A	339	390	C(390)
pangxie_rep_c62023	G	450	389	C(389)
pangxie_rep_c54489	C	63	389	T(389)
pangxie_rep_c71103	A	364	389	C(2),G(387)
pangxie_rep_c52243	G	265	389	A(388),T(1)
pangxie_rep_c68786	C	280	388	A(3),T(385)
pangxie_rep_c195	C	399	386	T(386)
pangxie_rep_c44397	A	178	386	C(371),G(15)
pangxie_rep_c62023	T	460	385	A(385)
pangxie_rep_c62023	C	465	385	A(1),T(384)
pangxie_rep_c44397	G	177	385	A(380),T(5)
pangxie_rep_c62023	C	461	385	A(385)
pangxie_rep_c62023	G	469	385	T(384),C(1)
pangxie_rep_c13778	A	289	384	T(366),C(2),G(16)
pangxie_rep_c51095	C	300	383	T(383)
pangxie_rep_c6582	T	341	383	A(3),C(380)
pangxie_rep_c62990	C	243	382	T(382)
pangxie_rep_c36420	T	648	380	C(380)
pangxie_rep_c65977	A	282	378	T(14),C(86),G(278)
pangxie_rep_c11515	C	698	377	A(245),T(96),G(36)
pangxie_rep_c13778	G	290	375	A(373),T(2)
pangxie_rep_c742	C	788	375	G(375)
pangxie_rep_c160	T	959	374	C(374)
pangxie_rep_c54213	A	185	374	T(1),G(373)
pangxie_rep_c72443	C	380	374	A(3),T(370),G(1)
pangxie_rep_c52779	C	223	374	G(374)
pangxie_rep_c64051	A	407	374	T(2),G(372)
pangxie_rep_c100	A	148	374	G(374)
pangxie_rep_c13778	A	173	372	T(2),G(370)
pangxie_rep_c13778	C	175	371	A(358),T(11),G(2)
pangxie_rep_c26517	G	146	367	A(367)
pangxie_rep_c13778	G	212	367	A(364),T(3)
pangxie_rep_c13778	G	194	366	A(6),T(360)
pangxie_rep_c6582	G	680	365	A(365)
pangxie_rep_c5464	C	797	361	T(361)
pangxie_rep_c17420	A	138	360	C(2),G(358)
pangxie_rep_c13778	A	315	359	T(1),C(345),G(13)
pangxie_rep_c64051	C	382	357	T(357)
pangxie_rep_c13778	G	314	356	A(354),C(2)
pangxie_rep_c13778	C	329	356	A(2),T(4),G(350)
pangxie_rep_c13138	T	686	355	C(355)
pangxie_rep_c47433	T	65	355	A(1),C(352),G(2)
pangxie_rep_c1625	G	1162	354	A(354)
pangxie_rep_c65977	C	283	354	T(286),G(68)
pangxie_rep_c44397	G	404	354	A(350),T(3),C(1)
pangxie_rep_c48802	G	243	352	A(352)
pangxie_rep_c1384	C	732	352	A(349),T(2),G(1)
pangxie_rep_c44397	C	410	352	A(1),T(342),G(9)
pangxie_rep_c62123	A	237	352	G(352)
pangxie_rep_c39282	C	166	351	T(351)
pangxie_rep_c22866	C	262	350	T(350)
pangxie_rep_c13778	G	350	349	A(345),T(4)
pangxie_rep_c54213	G	193	349	A(136),T(10),C(203)
pangxie_rep_c1384	G	744	347	A(332),C(15)
pangxie_rep_c13778	C	316	347	A(345),T(2)
pangxie_rep_c22866	A	231	346	G(346)
pangxie_rep_c66403	G	431	346	A(346)
pangxie_rep_c17420	G	577	346	A(346)
pangxie_rep_c22866	T	483	345	C(345)
pangxie_rep_c13778	G	356	345	A(338),T(7)
pangxie_rep_c67717	G	242	344	A(343),T(1)
pangxie_rep_c26517	A	84	343	T(1),C(15),G(327)
pangxie_rep_c13778	G	359	343	A(342),T(1)
pangxie_rep_c13778	A	352	342	C(334),G(8)
pangxie_rep_c52735	G	398	342	A(341),T(1)
pangxie_c46053	T	595	342	C(342)
pangxie_rep_c421	T	1088	342	A(340),C(1),G(1)
pangxie_rep_c51095	A	183	341	G(341)
pangxie_rep_c962	T	350	340	C(340)
pangxie_rep_c13778	G	347	339	A(6),T(333)
pangxie_rep_c62123	A	215	339	G(339)
pangxie_rep_c26517	A	82	337	C(226),G(111)
pangxie_rep_c447	G	1393	336	A(336)
pangxie_rep_c74656	C	420	336	T(336)
pangxie_rep_c962	A	341	334	T(1),G(333)
pangxie_rep_c48945	C	458	333	T(333)
pangxie_rep_c52901	A	406	333	T(332),C(1)
pangxie_rep_c56108	G	255	332	A(4),T(328)
pangxie_rep_c53799	G	1217	331	A(330),T(1)
pangxie_rep_c51786	C	420	331	A(328),G(3)
pangxie_rep_c13778	C	122	331	T(331)
pangxie_rep_c27212	A	15	331	T(331)
pangxie_rep_c52829	A	249	330	T(330)
pangxie_rep_c52779	C	102	330	T(330)
pangxie_rep_c26517	A	83	330	C(2),G(328)
pangxie_rep_c13778	G	116	329	A(328),C(1)
pangxie_rep_c27212	T	17	328	A(328)
pangxie_rep_c13778	C	371	326	A(2),T(324)
pangxie_rep_c13778	G	380	325	A(324),T(1)
pangxie_rep_c50435	T	921	324	C(323),G(1)
pangxie_rep_c62990	C	535	323	A(1),T(322)
pangxie_rep_c13778	G	377	321	A(8),T(313)
pangxie_rep_c1384	G	768	320	A(268),T(41),C(11)
pangxie_rep_c73404	T	169	320	C(320)
pangxie_rep_c44397	T	172	319	C(319)
pangxie_rep_c21113	C	666	319	T(319)
pangxie_rep_c73404	A	288	318	T(1),C(315),G(2)
pangxie_rep_c73404	G	216	318	A(317),T(1)
pangxie_rep_c26517	T	103	318	A(2),C(316)
pangxie_rep_c13778	G	374	317	A(317)
pangxie_rep_c73404	T	250	317	A(317)
pangxie_rep_c22866	T	222	316	A(3),C(304),G(9)
pangxie_rep_c160	T	1092	315	C(315)
pangxie_rep_c13778	G	383	315	A(314),C(1)
pangxie_rep_c13778	A	104	315	G(315)
pangxie_rep_c76352	C	595	312	A(311),G(1)
pangxie_rep_c60047	G	442	312	A(312)
pangxie_rep_c73404	A	352	310	G(310)
pangxie_rep_c76352	C	527	309	T(308),G(1)
pangxie_rep_c8972	G	1035	308	A(307),C(1)
pangxie_rep_c2085	C	491	308	T(308)
pangxie_rep_c76352	A	571	308	G(308)
pangxie_rep_c66403	T	364	308	A(100),C(201),G(7)
pangxie_rep_c73404	C	148	307	G(307)
pangxie_rep_c75513	A	589	307	T(247),C(60)
pangxie_rep_c76237	G	521	306	A(306)
pangxie_rep_c73404	T	384	306	A(10),C(296)
pangxie_rep_c27212	A	70	304	C(304)
pangxie_rep_c421	T	1095	302	A(297),C(5)
pangxie_rep_c13778	G	107	302	A(301),T(1)
pangxie_rep_c30625	C	170	301	T(300),G(1)
pangxie_rep_c76352	A	655	301	C(301)
pangxie_rep_c62123	T	169	300	C(300)
pangxie_rep_c76352	A	419	300	G(300)
pangxie_rep_c67717	A	55	300	G(300)
pangxie_rep_c76237	G	156	300	A(300)
pangxie_rep_c6582	C	655	299	T(299)
pangxie_rep_c62123	C	174	299	T(299)
pangxie_rep_c8202	C	447	298	T(298)
pangxie_rep_c76352	G	410	298	A(297),T(1)
pangxie_rep_c54213	A	110	298	G(298)
pangxie_rep_c21493	T	341	298	C(298)
pangxie_rep_c65977	G	268	297	A(270),T(23),C(4)
pangxie_rep_c76237	C	525	297	T(297)
pangxie_rep_c76237	G	526	295	T(292),C(3)
pangxie_rep_c47564	C	72	294	T(294)
pangxie_rep_c75403	G	504	292	A(290),C(2)
pangxie_rep_c76352	G	345	292	A(292)
pangxie_rep_c54489	A	138	292	T(24),C(1),G(267)
pangxie_rep_c76352	C	342	292	A(291),G(1)
pangxie_rep_c76352	A	344	292	C(292)
pangxie_rep_c75403	T	495	292	C(292)
pangxie_rep_c58472	A	564	291	T(1),C(288),G(2)
pangxie_rep_c67524	C	813	291	T(291)
pangxie_rep_c56108	C	234	290	T(290)
pangxie_rep_c73404	G	389	290	A(1),C(289)
pangxie_rep_c35	G	1568	289	A(289)
pangxie_rep_c76352	G	324	288	A(288)
pangxie_c72526	T	420	288	C(288)
pangxie_c72526	T	122	288	C(287),G(1)
pangxie_c46053	A	454	287	T(1),G(286)
pangxie_rep_c160	C	1130	287	T(286),G(1)
pangxie_rep_c56108	G	228	287	A(287)
pangxie_rep_c76352	C	326	286	T(286)
pangxie_rep_c56108	C	225	286	A(1),T(285)
pangxie_rep_c35	T	319	286	C(286)
pangxie_rep_c51095	A	306	286	T(285),G(1)
pangxie_rep_c73404	C	401	286	G(286)
pangxie_c46053	C	192	286	A(277),T(7),G(2)
pangxie_rep_c67	G	9	286	A(286)
pangxie_rep_c73404	G	397	285	A(285)
pangxie_rep_c54489	A	120	285	T(2),G(283)
pangxie_rep_c76349	C	439	285	A(285)
pangxie_rep_c60890	G	64	284	A(284)
pangxie_rep_c13778	A	86	283	T(1),C(1),G(281)
pangxie_rep_c56108	T	229	282	C(281),G(1)
pangxie_rep_c65237	C	763	281	T(1),G(280)
pangxie_rep_c907	A	749	281	G(281)
pangxie_c72526	A	320	279	G(279)
pangxie_rep_c13778	C	83	279	A(4),T(1),G(274)
pangxie_rep_c65237	A	684	277	C(69),G(208)
pangxie_rep_c76352	A	496	277	T(1),G(276)
pangxie_rep_c447	T	1449	277	A(221),C(23),G(33)
pangxie_rep_c76352	G	657	276	T(276)
pangxie_rep_c47075	T	413	276	A(14),C(262)
pangxie_rep_c446	A	395	274	G(274)
pangxie_rep_c58830	T	413	273	C(272),G(1)
pangxie_rep_c65977	A	281	273	T(3),C(1),G(269)
pangxie_rep_c11866	T	472	272	C(270),G(2)
pangxie_rep_c74656	C	382	272	A(10),T(49),G(213)
pangxie_rep_c56711	A	350	272	G(272)
pangxie_rep_c52779	A	58	272	G(272)
pangxie_rep_c486	C	325	271	G(271)
pangxie_rep_c421	A	1094	271	T(265),C(1),G(5)
pangxie_rep_c9326	C	125	269	A(266),T(2),G(1)
pangxie_rep_c421	A	1089	269	T(264),C(1),G(4)
pangxie_rep_c962	C	407	268	A(2),T(266)
pangxie_rep_c9326	C	123	268	T(267),G(1)
pangxie_rep_c56108	A	219	267	G(267)
pangxie_rep_c58830	A	324	267	G(267)
pangxie_rep_c9326	T	130	267	A(265),G(2)
pangxie_rep_c9326	T	136	267	C(4),G(263)
pangxie_rep_c9326	A	122	267	G(267)
pangxie_rep_c35	G	864	266	A(266)
pangxie_rep_c9326	C	139	265	T(261),G(4)
pangxie_rep_c9326	G	132	264	A(1),C(263)
pangxie_rep_c486	C	310	264	T(264)
pangxie_rep_c51095	C	78	263	A(2),T(261)
pangxie_rep_c421	C	598	263	A(1),T(4),G(258)
pangxie_rep_c49825	T	535	263	A(3),C(260)
pangxie_rep_c51715	G	432	263	A(263)
pangxie_rep_c54608	G	110	262	A(262)
pangxie_rep_c17263	C	639	262	T(262)
pangxie_rep_c52779	A	388	262	G(262)
pangxie_rep_c76352	G	453	261	T(260),C(1)
pangxie_rep_c447	A	1448	260	T(252),C(2),G(6)
pangxie_rep_c57075	G	553	259	A(259)
pangxie_rep_c446	A	573	258	G(258)
pangxie_rep_c54251	A	359	258	G(258)
pangxie_rep_c63690	T	480	258	C(258)
pangxie_rep_c486	G	361	258	A(258)
pangxie_rep_c421	C	493	257	T(257)
pangxie_rep_c73404	C	444	257	T(257)
pangxie_rep_c1625	T	884	255	A(255)
pangxie_rep_c75403	A	645	254	T(3),G(251)
pangxie_rep_c52901	A	658	253	T(245),C(6),G(2)
pangxie_rep_c2085	C	404	253	A(1),T(252)
pangxie_rep_c46484	C	734	253	A(5),T(248)
pangxie_rep_c62123	A	112	252	G(252)
pangxie_rep_c51715	C	681	251	A(14),T(237)
pangxie_rep_c8406	A	241	251	T(251)
pangxie_rep_c44397	C	395	251	A(1),T(250)
pangxie_rep_c75513	T	592	250	A(249),G(1)
pangxie_rep_c56108	A	210	250	G(250)
pangxie_rep_c51715	C	450	249	T(249)
pangxie_c72526	C	173	249	T(245),G(4)
pangxie_rep_c63690	G	214	249	A(248),C(1)
pangxie_rep_c5464	T	777	249	C(249)
pangxie_rep_c75403	G	671	249	T(248),C(1)
pangxie_rep_c447	A	1114	249	T(241),C(8)
pangxie_rep_c62123	C	514	248	T(248)
pangxie_rep_c68388	G	206	248	C(248)
pangxie_rep_c2330	A	201	248	G(248)
pangxie_c72526	G	377	247	A(240),T(7)
pangxie_rep_c13778	C	47	247	T(247)
pangxie_rep_c13778	G	41	246	A(246)
pangxie_rep_c36375	A	553	246	T(246)
pangxie_rep_c49825	G	538	246	A(246)
pangxie_rep_c51302	A	387	246	G(246)
pangxie_rep_c179	G	103	245	A(245)
pangxie_rep_c65732	A	311	245	T(245)
pangxie_rep_c62123	A	554	244	C(242),G(2)
pangxie_rep_c60890	T	281	244	A(244)
pangxie_rep_c24981	T	284	244	C(244)
pangxie_rep_c13778	G	35	244	A(244)
pangxie_rep_c56108	G	204	243	A(1),T(2),C(240)
pangxie_rep_c14882	A	416	243	G(243)
pangxie_rep_c421	G	712	243	A(242),C(1)
pangxie_rep_c14605	C	293	243	T(243)
pangxie_rep_c65237	G	642	243	A(243)
pangxie_rep_c447	T	1113	243	A(243)
pangxie_rep_c738	T	759	242	C(4),G(238)
pangxie_rep_c62123	A	561	241	G(241)
pangxie_rep_c13778	G	26	241	A(6),T(235)
pangxie_rep_c76352	C	289	241	T(241)
pangxie_rep_c62123	G	106	241	A(241)
pangxie_rep_c62123	A	562	241	G(241)
pangxie_rep_c56108	C	201	240	G(240)
pangxie_rep_c52735	A	374	240	G(240)
pangxie_c72526	G	417	239	A(239)
pangxie_rep_c44397	C	596	238	A(1),T(176),G(61)
pangxie_rep_c36375	T	560	238	C(238)
pangxie_c72526	G	272	238	A(238)
pangxie_rep_c57471	G	349	238	C(238)
pangxie_c72526	G	266	238	A(237),T(1)
pangxie_rep_c36375	T	558	238	G(238)
pangxie_rep_c65237	A	646	237	G(237)
pangxie_rep_c44397	T	476	237	A(208),C(26),G(3)
pangxie_rep_c13778	C	27	237	A(1),G(236)
pangxie_rep_c65977	A	271	237	C(1),G(236)
pangxie_c72526	G	167	237	A(235),T(2)
pangxie_rep_c36944	G	542	236	T(3),C(233)
pangxie_c59582	T	317	235	C(234),G(1)
pangxie_rep_c51499	T	244	235	A(233),C(2)
pangxie_rep_c51715	G	85	235	A(235)
pangxie_rep_c421	C	379	235	A(210),T(11),G(14)
pangxie_rep_c51715	T	76	234	C(234)
pangxie_rep_c62123	G	65	234	A(1),T(233)
pangxie_rep_c44397	G	416	234	A(24),T(207),C(3)
pangxie_rep_c62123	T	73	233	G(233)
pangxie_rep_c1025	G	322	233	A(233)
pangxie_c33876	T	342	233	C(231),G(2)
pangxie_c24097	G	165	233	A(2),T(230),C(1)
pangxie_rep_c57471	A	434	233	T(2),G(231)
pangxie_rep_c51715	G	763	233	C(233)
pangxie_rep_c49075	G	323	233	T(2),C(231)
pangxie_rep_c62123	C	66	233	T(232),G(1)
pangxie_rep_c21493	C	449	232	G(232)
pangxie_rep_c44397	G	467	232	A(230),T(2)
pangxie_rep_c4453	C	282	232	T(229),G(3)
pangxie_rep_c44397	C	419	232	A(1),T(229),G(2)
pangxie_rep_c13778	G	56	232	A(227),T(1),C(4)
pangxie_rep_c44397	T	375	232	A(2),C(227),G(3)
pangxie_rep_c19811	C	87	231	A(194),T(3),G(34)
pangxie_rep_c62123	T	69	231	C(231)
pangxie_rep_c71373	A	360	231	G(231)
pangxie_rep_c14034	T	510	231	C(231)
pangxie_rep_c52031	T	144	231	C(231)
pangxie_rep_c44397	T	474	230	A(209),C(15),G(6)
pangxie_rep_c65237	C	754	230	T(230)
pangxie_rep_c8406	C	236	230	T(230)
pangxie_rep_c76352	A	230	230	G(230)
pangxie_c72526	G	170	229	A(229)
pangxie_rep_c179	C	231	229	G(229)
pangxie_rep_c44397	A	487	229	T(1),G(228)
pangxie_rep_c1384	A	790	229	C(2),G(227)
pangxie_rep_c1384	C	909	227	T(227)
pangxie_rep_c44397	T	369	227	A(208),C(19)
pangxie_rep_c20344	C	688	227	T(227)
pangxie_rep_c54213	A	190	226	T(7),C(219)
pangxie_rep_c44397	C	464	226	A(3),T(223)
pangxie_rep_c60566	C	527	226	T(226)
pangxie_rep_c44397	T	433	226	A(3),C(14),G(209)
pangxie_rep_c60890	A	282	226	T(225),C(1)
pangxie_rep_c51302	G	408	225	A(225)
pangxie_c72526	T	462	225	C(2),G(223)
pangxie_rep_c36420	G	708	225	A(224),C(1)
pangxie_rep_c54489	T	48	225	C(225)
pangxie_rep_c8972	T	1186	225	C(225)
pangxie_rep_c1789	C	545	225	T(225)
pangxie_rep_c49843	A	497	225	C(2),G(223)
pangxie_rep_c75351	T	175	224	C(224)
pangxie_rep_c1789	A	547	224	T(1),C(222),G(1)
pangxie_rep_c56108	G	180	224	A(224)
pangxie_rep_c1789	T	543	224	A(223),C(1)
pangxie_rep_c62341	G	274	224	A(224)
pangxie_rep_c73404	G	114	223	A(223)
pangxie_rep_c486	G	175	223	A(223)
pangxie_rep_c2814	C	17	223	A(1),T(222)
pangxie_rep_c446	A	255	223	T(222),C(1)
pangxie_rep_c54213	T	377	223	C(223)
pangxie_rep_c75322	C	240	222	A(221),T(1)
pangxie_rep_c73404	C	465	222	T(222)
pangxie_rep_c54002	G	366	222	A(219),T(3)
pangxie_rep_c65237	C	116	221	A(221)
pangxie_rep_c71266	A	418	221	G(221)
pangxie_rep_c1789	T	542	221	C(221)
pangxie_rep_c11412	A	513	221	T(221)
pangxie_rep_c27789	G	855	221	A(221)
pangxie_rep_c13778	G	77	220	A(220)
pangxie_c59582	C	487	220	A(1),T(219)
pangxie_rep_c44397	C	344	219	A(1),T(216),G(2)
pangxie_rep_c538	T	597	219	A(219)
pangxie_rep_c100	T	1112	219	A(214),C(5)
pangxie_rep_c44397	G	383	219	A(219)
pangxie_rep_c52779	C	449	218	A(217),G(1)
pangxie_rep_c52779	T	458	218	A(216),G(2)
pangxie_rep_c52779	T	477	218	G(218)
pangxie_rep_c44397	C	386	218	A(3),T(215)
pangxie_rep_c52779	C	450	218	A(2),T(215),G(1)
pangxie_rep_c71266	A	433	218	G(218)
pangxie_rep_c52779	C	454	218	A(218)
pangxie_rep_c52779	A	471	218	G(218)
pangxie_rep_c44397	A	486	218	T(1),C(1),G(216)
pangxie_rep_c52779	C	453	218	A(218)
pangxie_rep_c2463	G	318	218	C(218)
pangxie_rep_c71266	G	316	217	A(217)
pangxie_rep_c52779	C	448	217	A(216),T(1)
pangxie_rep_c52779	A	472	217	G(217)
pangxie_rep_c44397	C	371	216	T(216)
pangxie_rep_c44397	C	470	216	A(2),T(214)
pangxie_rep_c51095	C	372	216	T(216)
pangxie_rep_c446	G	267	216	A(1),C(215)
pangxie_rep_c52779	T	469	216	A(1),G(215)
pangxie_rep_c62123	T	589	215	C(215)
pangxie_rep_c54251	T	621	215	G(215)
pangxie_rep_c73180	G	37	215	A(3),T(2),C(210)
pangxie_rep_c962	A	467	215	G(215)
pangxie_rep_c44397	C	488	215	T(207),G(8)
pangxie_rep_c51715	G	232	215	A(215)
pangxie_rep_c71266	A	288	215	T(1),G(214)
pangxie_rep_c44397	C	497	214	A(5),T(2),G(207)
pangxie_rep_c65977	G	97	214	A(212),T(2)
pangxie_rep_c447	G	1676	214	A(147),T(64),C(3)
pangxie_rep_c71266	C	422	213	T(213)
pangxie_rep_c40907	T	913	213	C(213)
pangxie_rep_c44397	C	440	213	A(209),T(4)
pangxie_c72526	T	98	213	A(2),C(210),G(1)
pangxie_rep_c72638	A	546	212	T(1),C(211)
pangxie_rep_c1384	G	778	212	A(212)
pangxie_rep_c56108	G	168	212	A(212)
pangxie_rep_c72638	A	547	212	T(212)
pangxie_rep_c66375	G	177	212	A(212)
pangxie_rep_c72638	G	571	212	A(212)
pangxie_rep_c67717	C	43	212	T(212)
pangxie_rep_c51499	T	102	211	G(211)
pangxie_rep_c65237	C	772	211	G(211)
pangxie_rep_c73404	A	479	211	G(211)
pangxie_rep_c73404	A	480	211	T(211)
pangxie_rep_c44397	A	215	210	T(4),C(189),G(17)
pangxie_rep_c74656	G	383	210	A(6),T(1),C(203)
pangxie_rep_c66375	C	195	209	A(207),T(2)
pangxie_rep_c446	T	253	209	G(209)
pangxie_rep_c19811	A	445	209	T(1),G(208)
pangxie_rep_c66403	G	300	208	A(205),T(1),C(2)
pangxie_rep_c65237	T	141	208	C(208)
pangxie_rep_c66375	T	192	208	C(208)
pangxie_rep_c36629	T	794	208	A(207),G(1)
pangxie_c72526	G	498	208	A(208)
pangxie_rep_c56711	C	159	208	A(1),T(207)
pangxie_rep_c35836	C	1203	208	A(2),T(206)
pangxie_rep_c1444	C	991	207	A(205),T(2)
pangxie_c72526	A	504	207	T(202),C(4),G(1)
pangxie_rep_c3151	A	337	207	G(207)
pangxie_rep_c51250	A	382	206	T(1),G(205)
pangxie_rep_c1444	G	895	206	A(205),T(1)
pangxie_rep_c35836	C	1229	206	T(206)
pangxie_rep_c35836	A	1237	206	T(1),C(2),G(203)
pangxie_rep_c64053	G	316	206	A(206)
pangxie_rep_c122	T	323	206	C(206)
pangxie_rep_c38359	A	598	205	G(205)
pangxie_c72526	T	494	205	C(3),G(202)
pangxie_rep_c35836	G	1208	205	A(205)
pangxie_rep_c35836	T	1166	205	C(205)
pangxie_rep_c35836	C	1177	205	T(205)
pangxie_rep_c56108	G	162	205	A(205)
pangxie_rep_c71266	C	451	205	A(3),G(202)
pangxie_rep_c44397	G	515	205	A(204),C(1)
pangxie_rep_c52901	G	659	205	A(205)
pangxie_rep_c35836	A	1199	205	G(205)
pangxie_rep_c13969	C	1015	205	T(205)
pangxie_rep_c35836	C	1238	205	A(205)
pangxie_rep_c35836	G	1244	204	A(204)
pangxie_rep_c2330	T	520	204	A(1),C(203)
pangxie_rep_c71266	C	266	204	T(204)
pangxie_rep_c35836	A	1235	204	G(204)
pangxie_rep_c62123	C	161	203	T(203)
pangxie_rep_c35836	G	1157	202	A(3),T(199)
pangxie_rep_c35836	C	1310	202	G(202)
pangxie_rep_c22008	G	901	202	A(201),T(1)
pangxie_rep_c44397	C	200	202	A(68),T(132),G(2)
pangxie_rep_c35836	G	1270	202	A(201),C(1)
pangxie_rep_c67717	C	40	202	T(202)
pangxie_rep_c35836	C	1262	201	T(200),G(1)
pangxie_rep_c35818	T	385	201	A(197),C(2),G(2)
pangxie_rep_c1115	G	453	200	A(200)
pangxie_rep_c35836	G	1284	200	A(200)
pangxie_rep_c71266	T	192	200	G(200)
pangxie_rep_c73180	G	71	200	A(2),T(198)
pangxie_rep_c157	G	642	200	A(200)
pangxie_rep_c643	A	574	200	T(199),G(1)
pangxie_c72526	C	350	199	T(199)
pangxie_rep_c51896	A	400	199	G(199)
pangxie_rep_c35836	C	1292	199	G(199)
pangxie_rep_c51896	T	421	199	A(1),C(198)
pangxie_rep_c52901	A	552	199	C(197),G(2)
pangxie_rep_c1789	A	554	199	G(199)
pangxie_rep_c35836	G	1280	199	A(199)
pangxie_rep_c35836	A	1287	199	T(1),G(198)
pangxie_rep_c65237	G	132	198	A(197),C(1)
pangxie_rep_c446	A	290	198	T(194),G(4)
pangxie_rep_c54251	G	199	198	A(198)
pangxie_rep_c51896	A	280	198	G(198)
pangxie_rep_c71266	A	469	198	G(198)
pangxie_rep_c35836	G	1295	198	T(198)
pangxie_rep_c65977	C	308	197	T(197)
pangxie_rep_c51896	A	487	197	G(197)
pangxie_rep_c2085	C	909	197	T(197)
pangxie_rep_c35836	C	1301	196	T(196)
pangxie_rep_c486	G	483	196	A(196)
pangxie_rep_c62123	G	603	196	A(196)
pangxie_rep_c65977	G	240	195	A(195)
pangxie_rep_c41216	G	374	194	C(194)
pangxie_rep_c55787	C	165	194	T(194)
pangxie_rep_c35	G	304	194	A(194)
pangxie_rep_c950	G	1231	194	A(2),T(192)
pangxie_rep_c44397	C	521	193	A(1),T(192)
pangxie_rep_c74656	T	465	193	A(3),C(15),G(175)
pangxie_rep_c49825	C	550	193	T(193)
pangxie_rep_c56108	C	153	193	T(193)
pangxie_rep_c75513	A	604	193	G(193)
pangxie_rep_c8202	A	226	192	G(192)
pangxie_rep_c950	T	1716	192	A(2),C(190)
pangxie_rep_c14218	T	600	192	A(192)
pangxie_rep_c56711	T	465	191	A(1),G(190)
pangxie_rep_c1025	G	302	190	A(190)
pangxie_rep_c1384	A	817	190	T(1),G(189)
pangxie_rep_c59064	G	393	190	T(186),C(4)
pangxie_rep_c51499	T	531	190	C(190)
pangxie_rep_c950	T	1322	190	A(2),C(188)
pangxie_rep_c950	T	1819	189	A(1),C(188)
pangxie_rep_c56108	G	150	189	A(188),C(1)
pangxie_rep_c7822	G	597	188	A(119),T(69)
pangxie_rep_c71266	T	149	188	C(188)
pangxie_rep_c59064	T	394	187	C(187)
pangxie_rep_c37925	T	264	187	C(187)
pangxie_c12525	T	746	187	C(187)
pangxie_rep_c44397	C	528	187	T(187)
pangxie_rep_c260	T	204	187	C(187)
pangxie_rep_c56711	G	462	186	A(186)
pangxie_rep_c44397	G	194	186	A(162),T(2),C(22)
pangxie_rep_c14882	T	77	186	C(186)
pangxie_rep_c72443	G	70	185	A(182),C(3)
pangxie_rep_c49843	T	849	185	G(185)
pangxie_rep_c8406	A	230	185	T(185)
pangxie_c72526	G	519	185	A(185)
pangxie_rep_c50911	A	927	184	G(184)
pangxie_rep_c13254	T	239	184	C(184)
pangxie_c14349	T	442	184	C(184)
pangxie_rep_c54608	G	79	184	T(183),C(1)
pangxie_rep_c44011	G	630	184	A(179),T(5)
pangxie_rep_c54213	T	155	184	C(184)
pangxie_rep_c54608	G	123	184	C(184)
pangxie_rep_c65732	G	236	184	T(183),C(1)
pangxie_rep_c654	C	170	184	T(184)
pangxie_rep_c35	A	1823	184	G(184)
pangxie_rep_c76349	G	265	183	A(176),T(7)
pangxie_rep_c54608	T	97	183	C(1),G(182)
pangxie_rep_c79	C	434	183	A(183)
pangxie_rep_c1789	A	555	183	G(183)
pangxie_rep_c50911	C	975	182	A(180),T(2)
pangxie_rep_c35836	T	1298	182	C(182)
pangxie_rep_c66403	C	142	182	A(2),T(5),G(175)
pangxie_rep_c49075	T	242	181	C(181)
pangxie_rep_c6582	T	534	181	A(1),C(180)
pangxie_rep_c56108	G	144	181	T(180),C(1)
pangxie_rep_c54213	G	191	181	T(138),C(43)
pangxie_rep_c528	A	1340	180	G(180)
pangxie_rep_c21536	C	463	180	A(1),G(179)
pangxie_rep_c54608	C	70	180	T(180)
pangxie_c24097	G	461	180	A(180)
pangxie_rep_c13778	A	428	180	C(1),G(179)
pangxie_rep_c1115	C	546	180	T(180)
pangxie_rep_c44397	C	127	180	T(180)
pangxie_rep_c44011	C	714	180	T(180)
pangxie_rep_c13778	G	422	179	A(8),T(164),C(7)
pangxie_rep_c773	G	156	179	A(178),C(1)
pangxie_rep_c49165	A	653	179	G(179)
pangxie_rep_c950	C	1323	179	A(7),T(171),G(1)
pangxie_c6575	A	629	179	T(3),C(6),G(170)
pangxie_rep_c40907	G	790	178	T(178)
pangxie_rep_c40907	T	931	178	A(36),G(142)
pangxie_rep_c73404	C	92	178	T(177),G(1)
pangxie_rep_c54251	C	210	178	T(178)
pangxie_rep_c40907	G	791	177	A(177)
pangxie_rep_c7822	T	236	177	A(170),C(6),G(1)
pangxie_rep_c44397	T	182	177	A(3),C(174)
pangxie_rep_c74656	G	466	177	A(7),T(165),C(5)
pangxie_rep_c59696	T	582	177	C(177)
pangxie_rep_c40907	C	793	177	T(177)
pangxie_rep_c15535	A	117	177	T(161),C(16)
pangxie_rep_c950	T	1232	177	A(1),C(20),G(156)
pangxie_rep_c950	G	257	177	A(177)
pangxie_rep_c36466	C	462	177	T(177)
pangxie_rep_c59696	A	588	176	T(1),G(175)
pangxie_rep_c43935	C	622	176	A(174),T(2)
pangxie_rep_c50018	T	73	176	C(172),G(4)
pangxie_rep_c38418	G	236	176	A(176)
pangxie_rep_c60047	C	121	175	T(175)
pangxie_rep_c6582	T	396	175	A(172),C(2),G(1)
pangxie_rep_c60047	A	103	175	G(175)
pangxie_rep_c60047	T	104	175	C(175)
pangxie_rep_c60047	G	124	175	A(174),C(1)
pangxie_rep_c60047	T	113	175	G(175)
pangxie_rep_c6225	A	96	174	T(1),C(39),G(134)
pangxie_c6575	G	628	174	A(173),C(1)
pangxie_rep_c60047	G	125	174	C(174)
pangxie_rep_c56108	G	132	174	A(173),C(1)
pangxie_rep_c6225	T	95	174	C(173),G(1)
pangxie_rep_c6582	C	533	173	A(1),T(171),G(1)
pangxie_rep_c60047	A	97	173	T(1),C(172)
pangxie_rep_c54213	G	201	173	A(8),T(5),C(160)
pangxie_rep_c56108	G	133	173	T(1),C(172)
pangxie_rep_c179	T	345	173	C(173)
pangxie_rep_c64264	T	45	173	C(173)
pangxie_rep_c44397	C	272	173	A(1),T(172)
pangxie_rep_c23978	G	416	173	A(173)
pangxie_rep_c148	T	450	173	A(172),G(1)
pangxie_rep_c60047	G	108	172	A(171),C(1)
pangxie_rep_c56108	G	138	172	A(1),T(171)
pangxie_rep_c60047	A	110	172	C(172)
pangxie_rep_c1025	A	129	172	T(172)
pangxie_rep_c5597	T	502	172	G(172)
pangxie_rep_c2330	C	360	172	T(172)
pangxie_rep_c148	A	448	172	T(167),C(5)
pangxie_rep_c56108	C	135	172	T(172)
pangxie_rep_c11515	T	295	172	A(36),G(136)
pangxie_rep_c60047	A	106	171	T(170),G(1)
pangxie_rep_c49636	G	264	171	C(171)
pangxie_rep_c54489	C	46	171	A(171)
pangxie_rep_c60047	C	107	171	G(171)
pangxie_rep_c35836	G	1325	171	A(171)
pangxie_rep_c54213	A	202	171	T(161),C(10)
pangxie_rep_c54213	C	203	170	A(1),T(169)
pangxie_rep_c2330	C	321	170	T(53),G(117)
pangxie_rep_c6225	A	97	170	G(170)
pangxie_rep_c35836	T	1324	170	C(170)
pangxie_rep_c6225	A	98	170	G(170)
pangxie_rep_c15535	T	321	169	A(2),C(167)
pangxie_rep_c643	T	564	169	A(163),G(6)
pangxie_rep_c490	A	296	169	T(31),C(135),G(3)
pangxie_rep_c13778	G	431	169	A(6),T(163)
pangxie_rep_c54143	C	999	169	T(169)
pangxie_rep_c372	A	416	169	G(169)
pangxie_rep_c35836	C	1328	169	T(169)
pangxie_rep_c190	C	698	169	A(168),G(1)
pangxie_rep_c66766	G	108	169	A(166),C(3)
pangxie_rep_c447	A	1420	169	T(1),G(168)
pangxie_rep_c1384	C	651	169	A(1),T(145),G(23)
pangxie_rep_c190	T	795	169	C(169)
pangxie_rep_c35836	G	1323	168	A(168)
pangxie_rep_c56711	T	237	168	A(1),C(167)
pangxie_rep_c2330	G	359	168	A(52),T(116)
pangxie_rep_c1218	G	254	168	A(168)
pangxie_rep_c13778	G	287	168	A(166),T(2)
pangxie_rep_c54103	C	103	167	A(1),T(166)
pangxie_rep_c44397	G	189	167	A(11),T(156)
pangxie_rep_c66375	A	337	167	G(167)
pangxie_rep_c1074	T	475	167	A(166),G(1)
pangxie_rep_c44397	C	168	167	T(13),G(154)
pangxie_rep_c1074	A	472	166	G(166)
pangxie_rep_c179	C	363	166	T(166)
pangxie_rep_c1384	T	683	166	A(154),C(10),G(2)
pangxie_rep_c643	A	381	166	C(1),G(165)
pangxie_rep_c204	C	406	165	T(165)
pangxie_rep_c40907	T	865	165	C(165)
pangxie_rep_c44397	A	188	165	T(157),C(2),G(6)
pangxie_rep_c69654	C	121	165	T(165)
pangxie_rep_c54489	C	36	165	T(164),G(1)
pangxie_rep_c31966	T	441	164	G(164)
pangxie_rep_c76237	A	554	164	T(2),G(162)
pangxie_rep_c643	A	565	164	T(161),C(1),G(2)
pangxie_rep_c54103	T	116	164	A(1),G(163)
pangxie_rep_c54489	C	30	164	T(1),G(163)
pangxie_rep_c54489	T	31	164	C(164)
pangxie_rep_c71266	T	101	164	A(2),C(162)
pangxie_rep_c41956	A	340	163	T(160),C(2),G(1)
pangxie_rep_c54213	G	199	163	A(158),T(4),C(1)
pangxie_rep_c148	A	465	163	T(1),G(162)
pangxie_rep_c204	G	312	163	A(1),C(162)
pangxie_rep_c71266	T	99	163	A(1),G(162)
pangxie_rep_c2281	T	593	162	A(160),G(2)
pangxie_rep_c204	C	294	162	G(162)
pangxie_rep_c35836	A	1337	162	G(162)
pangxie_rep_c2281	G	602	162	T(162)
pangxie_rep_c204	T	307	162	A(162)
pangxie_rep_c15535	G	115	162	A(158),C(4)
pangxie_rep_c49825	T	559	162	C(162)
pangxie_rep_c204	A	298	162	T(162)
pangxie_rep_c71266	G	102	162	A(161),C(1)
pangxie_rep_c56108	A	120	162	G(162)
pangxie_rep_c566	C	1198	162	A(1),T(161)
pangxie_c47843	C	737	162	T(159),G(3)
pangxie_rep_c24692	C	623	161	A(1),T(160)
pangxie_rep_c447	G	1432	161	A(161)
pangxie_rep_c490	T	306	161	A(151),C(8),G(2)
pangxie_rep_c2330	T	196	161	A(159),C(2)
pangxie_rep_c22620	C	714	161	T(161)
pangxie_rep_c5597	A	508	161	T(161)
pangxie_rep_c71266	G	100	161	A(160),C(1)
pangxie_rep_c204	A	306	161	G(161)
pangxie_c33876	C	170	161	A(160),T(1)
pangxie_rep_c1880	A	536	161	G(161)
pangxie_rep_c1384	G	707	161	A(159),T(1),C(1)
pangxie_rep_c2330	G	177	160	A(160)
pangxie_rep_c75253	T	615	160	C(160)
pangxie_rep_c962	G	233	160	A(160)
pangxie_rep_c2330	T	202	160	A(1),G(159)
pangxie_rep_c44397	C	185	160	A(154),T(5),G(1)
pangxie_rep_c2330	C	172	160	G(160)
pangxie_rep_c2330	C	195	160	A(157),G(3)
pangxie_rep_c71266	G	91	160	T(159),C(1)
pangxie_rep_c2330	G	173	160	C(160)
pangxie_rep_c2330	C	203	160	A(160)
pangxie_rep_c41956	G	341	160	C(160)
pangxie_rep_c2330	T	197	160	C(160)
pangxie_rep_c2330	G	198	160	A(1),C(159)
pangxie_rep_c54251	C	105	160	T(160)
pangxie_rep_c190	G	592	160	A(160)
pangxie_rep_c15535	T	116	159	A(2),G(157)
pangxie_rep_c2330	G	200	159	A(159)
pangxie_rep_c53799	C	958	159	T(159)
pangxie_rep_c3103	T	409	159	A(1),C(158)
pangxie_rep_c13254	G	303	159	A(159)
pangxie_rep_c13254	G	112	159	A(159)
pangxie_rep_c2330	T	160	159	A(1),G(158)
pangxie_rep_c41956	A	339	159	T(2),G(157)
pangxie_rep_c35	A	387	159	T(4),G(155)
pangxie_rep_c283	T	351	159	C(159)
pangxie_rep_c44397	C	179	158	A(1),T(157)
pangxie_rep_c1930	T	674	158	A(4),G(154)
pangxie_rep_c13846	G	288	158	C(158)
pangxie_rep_c1444	A	706	158	G(158)
pangxie_rep_c2330	C	159	158	T(158)
pangxie_rep_c1930	A	683	158	C(158)
pangxie_rep_c1930	C	656	158	A(1),G(157)
pangxie_rep_c2749	T	458	158	C(158)
pangxie_rep_c44397	C	317	158	A(1),T(156),G(1)
pangxie_rep_c1930	A	685	158	G(158)
pangxie_rep_c1930	C	689	158	G(158)
pangxie_rep_c1930	C	658	157	A(157)
pangxie_rep_c260	T	255	157	C(157)
pangxie_rep_c17420	T	137	157	A(3),G(154)
pangxie_rep_c2330	G	436	157	A(157)
pangxie_rep_c3103	A	130	157	T(157)
pangxie_rep_c55236	A	406	157	G(157)
pangxie_rep_c67	G	8	157	A(157)
pangxie_rep_c6081	C	727	157	T(153),G(4)
pangxie_rep_c40907	T	805	157	C(157)
pangxie_rep_c3103	T	386	157	A(157)
pangxie_rep_c75513	C	616	156	T(156)
pangxie_rep_c44397	C	163	156	T(156)
pangxie_rep_c6582	A	393	156	T(156)
pangxie_rep_c1093	A	193	156	T(156)
pangxie_rep_c1930	A	665	156	G(156)
pangxie_rep_c2330	G	433	156	A(156)
pangxie_rep_c49825	C	556	156	T(156)
pangxie_rep_c27980	G	789	156	A(156)
pangxie_rep_c40907	A	1021	156	G(156)
pangxie_rep_c1930	G	660	156	T(1),C(155)
pangxie_rep_c60233	C	649	156	T(2),G(154)
pangxie_rep_c35836	G	1349	156	A(1),T(155)
pangxie_rep_c60233	A	647	156	C(156)
pangxie_rep_c71266	G	83	156	C(156)
pangxie_rep_c35818	T	184	155	A(154),C(1)
pangxie_rep_c76	G	57	155	A(154),T(1)
pangxie_rep_c22620	T	712	155	C(155)
pangxie_c46053	T	691	155	C(154),G(1)
pangxie_rep_c49825	C	562	155	A(155)
pangxie_rep_c44397	C	154	155	A(1),T(154)
pangxie_rep_c56651	T	363	155	C(151),G(4)
pangxie_rep_c66403	C	312	155	A(97),T(1),G(57)
pangxie_rep_c1930	C	662	155	T(155)
pangxie_rep_c3989	A	824	155	G(155)
pangxie_rep_c5464	G	802	154	A(4),C(150)
pangxie_rep_c35836	G	1434	154	C(154)
pangxie_rep_c17263	G	458	154	A(1),T(153)
pangxie_rep_c67717	G	28	154	A(154)
pangxie_rep_c35836	G	1435	154	T(1),C(153)
pangxie_rep_c194	C	464	154	A(1),T(153)
pangxie_rep_c1930	C	670	154	A(152),G(2)
pangxie_rep_c35836	A	1343	154	C(154)
pangxie_rep_c61781	T	258	154	C(154)
pangxie_rep_c1930	T	667	154	C(154)
pangxie_rep_c44397	C	665	153	T(153)
pangxie_rep_c4634	T	1055	153	C(153)
pangxie_rep_c1510	C	690	153	T(153)
pangxie_rep_c4634	A	1030	153	T(152),G(1)
pangxie_rep_c17263	C	465	153	T(153)
pangxie_rep_c204	A	272	153	C(153)
pangxie_rep_c1930	A	205	153	T(153)
pangxie_rep_c3297	T	728	153	C(42),G(111)
pangxie_rep_c76237	G	437	153	A(149),T(4)
pangxie_rep_c4634	A	1004	153	C(1),G(152)
pangxie_rep_c36420	A	621	153	C(141),G(12)
pangxie_rep_c4634	T	1051	152	A(152)
pangxie_rep_c65237	G	637	152	A(152)
pangxie_rep_c23649	A	677	152	G(152)
pangxie_rep_c4634	A	989	152	C(152)
pangxie_rep_c4634	T	1033	152	C(152)
pangxie_rep_c4634	T	1035	152	C(152)
pangxie_rep_c4634	G	971	152	A(152)
pangxie_rep_c7822	C	434	152	T(152)
pangxie_rep_c35836	G	848	152	A(152)
pangxie_rep_c76349	A	157	152	G(152)
pangxie_rep_c1384	G	726	152	A(152)
pangxie_rep_c4634	A	1000	152	T(152)
pangxie_rep_c4634	A	986	152	C(152)
pangxie_rep_c37293	C	475	152	A(151),T(1)
pangxie_rep_c4634	T	1075	152	C(152)
pangxie_rep_c7822	T	547	152	C(152)
pangxie_rep_c4634	G	1052	152	C(152)
pangxie_rep_c654	C	197	152	T(151),G(1)
pangxie_rep_c4634	G	927	152	T(152)
pangxie_rep_c4634	G	991	152	T(152)
pangxie_rep_c4634	C	1066	152	T(152)
pangxie_rep_c4634	C	982	152	A(152)
pangxie_rep_c4634	C	929	152	T(152)
pangxie_rep_c35	T	1004	152	C(152)
pangxie_rep_c4634	C	1159	152	T(152)
pangxie_rep_c4634	C	1153	152	T(152)
pangxie_rep_c4634	T	1081	152	C(152)
pangxie_rep_c41956	A	575	152	C(151),G(1)
pangxie_rep_c60047	A	170	152	T(2),C(150)
pangxie_rep_c4634	C	1158	152	T(152)
pangxie_rep_c4634	G	1111	152	T(152)
pangxie_rep_c4634	G	1013	151	T(151)
pangxie_rep_c4634	A	925	151	T(1),C(1),G(149)
pangxie_rep_c962	T	656	151	C(151)
pangxie_rep_c44011	C	720	151	T(151)
pangxie_rep_c4634	C	931	151	T(151)
pangxie_rep_c41956	T	286	151	A(1),C(150)
pangxie_rep_c528	A	3178	151	T(151)
pangxie_rep_c36420	T	726	151	C(151)
pangxie_rep_c4634	C	914	151	A(150),G(1)
pangxie_rep_c41956	T	569	151	C(151)
pangxie_rep_c4634	C	915	151	T(151)
pangxie_rep_c60909	C	46	151	A(149),G(2)
pangxie_rep_c60909	A	165	151	T(2),G(149)
pangxie_rep_c528	T	3177	151	A(151)
pangxie_rep_c60047	C	168	151	A(150),G(1)
pangxie_rep_c64053	G	721	150	T(150)
pangxie_rep_c49165	G	674	150	A(150)
pangxie_rep_c47075	T	512	150	C(150)
pangxie_rep_c56108	A	108	150	G(150)
pangxie_rep_c60909	T	63	150	C(150)
pangxie_rep_c56813	T	226	150	A(1),C(148),G(1)
pangxie_rep_c4634	A	923	150	G(150)
pangxie_rep_c60566	T	461	150	C(150)
pangxie_rep_c66231	C	169	150	T(150)
pangxie_rep_c40907	A	564	150	G(150)
pangxie_rep_c36420	T	717	149	C(149)
pangxie_rep_c546	C	160	149	T(149)
pangxie_rep_c53131	T	381	149	A(27),G(122)
pangxie_rep_c4634	T	905	149	G(149)
pangxie_rep_c4634	A	886	149	C(149)
pangxie_rep_c53131	A	357	149	G(149)
pangxie_rep_c44397	G	157	149	A(147),T(2)
pangxie_rep_c4634	T	878	149	G(149)
pangxie_rep_c44397	C	407	149	T(148),G(1)
pangxie_rep_c4634	G	859	149	A(149)
pangxie_rep_c2085	C	575	149	A(1),T(148)
pangxie_rep_c36420	C	720	149	T(149)
pangxie_rep_c56651	A	102	148	T(1),G(147)
pangxie_rep_c2038	A	364	148	T(115),C(11),G(22)
pangxie_rep_c52601	A	110	148	T(144),G(4)
pangxie_rep_c93	A	676	148	T(146),G(2)
pangxie_rep_c54608	A	537	148	G(148)
pangxie_rep_c54213	T	205	148	C(148)
pangxie_rep_c26517	A	442	148	G(148)
pangxie_rep_c60909	A	47	148	T(1),G(147)
pangxie_rep_c36420	T	741	148	C(148)
pangxie_rep_c53131	C	385	148	T(148)
pangxie_rep_c36420	T	735	148	C(148)
pangxie_rep_c60909	T	111	148	A(2),C(146)
pangxie_rep_c2814	G	205	148	A(148)
pangxie_rep_c643	T	617	147	C(144),G(3)
pangxie_rep_c57471	C	640	147	A(2),T(145)
pangxie_rep_c74656	T	424	147	C(135),G(12)
pangxie_rep_c10695	C	214	147	A(1),T(146)
pangxie_rep_c1794	G	1076	147	A(147)
pangxie_rep_c53131	G	375	147	T(147)
pangxie_rep_c20609	A	677	147	T(2),G(145)
pangxie_rep_c36420	C	681	147	T(147)
pangxie_rep_c33352	G	42	147	A(146),C(1)
pangxie_rep_c43816	T	429	147	A(1),C(146)
pangxie_rep_c654	C	245	147	A(1),T(118),G(28)
pangxie_rep_c4634	C	858	147	T(147)
pangxie_rep_c1384	A	784	146	G(146)
pangxie_rep_c1384	G	720	146	A(1),T(1),C(144)
pangxie_rep_c30735	G	207	146	A(146)
pangxie_rep_c51494	G	46	146	A(146)
pangxie_rep_c3989	A	887	146	G(146)
pangxie_rep_c17863	G	459	146	A(146)
pangxie_rep_c54608	T	534	146	C(146)
pangxie_rep_c54924	T	375	146	C(146)
pangxie_rep_c1384	C	870	146	G(146)
pangxie_rep_c3297	T	727	146	C(136),G(10)
pangxie_rep_c16176	A	212	146	C(146)
pangxie_rep_c40907	A	563	145	T(144),G(1)
pangxie_rep_c3297	T	729	145	C(37),G(108)
pangxie_rep_c1384	G	869	145	A(1),C(144)
pangxie_c6575	T	659	145	A(6),C(37),G(102)
pangxie_rep_c10102	G	288	145	A(145)
pangxie_rep_c3297	G	465	145	A(143),T(2)
pangxie_rep_c55236	T	286	145	C(144),G(1)
pangxie_rep_c1384	A	733	145	T(134),C(2),G(9)
pangxie_rep_c41956	A	489	144	C(3),G(141)
pangxie_rep_c195	T	724	144	C(144)
pangxie_rep_c148	C	243	144	A(3),T(141)
pangxie_rep_c59064	G	246	144	A(144)
pangxie_rep_c49165	T	681	144	C(144)
pangxie_rep_c41956	T	488	144	A(141),G(3)
pangxie_rep_c75253	T	537	144	A(144)
pangxie_rep_c75253	G	550	144	A(144)
pangxie_rep_c51715	T	543	144	C(144)
pangxie_rep_c36420	T	637	143	A(143)
pangxie_rep_c49636	T	549	143	A(143)
pangxie_rep_c53131	C	414	143	A(28),G(115)
pangxie_rep_c528	T	2258	143	A(35),C(86),G(22)
pangxie_rep_c14882	T	128	143	C(143)
pangxie_rep_c7822	C	494	143	A(9),T(133),G(1)
pangxie_rep_c56108	G	96	143	A(141),C(2)
pangxie_rep_c1902	G	837	143	A(142),T(1)
pangxie_rep_c10505	A	1711	143	T(143)
pangxie_rep_c53131	T	420	143	A(142),G(1)
pangxie_rep_c75351	G	146	143	T(2),C(141)
pangxie_rep_c50853	C	325	143	T(143)
pangxie_rep_c50470	T	161	143	C(143)
pangxie_rep_c36420	A	609	143	T(3),C(139),G(1)
pangxie_rep_c57096	C	195	143	A(91),T(1),G(51)
pangxie_rep_c75513	A	610	143	T(143)
pangxie_rep_c1798	A	947	142	T(142)
pangxie_rep_c56711	A	231	142	G(142)
pangxie_rep_c52882	A	792	142	G(142)
pangxie_c6575	C	571	142	T(2),G(140)
pangxie_rep_c54608	G	558	142	C(142)
pangxie_rep_c524	T	798	142	C(142)
pangxie_rep_c53131	G	419	142	C(142)
pangxie_rep_c53131	C	418	142	G(142)
pangxie_rep_c36420	C	603	142	T(1),G(141)
pangxie_rep_c7822	T	495	142	A(128),C(12),G(2)
pangxie_rep_c54251	A	46	142	G(142)
pangxie_rep_c490	C	295	141	A(135),T(5),G(1)
pangxie_rep_c35836	C	593	141	T(141)
pangxie_rep_c36420	C	618	141	A(138),T(2),G(1)
pangxie_rep_c21154	C	137	141	A(2),G(139)
pangxie_rep_c643	G	396	141	A(141)
pangxie_rep_c10505	G	1699	141	C(141)
pangxie_rep_c35836	A	1487	141	C(113),G(28)
pangxie_rep_c64821	G	441	141	A(140),C(1)
pangxie_rep_c21154	T	142	141	A(141)
pangxie_rep_c36420	T	619	141	A(141)
pangxie_rep_c64821	T	442	141	C(141)
pangxie_rep_c36420	T	615	141	C(141)
pangxie_rep_c36420	T	816	141	C(141)
pangxie_rep_c36420	T	825	141	C(141)
pangxie_rep_c21154	G	141	141	A(141)
pangxie_rep_c36420	T	606	141	C(139),G(2)
pangxie_rep_c44397	C	311	141	T(141)
pangxie_rep_c1384	G	690	140	A(5),C(135)
pangxie_rep_c48802	T	168	140	A(139),G(1)
pangxie_rep_c27782	C	381	140	A(3),T(137)
pangxie_rep_c40907	A	535	140	G(140)
pangxie_rep_c36420	T	600	140	C(140)
pangxie_rep_c4634	C	841	140	T(139),G(1)
pangxie_rep_c2814	C	517	140	T(140)
pangxie_rep_c1384	A	558	140	T(24),G(116)
pangxie_rep_c35836	G	1455	140	A(140)
pangxie_rep_c1384	C	681	140	A(1),T(139)
pangxie_rep_c2085	G	771	140	A(139),T(1)
pangxie_rep_c52031	T	327	139	C(139)
pangxie_rep_c41956	C	589	139	A(2),G(137)
pangxie_rep_c21154	G	189	139	T(139)
pangxie_rep_c60233	T	718	139	C(139)
pangxie_rep_c21154	T	199	139	A(139)
pangxie_rep_c35836	C	525	139	A(8),T(131)
pangxie_rep_c53131	T	247	139	C(139)
pangxie_rep_c21154	G	188	139	C(139)
pangxie_rep_c72586	A	278	139	C(9),G(130)
pangxie_rep_c71266	C	64	139	A(2),T(137)
pangxie_rep_c48300	G	613	139	A(139)
pangxie_rep_c36420	C	612	139	T(139)
pangxie_rep_c21154	A	191	139	C(139)
pangxie_rep_c54213	T	407	139	A(138),C(1)
pangxie_rep_c21154	T	182	139	A(139)
pangxie_rep_c27980	T	966	139	C(139)
pangxie_rep_c2330	G	617	139	C(139)
pangxie_rep_c60233	A	726	138	C(138)
pangxie_rep_c57075	G	199	138	A(63),T(75)
pangxie_rep_c30077	C	375	138	A(137),G(1)
pangxie_rep_c447	A	1092	138	T(127),C(11)
pangxie_rep_c59696	T	306	138	A(21),C(115),G(2)
pangxie_rep_c21154	A	195	138	C(138)
pangxie_rep_c37133	G	221	138	A(138)
pangxie_rep_c53131	A	417	138	G(138)
pangxie_c24097	T	292	138	A(73),C(62),G(3)
pangxie_c53658	G	614	138	A(138)
pangxie_rep_c71266	G	61	138	A(138)
pangxie_rep_c56108	G	90	138	A(2),C(136)
pangxie_rep_c39340	A	320	138	G(138)
pangxie_rep_c7822	A	493	137	C(130),G(7)
pangxie_rep_c23978	G	524	137	C(137)
pangxie_rep_c60233	C	730	137	G(137)
pangxie_rep_c148	G	330	137	A(137)
pangxie_rep_c17420	G	1042	137	A(136),T(1)
pangxie_rep_c36420	C	564	137	T(137)
pangxie_rep_c1384	G	684	137	A(4),T(132),C(1)
pangxie_rep_c54608	T	577	137	G(137)
pangxie_rep_c21154	C	203	137	G(137)
pangxie_rep_c23978	C	478	137	T(137)
pangxie_rep_c44397	C	305	137	A(1),T(135),G(1)
pangxie_rep_c66403	G	371	137	A(2),T(135)
pangxie_rep_c23978	A	460	137	G(137)
pangxie_rep_c21154	G	179	136	C(136)
pangxie_rep_c54251	T	259	136	A(26),C(110)
pangxie_rep_c39340	G	70	136	T(1),C(135)
pangxie_rep_c50846	G	471	136	T(3),C(133)
pangxie_rep_c36420	T	585	136	C(136)
pangxie_rep_c21154	A	177	136	G(136)
pangxie_c72526	C	525	136	T(136)
pangxie_rep_c75305	A	283	136	T(6),G(130)
pangxie_rep_c72586	A	231	136	G(136)
pangxie_rep_c1384	A	756	136	T(1),C(1),G(134)
pangxie_rep_c35836	C	1354	136	A(1),T(135)
pangxie_rep_c65977	G	70	136	A(135),C(1)
pangxie_rep_c35836	A	1361	136	T(1),G(135)
pangxie_rep_c39340	G	71	136	A(2),T(132),C(2)
pangxie_rep_c17420	G	923	136	A(3),T(5),C(128)
pangxie_rep_c13778	G	638	136	A(120),C(16)
pangxie_rep_c51499	C	171	135	T(135)
pangxie_rep_c36420	T	843	135	C(135)
pangxie_rep_c11515	G	294	135	A(9),T(125),C(1)
pangxie_rep_c36420	T	570	135	G(135)
pangxie_rep_c49165	T	425	135	A(1),G(134)
pangxie_rep_c66403	G	121	135	A(135)
pangxie_rep_c60233	T	660	135	A(134),G(1)
pangxie_rep_c74656	C	425	135	T(129),G(6)
pangxie_rep_c40907	G	614	135	C(135)
pangxie_rep_c54213	C	401	135	T(135)
pangxie_rep_c36420	T	575	135	A(135)
pangxie_rep_c8972	T	1032	135	C(133),G(2)
pangxie_rep_c60233	C	659	135	A(134),G(1)
pangxie_rep_c40907	C	506	135	T(135)
pangxie_rep_c60233	C	655	135	T(135)
pangxie_rep_c54251	T	38	134	C(134)
pangxie_rep_c53131	G	188	134	A(134)
pangxie_rep_c50846	C	470	134	A(134)
pangxie_rep_c56813	A	259	134	C(134)
pangxie_rep_c53131	A	186	134	G(134)
pangxie_rep_c950	C	1911	134	A(2),T(132)
pangxie_rep_c6225	A	94	134	T(1),C(132),G(1)
pangxie_rep_c236	C	69	134	T(134)
pangxie_rep_c30625	C	260	134	T(134)
pangxie_rep_c50846	A	469	134	G(134)
pangxie_rep_c33414	G	540	134	A(1),T(133)
pangxie_rep_c70184	T	406	134	C(134)
pangxie_rep_c236	G	305	134	T(134)
pangxie_rep_c75403	T	507	133	G(133)
pangxie_rep_c1384	G	691	133	A(133)
pangxie_rep_c60233	T	755	133	C(133)
pangxie_rep_c60233	G	646	133	A(133)
pangxie_rep_c1384	G	708	133	A(132),C(1)
pangxie_rep_c950	A	1557	133	G(133)
pangxie_rep_c60233	G	644	133	A(133)
pangxie_rep_c4634	C	840	133	T(133)
pangxie_rep_c44397	C	23	132	A(35),T(96),G(1)
pangxie_rep_c53131	A	171	132	G(132)
pangxie_rep_c52031	C	534	132	T(132)
pangxie_rep_c35836	T	589	132	A(1),G(131)
pangxie_rep_c41216	T	576	132	C(132)
pangxie_rep_c236	G	68	132	T(132)
pangxie_rep_c35836	G	1340	132	A(132)
pangxie_rep_c195	C	757	132	T(132)
pangxie_rep_c53131	G	222	132	C(132)
pangxie_rep_c52031	T	533	132	C(132)
pangxie_rep_c41216	T	658	132	A(128),C(2),G(2)
pangxie_rep_c65237	C	431	132	T(132)
pangxie_rep_c47629	C	507	132	A(1),T(131)
pangxie_rep_c236	C	347	131	T(131)
pangxie_rep_c60233	G	777	131	C(131)
pangxie_rep_c53131	C	195	131	G(131)
pangxie_rep_c1880	C	626	131	T(131)
pangxie_rep_c65237	G	647	131	A(130),C(1)
pangxie_c33487	T	184	131	C(131)
pangxie_rep_c1880	G	624	131	A(131)
pangxie_rep_c60233	G	764	131	A(131)
pangxie_rep_c53131	G	204	131	T(131)
pangxie_rep_c53131	A	177	131	G(131)
pangxie_c33876	G	301	131	A(129),T(1),C(1)
pangxie_rep_c1084	T	1412	130	A(2),C(128)
pangxie_rep_c236	C	146	130	T(130)
pangxie_rep_c447	G	1090	130	A(129),C(1)
pangxie_rep_c53131	G	146	130	A(130)
pangxie_c18658	G	75	130	A(129),T(1)
pangxie_rep_c168	T	382	130	A(12),C(118)
pangxie_rep_c654	G	254	130	A(130)
pangxie_rep_c60233	C	765	130	A(130)
pangxie_rep_c56711	T	384	130	C(130)
pangxie_rep_c8972	C	570	130	T(130)
pangxie_rep_c60233	C	776	130	T(130)
pangxie_rep_c43245	G	408	130	A(130)
pangxie_rep_c35	T	1847	130	C(130)
pangxie_c18658	C	76	130	T(130)
pangxie_rep_c39282	G	505	130	A(123),T(7)
pangxie_rep_c490	A	314	129	T(117),C(3),G(9)
pangxie_rep_c60909	C	172	129	G(129)
pangxie_rep_c47946	T	417	129	C(129)
pangxie_rep_c40907	C	607	129	T(128),G(1)
pangxie_rep_c19897	C	138	129	G(129)
pangxie_rep_c36420	A	552	129	G(129)
pangxie_rep_c47854	A	426	128	G(128)
pangxie_rep_c68388	G	440	128	A(128)
pangxie_rep_c47231	G	141	128	A(53),T(75)
pangxie_rep_c74735	T	282	128	A(2),G(126)
pangxie_rep_c60909	A	180	128	T(1),G(127)
pangxie_rep_c358	G	1412	128	C(128)
pangxie_c33876	T	619	128	A(2),C(126)
pangxie_rep_c68638	G	406	128	A(127),T(1)
pangxie_rep_c44397	C	427	128	A(4),T(18),G(106)
pangxie_rep_c47946	G	412	128	A(8),T(1),C(119)
pangxie_rep_c358	G	1374	128	A(126),T(1),C(1)
pangxie_rep_c53131	A	174	128	G(128)
pangxie_rep_c1384	G	552	128	A(3),T(120),C(5)
pangxie_rep_c40907	T	488	128	C(128)
pangxie_rep_c447	T	1091	128	A(1),G(127)
pangxie_rep_c72586	A	240	127	G(127)
pangxie_rep_c358	T	1375	127	A(2),C(125)
pangxie_rep_c15535	G	400	127	T(126),C(1)
pangxie_rep_c447	C	772	127	A(1),T(126)
pangxie_rep_c40907	T	650	127	C(127)
pangxie_rep_c66515	A	608	127	T(126),C(1)
pangxie_rep_c1384	G	753	127	A(123),T(4)
pangxie_rep_c54608	C	192	127	G(127)
pangxie_rep_c40907	G	449	127	A(127)
pangxie_rep_c100	A	1122	127	T(125),C(2)
pangxie_rep_c66403	A	365	127	T(88),C(10),G(29)
pangxie_rep_c60233	C	762	126	G(126)
pangxie_rep_c72586	G	236	126	A(125),C(1)
pangxie_rep_c40907	C	439	126	T(126)
pangxie_rep_c20609	C	337	126	A(2),T(124)
pangxie_rep_c1218	G	540	126	A(126)
pangxie_rep_c43816	T	50	126	A(122),G(4)
pangxie_rep_c97	A	873	126	T(126)
pangxie_rep_c56711	T	243	126	A(126)
pangxie_rep_c654	C	266	126	A(1),T(125)
pangxie_rep_c74735	G	280	126	T(126)
pangxie_rep_c53131	T	133	126	G(126)
pangxie_rep_c13778	C	521	126	A(1),T(124),G(1)
pangxie_rep_c76654	A	178	126	T(3),G(123)
pangxie_rep_c60233	G	761	126	T(1),C(125)
pangxie_rep_c40907	A	468	126	G(126)
pangxie_rep_c358	G	1448	126	A(125),C(1)
pangxie_rep_c36420	G	888	126	A(126)
pangxie_rep_c27212	A	69	126	T(1),C(124),G(1)
pangxie_rep_c73351	T	349	125	C(125)
pangxie_rep_c74656	C	394	125	A(121),G(4)
pangxie_rep_c35836	G	1483	125	A(125)
pangxie_rep_c61740	A	250	125	T(121),C(2),G(2)
pangxie_rep_c32846	T	936	125	A(125)
pangxie_rep_c75322	C	101	125	T(125)
pangxie_rep_c59631	T	405	125	C(125)
pangxie_rep_c54608	C	179	125	A(125)
pangxie_rep_c40907	G	465	125	T(125)
pangxie_rep_c8522	A	1337	125	G(125)
pangxie_rep_c446	C	155	125	A(123),T(1),G(1)
pangxie_rep_c1384	G	741	125	A(122),T(1),C(2)
pangxie_rep_c53131	T	448	125	G(125)
pangxie_rep_c13778	G	593	124	A(124)
pangxie_rep_c50846	G	189	124	A(1),C(123)
pangxie_rep_c7529	C	449	124	A(124)
pangxie_rep_c1384	G	734	124	A(5),T(119)
pangxie_rep_c69355	A	422	124	G(124)
pangxie_rep_c358	A	1466	124	G(124)
pangxie_rep_c358	G	1460	124	A(124)
pangxie_rep_c358	C	1357	124	A(124)
pangxie_rep_c50846	C	188	124	G(124)
pangxie_rep_c100	T	1121	124	A(122),C(2)
pangxie_rep_c447	C	1282	124	T(123),G(1)
pangxie_rep_c40907	T	455	124	C(123),G(1)
pangxie_rep_c1384	G	738	123	A(4),T(119)
pangxie_rep_c40907	C	450	123	T(123)
pangxie_rep_c358	A	1503	123	T(123)
pangxie_rep_c1444	A	1310	123	G(123)
pangxie_rep_c5464	A	719	123	T(112),C(4),G(7)
pangxie_rep_c35836	C	540	123	A(123)
pangxie_rep_c358	G	1478	123	A(123)
pangxie_rep_c76349	C	368	123	G(123)
pangxie_rep_c358	A	1501	123	G(123)
pangxie_rep_c127	T	651	123	G(123)
pangxie_rep_c358	C	1481	123	T(123)
pangxie_rep_c446	G	149	123	A(123)
pangxie_rep_c446	A	596	122	G(122)
pangxie_rep_c50911	T	1077	122	C(122)
pangxie_rep_c358	A	1468	122	T(4),C(118)
pangxie_rep_c1713	C	561	122	T(122)
pangxie_rep_c43935	A	444	122	G(122)
pangxie_rep_c51008	T	185	122	A(4),G(118)
pangxie_rep_c61740	T	251	122	A(122)
pangxie_rep_c2038	G	67	122	A(122)
pangxie_rep_c358	C	1469	122	T(122)
pangxie_rep_c2330	T	263	121	A(120),C(1)
pangxie_rep_c50470	C	376	121	T(121)
pangxie_rep_c73351	A	238	121	G(121)
pangxie_rep_c1384	G	507	121	A(14),T(107)
pangxie_rep_c1384	G	510	121	A(121)
pangxie_rep_c76	A	409	121	T(121)
pangxie_rep_c69355	G	280	121	A(121)
pangxie_rep_c4634	C	845	121	T(121)
pangxie_rep_c358	G	1445	121	A(121)
pangxie_rep_c2330	G	264	121	A(121)
pangxie_rep_c2330	C	318	121	T(121)
pangxie_rep_c168	T	321	121	A(120),C(1)
pangxie_rep_c65237	C	456	121	T(121)
pangxie_rep_c2330	T	252	121	C(121)
pangxie_rep_c44397	G	425	120	A(5),T(3),C(112)
pangxie_rep_c2330	T	316	120	C(120)
pangxie_rep_c2330	T	287	120	C(120)
pangxie_rep_c1798	A	685	120	C(1),G(119)
pangxie_rep_c52882	C	639	120	A(1),T(119)
pangxie_rep_c75854	G	629	120	A(2),T(118)
pangxie_rep_c54213	G	413	120	A(120)
pangxie_rep_c43816	A	49	120	T(116),C(1),G(3)
pangxie_rep_c2330	G	291	120	A(120)
pangxie_c52546	T	408	120	C(120)
pangxie_rep_c40907	C	419	120	T(120)
pangxie_rep_c1880	G	644	120	T(120)
pangxie_rep_c50764	A	409	120	T(117),C(3)
pangxie_rep_c100	A	1069	120	C(3),G(117)
pangxie_rep_c23822	A	294	120	T(120)
pangxie_rep_c57075	T	478	120	A(120)
pangxie_rep_c59064	T	236	120	C(120)
pangxie_rep_c2330	A	284	120	T(1),C(119)
pangxie_rep_c50911	A	37	120	T(24),C(9),G(87)
pangxie_rep_c24150	A	314	120	G(120)
pangxie_c33876	A	638	119	G(119)
pangxie_rep_c53131	C	125	119	T(118),G(1)
pangxie_rep_c36420	C	894	119	T(119)
pangxie_rep_c2330	G	295	119	A(119)
pangxie_c74587	C	241	119	T(118),G(1)
pangxie_rep_c17420	T	525	119	A(119)
pangxie_rep_c1218	T	532	119	A(1),C(1),G(117)
pangxie_rep_c53131	T	123	119	A(5),G(114)
pangxie_c33876	A	639	119	T(118),G(1)
pangxie_rep_c1880	G	1056	119	C(119)
pangxie_rep_c36420	A	540	119	T(116),C(1),G(2)
pangxie_rep_c1384	G	365	119	A(93),T(26)
pangxie_rep_c47946	C	413	119	A(119)
pangxie_rep_c358	A	1493	118	G(118)
pangxie_rep_c1902	G	205	118	A(117),C(1)
pangxie_rep_c21724	C	476	118	T(118)
pangxie_rep_c6582	T	415	118	A(112),C(6)
pangxie_rep_c2330	T	366	118	C(117),G(1)
pangxie_rep_c97	C	993	118	T(118)
pangxie_rep_c2330	T	357	118	A(2),G(116)
pangxie_rep_c2330	T	365	118	A(1),C(117)
pangxie_rep_c2038	G	536	118	A(118)
pangxie_rep_c27211	C	241	118	T(118)
pangxie_rep_c53295	G	520	118	A(118)
pangxie_rep_c76349	C	377	118	G(118)
pangxie_rep_c54924	C	399	118	T(118)
pangxie_rep_c2330	A	351	118	G(118)
pangxie_rep_c1384	G	486	118	A(109),T(8),C(1)
pangxie_rep_c50803	A	285	118	T(118)
pangxie_rep_c26517	A	81	118	T(1),C(95),G(22)
pangxie_rep_c60909	C	203	118	A(1),T(117)
pangxie_rep_c2330	A	355	118	C(118)
pangxie_rep_c36420	C	537	118	T(118)
pangxie_rep_c35836	A	1493	117	C(117)
pangxie_rep_c36420	A	543	117	T(117)
pangxie_rep_c654	T	284	117	C(117)
pangxie_rep_c8950	T	934	117	C(117)
pangxie_rep_c69355	T	423	117	G(117)
pangxie_rep_c2330	G	349	117	A(117)
pangxie_rep_c76670	T	117	117	G(117)
pangxie_rep_c36420	T	546	117	C(117)
pangxie_rep_c1084	T	1703	117	A(13),C(46),G(58)
pangxie_rep_c2330	C	364	117	A(117)
pangxie_rep_c446	C	450	116	T(3),G(113)
pangxie_rep_c40907	G	395	116	A(116)
pangxie_rep_c52882	A	906	116	T(28),G(88)
pangxie_rep_c51008	G	186	116	A(116)
pangxie_rep_c27211	C	232	116	T(116)
pangxie_rep_c36420	T	534	116	C(116)
pangxie_rep_c421	T	1108	116	A(114),G(2)
pangxie_rep_c10316	C	572	116	G(116)
pangxie_rep_c52938	T	167	116	C(116)
pangxie_c33876	G	438	115	A(115)
pangxie_rep_c755	G	116	115	T(115)
pangxie_rep_c39282	C	480	115	T(115)
pangxie_rep_c1430	T	814	115	C(115)
pangxie_rep_c446	A	385	115	T(1),C(113),G(1)
pangxie_rep_c358	A	1535	115	G(115)
pangxie_rep_c66403	C	362	115	A(107),T(8)
pangxie_rep_c447	G	1675	115	A(92),T(20),C(3)
pangxie_rep_c7792	T	396	115	C(115)
pangxie_rep_c17420	G	220	115	A(51),T(64)
pangxie_rep_c40907	G	389	114	C(114)
pangxie_rep_c8406	G	295	114	A(1),T(112),C(1)
pangxie_rep_c1404	G	184	114	A(114)
pangxie_c33876	G	487	114	A(114)
pangxie_rep_c35836	A	1499	114	C(114)
pangxie_rep_c1384	G	772	114	A(21),T(9),C(84)
pangxie_rep_c56711	A	183	114	G(114)
pangxie_rep_c168	A	509	114	G(114)
pangxie_rep_c5464	A	678	114	T(85),C(29)
pangxie_rep_c421	G	1223	114	A(103),T(1),C(10)
pangxie_rep_c21195	T	673	114	C(1),G(113)
pangxie_c33876	A	375	114	T(108),G(6)
pangxie_rep_c358	G	1541	114	A(113),T(1)
pangxie_rep_c1384	G	480	114	A(89),T(25)
pangxie_rep_c25119	C	433	114	T(114)
pangxie_rep_c41956	C	407	113	T(113)
pangxie_rep_c62438	G	372	113	A(113)
pangxie_rep_c14292	A	513	113	G(113)
pangxie_rep_c53131	G	351	113	A(1),T(112)
pangxie_c33876	G	354	113	A(113)
pangxie_rep_c1218	A	747	113	G(113)
pangxie_rep_c148	G	468	113	A(113)
pangxie_c25560	A	964	113	G(113)
pangxie_rep_c53131	C	126	113	A(11),T(1),G(101)
pangxie_rep_c76349	A	386	112	G(112)
pangxie_c33876	T	362	112	A(109),C(3)
pangxie_c33876	A	349	112	T(1),C(1),G(110)
pangxie_rep_c57075	G	242	112	A(112)
pangxie_rep_c75726	A	439	112	G(112)
pangxie_rep_c358	T	1565	112	A(1),G(111)
pangxie_rep_c528	A	1194	112	T(1),G(111)
pangxie_rep_c8406	T	296	112	A(1),G(111)
pangxie_rep_c1789	C	698	112	T(2),G(110)
pangxie_rep_c358	C	1556	112	A(111),G(1)
pangxie_rep_c3297	A	725	112	C(112)
pangxie_rep_c962	G	103	112	A(6),C(106)
pangxie_rep_c1084	A	1226	112	T(2),G(110)
pangxie_rep_c950	C	1297	111	A(57),T(54)
pangxie_rep_c55236	A	508	111	G(111)
pangxie_rep_c129	G	677	111	A(12),T(99)
pangxie_rep_c64821	C	380	111	T(111)
pangxie_rep_c75403	C	654	111	T(111)
pangxie_rep_c358	C	1550	111	G(111)
pangxie_rep_c32846	T	836	111	A(12),G(99)
pangxie_rep_c57096	G	17	111	A(111)
pangxie_rep_c53131	G	153	111	A(111)
pangxie_rep_c14102	A	167	111	C(111)
pangxie_rep_c62130	T	330	111	A(1),C(110)
pangxie_rep_c654	C	27	111	T(111)
pangxie_rep_c358	A	1559	111	T(111)
pangxie_rep_c53131	G	399	110	T(110)
pangxie_rep_c1384	G	444	110	A(109),T(1)
pangxie_rep_c358	G	1328	110	A(110)
pangxie_rep_c13733	A	96	110	G(110)
pangxie_rep_c13733	T	90	110	A(110)
pangxie_rep_c950	T	1177	110	A(36),C(74)
pangxie_c33876	C	321	110	T(2),G(108)
pangxie_rep_c13733	A	72	110	C(110)
pangxie_rep_c73180	C	520	110	T(110)
pangxie_c75142	C	278	110	T(110)
pangxie_rep_c52829	T	165	110	C(110)
pangxie_rep_c13733	C	83	110	T(109),G(1)
pangxie_rep_c59696	G	408	110	A(110)
pangxie_rep_c13733	A	86	110	T(110)
pangxie_rep_c13733	G	102	110	T(110)
pangxie_c33876	T	370	110	C(3),G(107)
pangxie_rep_c66403	T	41	110	A(102),C(5),G(3)
pangxie_rep_c1384	A	482	110	T(3),C(102),G(5)
pangxie_rep_c2085	T	593	110	C(110)
pangxie_rep_c950	C	1254	110	T(110)
pangxie_c33876	G	361	109	T(1),C(108)
pangxie_rep_c13733	A	81	109	T(109)
pangxie_rep_c47231	G	184	109	A(109)
pangxie_rep_c1151	C	1563	109	T(109)
pangxie_rep_c100	C	1290	109	T(109)
pangxie_c33876	C	336	109	A(108),T(1)
pangxie_rep_c1384	G	561	109	A(6),T(101),C(2)
pangxie_rep_c23043	T	1191	109	C(109)
pangxie_rep_c13733	G	101	109	A(109)
pangxie_c42377	G	455	108	A(108)
pangxie_rep_c8972	G	709	108	A(3),T(105)
pangxie_rep_c13733	T	97	108	C(6),G(102)
pangxie_rep_c75324	A	475	108	G(108)
pangxie_rep_c73195	T	65	108	C(108)
pangxie_rep_c76378	T	193	108	A(4),C(104)
pangxie_rep_c1384	G	513	108	A(108)
pangxie_rep_c44397	G	227	108	A(106),T(2)
pangxie_rep_c40907	C	431	108	T(108)
pangxie_c33876	C	371	108	A(107),T(1)
pangxie_rep_c52031	A	505	108	C(108)
pangxie_rep_c52031	C	504	108	A(105),T(2),G(1)
pangxie_rep_c358	T	1553	108	C(108)
pangxie_rep_c1404	A	172	108	T(108)
pangxie_rep_c950	T	940	108	C(107),G(1)
pangxie_rep_c52980	A	464	107	T(107)
pangxie_rep_c755	A	70	107	T(107)
pangxie_rep_c19191	C	361	107	A(105),G(2)
pangxie_c33876	A	271	107	G(107)
pangxie_rep_c36420	A	918	107	G(107)
pangxie_rep_c76378	A	237	107	T(4),C(103)
pangxie_rep_c62438	C	103	107	T(107)
pangxie_rep_c76378	G	215	107	A(103),C(4)
pangxie_rep_c19191	T	360	107	A(2),G(105)
pangxie_rep_c60909	A	214	107	T(107)
pangxie_rep_c37811	A	643	107	G(107)
pangxie_rep_c3151	G	1130	107	A(106),T(1)
pangxie_rep_c19191	C	362	107	A(107)
pangxie_rep_c13733	G	106	106	T(1),C(105)
pangxie_rep_c60233	G	557	106	A(29),C(77)
pangxie_rep_c15035	T	584	106	G(106)
pangxie_rep_c35836	C	1502	106	T(106)
pangxie_rep_c617	A	459	106	T(106)
pangxie_rep_c74656	G	391	106	A(5),C(101)
pangxie_rep_c528	C	2509	106	T(106)
pangxie_rep_c50941	C	136	106	T(106)
pangxie_rep_c15202	A	286	106	G(106)
pangxie_rep_c76670	G	182	106	A(106)
pangxie_rep_c44397	C	85	106	A(1),T(105)
pangxie_rep_c950	C	1176	106	A(68),T(37),G(1)
pangxie_rep_c14034	G	486	106	A(106)
pangxie_rep_c13846	T	572	106	A(106)
pangxie_rep_c60233	T	553	106	A(2),G(104)
pangxie_rep_c35836	T	1508	106	C(106)
pangxie_rep_c74656	A	393	106	T(3),G(103)
pangxie_rep_c50219	T	590	106	C(106)
pangxie_rep_c54143	G	773	106	A(106)
pangxie_rep_c60233	C	550	106	T(3),G(103)
pangxie_rep_c358	G	1577	105	C(105)
pangxie_rep_c54213	G	341	105	A(105)
pangxie_rep_c17420	A	522	105	T(105)
pangxie_rep_c47231	C	159	105	A(3),T(102)
pangxie_rep_c358	A	1575	105	T(104),C(1)
pangxie_rep_c44397	C	24	105	A(22),T(80),G(3)
pangxie_rep_c49165	G	471	105	A(105)
pangxie_rep_c53131	G	415	105	A(105)
pangxie_rep_c358	A	1583	105	G(105)
pangxie_rep_c358	T	1579	105	C(105)
pangxie_rep_c23762	C	384	105	T(105)
pangxie_rep_c372	C	304	105	T(105)
pangxie_rep_c35836	C	1528	104	G(104)
pangxie_rep_c60233	G	547	104	T(75),C(29)
pangxie_rep_c60233	C	558	104	A(104)
pangxie_rep_c36420	A	928	104	G(104)
pangxie_c33876	G	281	104	A(104)
pangxie_rep_c36420	G	930	104	C(104)
pangxie_c33876	A	300	104	T(3),C(97),G(4)
pangxie_rep_c44397	C	160	104	T(104)
pangxie_rep_c65237	A	394	104	C(104)
pangxie_rep_c617	A	515	104	G(104)
pangxie_rep_c35836	G	1522	104	A(104)
pangxie_rep_c15035	G	587	104	T(104)
pangxie_rep_c48410	C	354	104	T(104)
pangxie_rep_c48037	C	253	104	A(1),G(103)
pangxie_rep_c17420	G	263	104	A(104)
pangxie_c21708	T	957	103	A(39),C(24),G(40)
pangxie_rep_c528	T	1616	103	C(103)
pangxie_rep_c48410	C	523	103	T(2),G(101)
pangxie_c33876	A	307	103	T(3),G(100)
pangxie_rep_c52735	G	386	103	A(103)
pangxie_c46053	C	739	103	T(103)
pangxie_rep_c60233	A	549	103	T(103)
pangxie_rep_c5414	T	646	103	C(2),G(101)
pangxie_rep_c56813	T	232	103	C(103)
pangxie_rep_c44397	A	479	103	T(1),C(1),G(101)
pangxie_rep_c60233	T	548	103	A(103)
pangxie_rep_c76378	C	124	103	A(103)
pangxie_rep_c56351	A	279	103	T(1),G(102)
pangxie_rep_c13969	T	1184	103	A(1),C(1),G(101)
pangxie_rep_c497	G	870	103	A(102),T(1)
pangxie_rep_c52900	T	394	103	C(103)
pangxie_rep_c76378	C	202	103	T(103)
pangxie_rep_c180	G	857	102	A(102)
pangxie_rep_c76378	T	304	102	A(95),C(3),G(4)
pangxie_rep_c35836	T	1378	102	C(102)
pangxie_rep_c13778	A	500	102	C(2),G(100)
pangxie_rep_c15035	A	554	102	T(1),G(101)
pangxie_rep_c76237	G	150	102	A(102)
pangxie_rep_c76352	G	466	102	A(102)
pangxie_rep_c44397	T	548	102	A(1),C(101)
pangxie_rep_c35836	C	1545	102	A(1),G(101)
pangxie_rep_c6582	T	228	102	A(93),C(3),G(6)
pangxie_rep_c76378	A	286	101	T(96),G(5)
pangxie_rep_c122	C	585	101	A(1),T(100)
pangxie_rep_c71266	T	52	101	C(98),G(3)
pangxie_rep_c13633	G	169	101	T(101)
pangxie_rep_c76378	A	281	101	T(4),G(97)
pangxie_rep_c35836	C	1519	101	T(101)
pangxie_rep_c546	T	1589	101	A(101)
pangxie_rep_c5464	T	1434	101	A(2),C(98),G(1)
pangxie_rep_c50853	T	301	101	C(101)
pangxie_rep_c23949	G	499	101	A(100),T(1)
pangxie_c33876	C	263	101	A(1),T(100)
pangxie_rep_c21195	G	656	101	A(100),T(1)
pangxie_rep_c54488	T	775	101	C(101)
pangxie_rep_c54488	T	782	101	C(101)
pangxie_rep_c6582	C	388	101	A(14),T(87)
pangxie_rep_c65237	C	385	101	T(101)
pangxie_rep_c53131	G	93	101	T(101)
pangxie_rep_c490	T	304	101	A(99),C(2)
pangxie_rep_c35	A	3351	100	T(17),G(83)
pangxie_rep_c962	T	605	100	C(100)
pangxie_rep_c122	T	586	100	C(100)
pangxie_rep_c34816	G	570	100	A(100)
pangxie_rep_c60233	T	454	100	C(99),G(1)
pangxie_rep_c76378	T	109	100	C(100)
pangxie_rep_c56711	A	261	100	T(98),G(2)
pangxie_rep_c45704	A	460	100	T(1),C(99)
pangxie_rep_c50828	A	416	100	G(100)
pangxie_rep_c40907	C	356	99	T(99)
pangxie_rep_c13778	C	452	99	A(2),T(97)
pangxie_rep_c32846	G	835	99	A(1),T(98)
pangxie_rep_c35836	G	1345	99	T(99)
pangxie_rep_c65237	C	432	99	T(99)
pangxie_c27718	G	39	99	A(7),T(7),C(85)
pangxie_rep_c64053	G	695	99	A(98),T(1)
pangxie_rep_c5464	G	1324	99	A(99)
pangxie_rep_c56255	T	521	99	C(99)
pangxie_rep_c2963	T	199	99	A(95),C(2),G(2)
pangxie_rep_c10505	G	1493	99	T(99)
pangxie_rep_c65237	A	458	99	C(98),G(1)
pangxie_rep_c110	C	271	99	T(99)
pangxie_c24097	G	419	99	T(99)
pangxie_rep_c21593	G	997	99	A(99)
pangxie_c33876	A	303	99	T(1),G(98)
pangxie_rep_c1384	C	501	99	T(99)
pangxie_rep_c35	C	158	99	T(99)
pangxie_rep_c65977	T	375	98	A(5),C(27),G(66)
pangxie_rep_c110	A	343	98	T(98)
pangxie_c33876	C	219	98	T(98)
pangxie_rep_c60233	A	510	98	C(29),G(69)
pangxie_rep_c11461	T	193	98	C(98)
pangxie_rep_c15035	A	690	98	G(98)
pangxie_rep_c53131	T	96	98	G(98)
pangxie_rep_c53131	G	90	98	T(98)
pangxie_rep_c65237	A	449	98	G(98)
pangxie_rep_c54251	C	514	98	A(94),G(4)
pangxie_rep_c1084	C	1704	98	A(4),T(93),G(1)
pangxie_rep_c76378	C	292	98	T(98)
pangxie_rep_c65237	C	443	98	A(97),G(1)
pangxie_rep_c8972	A	660	98	T(1),G(97)
pangxie_rep_c446	A	160	97	G(97)
pangxie_rep_c7822	G	549	97	A(6),T(91)
pangxie_rep_c1384	C	939	97	T(4),G(93)
pangxie_rep_c7822	T	640	97	A(2),C(95)
pangxie_rep_c50470	T	89	97	A(97)
pangxie_c46053	C	640	97	T(97)
pangxie_rep_c71373	C	108	97	T(97)
pangxie_rep_c1880	C	980	97	T(97)
pangxie_rep_c35836	G	1541	97	C(97)
pangxie_rep_c76378	A	284	97	G(97)
pangxie_rep_c421	T	1097	97	A(5),C(70),G(22)
pangxie_rep_c326	T	673	97	C(97)
pangxie_rep_c62702	C	513	97	G(97)
pangxie_rep_c47854	A	169	97	G(97)
pangxie_rep_c54251	C	247	96	T(96)
pangxie_rep_c13778	G	425	96	A(96)
pangxie_rep_c3320	C	45	96	T(96)
pangxie_rep_c32846	A	940	96	T(96)
pangxie_rep_c1625	A	320	96	G(96)
pangxie_rep_c7822	T	343	96	A(3),C(93)
pangxie_rep_c17420	C	238	96	T(96)
pangxie_rep_c35836	A	1567	96	G(96)
pangxie_c6575	G	658	96	A(6),T(87),C(3)
pangxie_rep_c497	C	768	96	T(96)
pangxie_rep_c35836	T	1558	96	A(96)
pangxie_rep_c10299	T	565	96	A(96)
pangxie_rep_c54924	A	411	96	G(96)
pangxie_rep_c47854	T	164	96	C(96)
pangxie_rep_c36420	C	642	96	T(96)
pangxie_rep_c623	A	364	95	T(95)
pangxie_rep_c60246	A	260	95	C(95)
pangxie_rep_c35836	T	1578	95	C(95)
pangxie_rep_c53131	A	457	95	C(1),G(94)
pangxie_rep_c1084	A	1622	95	T(82),C(1),G(12)
pangxie_rep_c44397	C	620	95	T(95)
pangxie_rep_c7822	C	641	94	A(6),T(88)
pangxie_rep_c623	C	329	94	T(94)
pangxie_rep_c73580	G	214	94	T(93),C(1)
pangxie_rep_c76378	A	307	94	G(94)
pangxie_rep_c53131	G	456	94	T(25),C(69)
pangxie_rep_c738	G	385	94	A(94)
pangxie_rep_c623	C	274	94	T(94)
pangxie_rep_c1444	A	1256	94	T(94)
pangxie_rep_c1384	G	504	94	A(94)
pangxie_rep_c49165	G	468	94	A(93),T(1)
pangxie_rep_c50911	G	41	94	A(2),T(92)
pangxie_rep_c73315	T	456	94	C(94)
pangxie_rep_c76378	C	103	94	T(94)
pangxie_rep_c1404	T	646	94	C(94)
pangxie_rep_c73315	C	457	94	T(94)
pangxie_rep_c538	C	402	94	A(1),T(93)
pangxie_rep_c490	A	303	94	T(84),C(5),G(5)
pangxie_rep_c17418	G	611	94	A(94)
pangxie_rep_c65237	G	477	94	A(94)
pangxie_rep_c1384	G	937	94	A(5),C(89)
pangxie_rep_c65237	A	506	94	T(94)
pangxie_c27718	C	38	94	A(7),T(73),G(14)
pangxie_rep_c528	G	2534	94	A(87),T(7)
pangxie_rep_c447	C	1677	93	A(31),T(47),G(15)
pangxie_rep_c1384	G	765	93	A(2),T(91)
pangxie_rep_c2965	G	1089	93	A(93)
pangxie_rep_c1444	G	1238	93	A(93)
pangxie_rep_c623	T	165	93	C(93)
pangxie_rep_c54608	C	208	93	A(93)
pangxie_rep_c1280	G	416	93	A(92),T(1)
pangxie_rep_c59037	T	432	93	C(93)
pangxie_rep_c51327	G	332	93	A(93)
pangxie_rep_c65237	A	489	93	G(93)
pangxie_rep_c65237	G	555	93	A(92),T(1)
pangxie_rep_c53131	T	460	93	C(93)
pangxie_rep_c35131	G	140	93	T(13),C(80)
pangxie_rep_c54251	G	517	93	C(93)
pangxie_rep_c1384	G	781	93	A(82),T(1),C(10)
pangxie_rep_c1384	G	489	93	A(89),T(1),C(3)
pangxie_rep_c65237	T	541	93	C(93)
pangxie_rep_c72638	C	345	93	A(92),G(1)
pangxie_rep_c35836	G	1342	92	A(91),T(1)
pangxie_rep_c446	T	568	92	A(91),C(1)
pangxie_rep_c53131	G	468	92	A(92)
pangxie_rep_c447	G	1666	92	A(53),T(3),C(36)
pangxie_rep_c56443	C	213	92	A(92)
pangxie_rep_c65237	T	364	92	A(92)
pangxie_c46053	T	664	92	A(1),C(91)
pangxie_rep_c446	A	172	92	T(2),C(88),G(2)
pangxie_rep_c148	G	365	92	A(92)
pangxie_rep_c44397	T	575	92	C(92)
pangxie_rep_c8522	T	494	92	C(92)
pangxie_rep_c69955	G	334	92	C(92)
pangxie_rep_c65237	C	524	92	T(92)
pangxie_rep_c21198	G	43	91	T(91)
pangxie_rep_c54488	A	899	91	C(91)
pangxie_rep_c3151	A	822	91	T(78),G(13)
pangxie_rep_c61934	T	375	91	A(39),C(47),G(5)
pangxie_rep_c447	A	315	91	G(91)
pangxie_rep_c1384	T	763	91	A(15),C(76)
pangxie_rep_c1813	C	214	91	T(91)
pangxie_rep_c65237	T	525	91	C(91)
pangxie_rep_c490	T	307	91	A(91)
pangxie_rep_c65237	C	568	91	A(90),G(1)
pangxie_rep_c497	C	732	91	A(1),T(90)
pangxie_c72526	A	55	91	G(91)
pangxie_rep_c7822	T	620	91	A(30),C(5),G(56)
pangxie_rep_c72638	A	173	90	T(90)
pangxie_rep_c44397	T	572	90	A(1),C(89)
pangxie_rep_c72638	C	184	90	A(89),G(1)
pangxie_rep_c72638	T	168	90	C(90)
[truncated: 344,591+ more rows]
